# Supplementary material for: Transcriptomic and phenotypic analysis of murine embryonic stem cell derived BMP2+ lineage cells: an insight into mesodermal patterning
Source: Genome Biol. 2007 Sep 4;8(9):R184. doi: 10.1186/gb-2007-8-9-r184 (PMC2375022; doi:10.1186/gb-2007-8-9-r184)
Supplement: Additional data file 15 — Complete Affymetrix dataset for all experimental conditions, representing three independent experiments. Data were RMA-normalized as described in Materials and methods. For each probe set, the average expression value and standard deviations are given (columns B-G) as well as the change fold between conditions (columns H-J) and the results of Student's t-test between the experimental conditions (K-M). Expression values for the individual experimental replicates are provided in columns N-V. [file gb-2007-8-9-r184-S15.zip]

Archive with 1 entries (1 files):
- Additional datafile 15.xls
