# Supplementary material for: Transcriptomic and phenotypic analysis of murine embryonic stem cell derived BMP2+ lineage cells: an insight into mesodermal patterning
Source: Genome Biol. 2007 Sep 4;8(9):R184. doi: 10.1186/gb-2007-8-9-r184 (PMC2375022; doi:10.1186/gb-2007-8-9-r184)
Supplement: Additional data file 15 — Complete Affymetrix dataset for all experimental conditions, representing three independent experiments. Data were RMA-normalized as described in Materials and methods. For each probe set, the average expression value and standard deviations are given (columns B-G) as well as the change fold between conditions (columns H-J) and the results of Student's t-test between the experimental conditions (K-M). Expression values for the individual experimental replicates are provided in columns N-V. [file gb-2007-8-9-r184-S15.zip › Additional datafile 15.xls]

## Sheet: bmp2_7d_probesetstatus_complete
Probesets	avg_BMP2undif	stdev_BMP2undif	avg_BMP2contr7d	stdev_BMP2contr7d	avg_BMP2purom7d	stdev_BMP2purom7d	fc_BMP2undiff_vs_BMP2contr7d		fc_BMP2contr7d_vs_BMP2purom7d	ttest_BMP2undif_vs_BMP2contr7d	ttest_sc2_BMP2undif_vs_sc2_BMP2purom7d	ttest_BMP2contr7d_vs_BMP2purom7d	log2_BMP2undif_01	log2_BMP2undif_02	log2_BMP2undif_03	log2_BMP2contr7d_01	log2_BMP2contr7d_02	log2_BMP2contr7d_03	log2_BMP2purom7d_01	log2_BMP2purom7d_02	log2_BMP2purom7d_03	symbol
1415670_at	254.5	17.1999	329.615	26.5161	312.486	30.4851	-1.29515	1.22784	-1.05482	0.000117	0.0456	0.499	8.04796	8.04557	7.87434	8.22579	8.41198	8.44652	8.43773	8.1717	8.24011	Copg
1415671_at	878.63	41.4884	700.944	11.7171	1498.96	222.87	1.25349	1.70602	2.13849	0.00449	0.019	0.0125	9.84492	9.78067	9.70852	9.45071	9.43017	9.47818	10.3048	10.7387	10.573	Atp6v0d1
1415672_at	1332.51	18.8302	1336.88	27.7959	1459.41	124.512	-1.00328	1.09523	1.09165	2.17e-06	0.205	0.214	10.4014	10.3771	10.361	10.363	10.3718	10.4185	10.6451	10.4185	10.4597	Golga7
1415673_at	1365.84	97.8791	310.363	15.453	226.776	11.9484	4.40078	-6.02286	-1.36859	0.000503	1.02e-05	0.00177	10.474	10.4742	10.291	8.19942	8.34265	8.28777	7.88849	7.84391	7.73892	Psph
1415674_a_at	778.97	57.0115	848.885	25.4605	691.439	17.9152	-1.08975	-1.12659	-1.22771	1.22e-05	0.1	0.00097	9.66899	9.47815	9.6612	9.67901	9.7485	9.75946	9.47525	9.40499	9.41918	Trappc4
1415675_at	277.38	21.2686	280.222	14.1767	454.774	19.1741	-1.01025	1.63954	1.62291	0.000405	0.00184	0.000272	8.23222	8.01717	8.08942	8.14322	8.04965	8.19468	8.76824	8.88977	8.82645	Dpm2
1415676_a_at	2561.81	91.9365	2594.18	138.885	2025.06	107.126	-1.01264	-1.26505	-1.28104	4.62e-05	0.0045	0.00476	11.3536	11.3515	11.2619	11.2496	11.3764	11.393	11.0668	10.9595	10.921	Psmb5
1415677_at	231.06	8.8633	220.244	11.464	104.785	24.1067	1.04911	-2.20509	-2.10187	0.0016	0.024	0.0253	7.81378	7.82618	7.91426	7.73468	7.74332	7.86704	7.01741	6.34696	6.6921	Dhrs1
1415678_at	583.61	33.2713	585.111	8.48162	1124.73	206.066	-1.00257	1.92719	1.92225	0.189	0.0183	0.0253	9.18937	9.26862	9.10392	9.21604	9.18488	9.17647	9.86325	10.3897	10.105	Ppm1a
1415679_at	932.78	59.0648	1596.31	30.5206	1077.98	21.1309	-1.71135	1.15566	-1.48084	0.000305	0.0456	1.58e-05	9.79088	9.83512	9.96448	10.672	10.6257	10.6233	10.0896	10.0911	10.0411	Psenen
1415680_at	168.29	4.89502	353.518	8.60837	293.448	15.247	-2.10065	1.7437	-1.2047	1.04e-05	0.000387	0.0127	7.34682	7.42758	7.40872	8.50179	8.4318	8.46247	8.12205	8.19317	8.27177	Anapc1
1415681_at	571.3	5.77898	691.175	63.0757	699.208	20.8503	-1.20983	1.22389	1.01162	1.44e-05	0.00361	0.818	9.17443	9.15322	9.14655	9.32643	9.38637	9.5742	9.42256	9.49837	9.42654	Mrpl43
1415682_at	172.18	6.51031	201.048	4.8369	229.087	18.8509	-1.16766	1.33051	1.13947	0.00274	0.0142	0.102	7.48868	7.38744	7.40526	7.61327	7.65822	7.68185	7.81646	7.73023	7.96291	Xpo7
1415683_at	1341.38	60.5322	1721.45	67.506	1844.57	30.5581	-1.28334	1.37513	1.07152	1.54e-05	0.00306	0.0738	10.3958	10.3198	10.4499	10.8119	10.705	10.7291	10.831	10.8759	10.8399	Nmt1
1415684_at	168.74	5.99516	165.492	5.59585	173.84	2.50929	1.01963	1.03022	1.05044	0.000892	0.278	0.111	7.34582	7.39983	7.4484	7.36584	7.32363	7.42072	7.46457	7.43571	7.42427	Atg5
1415685_at	479.71	28.4436	229.879	9.37943	362.749	9.97343	2.0868	-1.32243	1.578	1.76e-06	0.00598	0.000199	8.84804	9.00119	8.86384	7.82114	7.80049	7.91019	8.5469	8.48885	8.47166	Mtif2
1415686_at	377.83	17.6659	401.185	29.4959	480.779	34.9309	-1.06181	1.27247	1.1984	4.38e-05	0.0126	0.0385	8.63001	8.55607	8.4956	8.75393	8.64025	8.54242	8.90398	8.80334	9.01277	Rab14
1415687_a_at	694.62	102.32	646.274	29.955	890.793	121.195	1.07481	1.28242	1.37835	0.000544	0.104	0.0457	9.59565	9.51392	9.17758	9.35956	9.38685	9.25845	9.98198	9.8012	9.58667	Psap
1415688_at	720.43	49.8595	789.575	93.6806	878.304	23.0954	-1.09598	1.21914	1.11238	6.11e-06	0.0262	0.236	9.49519	9.38795	9.58809	9.80565	9.56624	9.48319	9.73535	9.80845	9.79092	Ube2g1
1415689_s_at	49.71	0.946368	59.8052	1.88178	62.0267	3.59204	-1.20308	1.24777	1.03715	7e-07	0.0143	0.41	5.66395	5.63252	5.6093	5.92145	5.84938	5.93433	5.90686	5.90466	6.04819	Zfp306
1415690_at	871.21	43.5601	1275.48	33.2861	1070.52	52.9215	-1.46403	1.22877	-1.19146	1.31e-07	0.00749	0.0125	9.80303	9.6813	9.81264	10.2822	10.3107	10.3566	9.9794	10.1013	10.1079	Mrpl27
1415691_at	578.25	24.1034	700.611	41.4317	865.623	65.9473	-1.21161	1.49697	1.23553	0.000897	0.00381	0.0223	9.11647	9.23641	9.17129	9.54669	9.4163	9.38946	9.85223	9.63346	9.77858	Dlgh1
1415692_s_at	2032.48	97.1487	1740.13	63.0629	2690.8	115.105	1.168	1.3239	1.54632	2.6e-05	0.00176	0.000207	11.0419	11.0126	10.9091	10.7186	10.8209	10.7535	11.3328	11.39	11.456	Canx
1415693_at	64.68	9.65916	100.133	7.2166	191.8	6.05306	-1.54812	2.96537	1.91546	0.000673	0.00428	0.00128	6.23924	5.94049	5.83466	6.70873	6.70032	6.52053	7.59753	7.61979	7.53162	Derl1
1415694_at	323.61	3.20297	127.733	6.69492	230.271	40.8887	2.53348	-1.40534	1.80275	0.000683	0.0829	0.0264	8.35321	8.33613	8.32488	7.08128	6.96131	6.94448	7.52165	8.02534	7.94557	Wars
1415695_at	2105.85	121.063	2398.37	155.276	2109.67	81.1638	-1.13891	1.00182	-1.13684	5.01e-05	0.955	0.0576	11.1259	10.9619	11.028	11.1187	11.2593	11.2994	11.103	10.9956	11.0277	Psma1
1415696_at	311.87	19.4518	409.071	24.3024	408.271	6.04849	-1.31167	1.30911	-1.00196	0.000132	0.0139	0.982	8.3071	8.35942	8.18212	8.77025	8.64351	8.60986	8.65552	8.6674	8.69692	Sara1
1415697_at	788.2	37.0567	688.077	29.0437	667.329	67.4299	1.14551	-1.18113	-1.03109	3.12e-06	0.0786	0.632	9.67719	9.64195	9.54489	9.47769	9.35792	9.44107	9.54088	9.28224	9.3094	E430034L04Rik
1415698_at	905.99	37.4704	913.375	78.4979	431.161	71.4146	-1.00815	-2.10128	-2.11841	1.52e-05	0.0115	0.0056	9.76365	9.88289	9.82103	9.96415	9.72204	9.80849	8.99118	8.52523	8.70106	Golph2
1415699_a_at	871.17	26.6056	956.621	57.7464	1088.74	39.7198	-1.09809	1.24974	1.13811	3.16e-06	0.00149	0.0423	9.72162	9.76768	9.80978	9.99536	9.82756	9.87731	10.0264	10.1159	10.121	Gps1
1415700_a_at	790.94	75.0107	1486.87	45.5092	1463.42	34.888	-1.87988	1.85024	-1.01602	1.78e-05	0.0057	0.522	9.66992	9.7335	9.46549	10.4988	10.5854	10.5287	10.5388	10.5306	10.4752	Ssr3
1415701_x_at	16816.6	575.059	15575.6	509.476	16349.4	79.201	1.07968	-1.02857	1.04968	2e-06	0.291	0.122	14.0212	14.092	13.9979	13.8719	13.9596	13.9479	13.9983	13.9894	14.0032	Rpl23
1415702_a_at	271.33	11.9424	407.82	18.6739	382.066	15.0886	-1.50304	1.40812	-1.06741	2.81e-05	0.000615	0.14	8.12562	8.11424	8.00896	8.7154	8.7031	8.59379	8.58413	8.51647	8.63018	Ctbp1
1415703_at	566.64	72.5309	394.038	12.1164	744.532	102.005	1.43803	1.31394	1.88949	3.54e-05	0.0698	0.0131	9.14911	9.31878	8.94707	8.63193	8.57292	8.66034	9.30594	9.58433	9.70215	Huwe1
1415704_a_at	1475.96	153.034	2073.41	107.198	3470.14	328.891	-1.40479	2.35111	1.67364	4.12e-05	0.000539	0.00377	10.6178	10.6047	10.3437	10.9346	11.0323	11.0825	11.5944	11.825	11.8495	Cdv3
1415705_at	70.21	7.05093	178.474	11.7473	103.933	19.8585	-2.54201	1.48031	-1.71721	0.00102	0.0483	0.0246	6.29154	6.05955	6.03595	7.57928	7.45983	7.39343	6.98474	6.49013	6.57367	---
1415706_at	1061.02	73.013	1033.11	76.0099	1293.61	75.7786	1.02702	1.21921	1.25215	0.000108	0.0209	0.0149	10.1021	10.1126	9.93198	10.1303	9.94572	9.95468	10.2563	10.4239	10.3264	Copa
1415707_at	294.94	23.1532	492.703	15.2153	337.718	12.669	-1.67052	1.14504	-1.45892	0.000192	0.0749	0.00021	8.18864	8.31977	8.09563	8.98728	8.89817	8.94689	8.36122	8.46036	8.37546	Anapc2
1415708_at	681.74	61.7847	414.66	12.0353	807.122	85.8433	1.6441	1.18391	1.94647	0.000334	0.111	0.00601	9.37749	9.551	9.29911	8.68825	8.74021	8.65768	9.47564	9.6982	9.77924	AI316828
1415709_s_at	137.03	9.7686	104.546	7.90085	146.587	12.8718	1.31072	1.06974	1.40213	0.00181	0.377	0.0084	6.98612	7.19206	7.10939	6.76273	6.57655	6.7762	7.0431	7.28365	7.24858	Gbf1
1415710_at	454.03	39.1104	394.453	10.1133	346.345	25.826	1.15104	-1.31092	-1.1389	0.709	0.0149	0.0835	8.75235	8.75375	8.96345	8.63789	8.65119	8.58109	8.49903	8.4947	8.3062	BC038311
1415711_at	296.08	40.4307	341.234	8.68747	654.331	58.77	-1.15251	2.20998	1.91754	0.000143	0.00167	0.00419	8.11821	8.41961	8.06592	8.43772	8.37164	8.43355	9.19604	9.43158	9.42192	Arfgef1
1415712_at	131.76	7.63553	126.349	7.3778	227.542	47.7328	1.04283	1.72694	1.8009	0.000938	0.044	0.0372	7.13512	6.98796	6.99763	7.00123	6.8857	7.05189	7.46616	8.08526	7.87172	Zranb1
1415713_a_at	192.15	23.5089	229.428	15.5938	315.559	15.8391	-1.194	1.64226	1.37542	8.93e-06	0.00928	0.00378	7.48823	7.77656	7.47266	7.93478	7.84599	7.73822	8.22169	8.3656	8.31435	Ddx24
1415714_a_at	1159.93	47.693	1618.27	112.368	817.866	79.3333	-1.39514	-1.41824	-1.97865	0.000651	0.0146	0.001	10.1798	10.1192	10.2379	10.6988	10.5417	10.7331	9.79072	9.70947	9.51303	2610209M04Rik
1415715_at	42.03	3.63587	81.0677	6.78405	81.3087	2.83558	-1.92881	1.93454	1.00297	9.26e-05	0.00191	0.932	5.53051	5.32545	5.31341	6.47268	6.25119	6.28945	6.28884	6.35784	6.38756	0610039G24Rik
1415716_a_at	12500.3	187.087	11538.5	547.118	12703.2	882.001	1.08335	1.01623	1.10094	1.11e-05	0.759	0.135	13.6214	13.6228	13.5845	13.4698	13.4402	13.5694	13.5134	13.6766	13.7015	Rps27
1415717_at	362.92	28.328	222.891	0.986107	328.002	47.9497	1.62824	-1.10646	1.47158	0.000465	0.356	0.0483	8.58547	8.54645	8.36961	7.79424	7.79941	7.80692	8.11174	8.53741	8.39164	4931406I20Rik
1415718_at	315.99	8.03975	263.374	12.8407	312.972	23.6173	1.19978	-1.00964	1.18832	0.00288	0.827	0.0392	8.32804	8.2609	8.32132	8.06049	7.9607	8.09824	8.1643	8.37888	8.3181	2310079P12Rik
1415719_s_at	242.58	14.3517	235.79	13.3618	208.838	21.0271	1.0288	-1.16157	-1.12906	0.000212	0.101	0.154	7.88971	8.01599	7.85629	7.88403	7.95959	7.79582	7.68073	7.85459	7.56895	Armc1
1415720_s_at	270.63	5.77332	287.265	10.6562	242.205	12.4973	-1.06147	-1.11736	-1.18604	0.000306	0.0474	0.0117	8.11404	8.07127	8.05462	8.10309	8.19768	8.19593	8.00074	7.89795	7.85778	Mad2l1bp
1415721_a_at	64.66	6.14366	80.7887	7.42884	94.4152	4.12547	-1.24944	1.46018	1.16867	0.000754	0.0108	0.075	6.05849	6.12034	5.85228	6.47926	6.23255	6.28456	6.63167	6.53011	6.51834	1200013P24Rik
1415722_a_at	825.2	28.1977	852.129	18.6119	881.448	53.3514	-1.03263	1.06816	1.03441	8e-07	0.194	0.448	9.71666	9.71689	9.63052	9.72357	9.71043	9.7701	9.74208	9.88068	9.72325	1110059P08Rik
1415723_at	965.98	90.108	991.827	36.9326	2156.96	348.822	-1.02676	2.23292	2.17473	5.66e-06	0.00512	0.0128	9.87894	10.0577	9.7986	10.0146	9.92563	9.91964	10.784	11.2451	11.155	Eif5
1415724_a_at	653.56	34.3905	1146.31	118.854	1013.62	222.13	-1.75395	1.55092	-1.13091	0.000966	0.0733	0.411	9.33485	9.43292	9.2848	10.0272	10.3179	10.128	10.2768	9.63777	9.97107	Cdc42
1415725_at	449.66	12.427	245.815	21.4481	434.397	20.4145	1.82926	-1.03514	1.76717	0.000515	0.345	0.00176	8.76955	8.84883	8.81854	7.89961	8.07625	7.83768	8.68702	8.82104	8.77733	Rrn3
1415726_at	190.66	28.1709	307.615	14.1751	756.694	83.5469	-1.61342	3.96881	2.45987	7.19e-05	0.000278	0.00204	7.51768	7.79305	7.38307	8.21105	8.24314	8.33773	9.36684	9.65522	9.65018	Ankrd17
1415727_at	746.12	19.2957	1118.72	14.6134	367.443	103.71	-1.49939	-2.03057	-3.04461	1.36e-06	0.0459	0.0202	9.50185	9.55169	9.57525	10.1309	10.1072	10.1445	8.89171	8.06628	8.48911	Apoa1bp
1415728_at	410.24	19.6214	387.814	35.3184	312.9	3.31356	1.05783	-1.31109	-1.23942	7.11e-06	0.00814	0.0545	8.73535	8.60114	8.70114	8.46622	8.72857	8.59093	8.30701	8.27925	8.28225	Pabpn1
1415729_at	557.67	21.8399	263.672	20.1205	468.516	7.91916	2.11502	-1.19029	1.77689	0.000316	0.00772	0.004	9.08962	9.18708	9.09094	8.16319	7.9615	7.9949	8.8535	8.89937	8.86259	Pdpk1
1415730_at	331.39	22.9041	316.2	17.1783	450.808	69.148	1.04804	1.36035	1.4257	0.000512	0.062	0.0489	8.37301	8.46854	8.26876	8.37314	8.21749	8.31915	8.56419	9.01208	8.83797	5730453I16Rik
1415731_at	255.14	8.10586	155.255	8.15107	281.642	13.5461	1.64336	1.10387	1.81407	6.42e-05	0.0518	0.00014	8.01627	8.02617	7.94158	7.27439	7.35418	7.20294	8.0553	8.17616	8.1783	Angel2
1415732_at	207.18	14.3242	149.744	7.71638	150.809	19.6462	1.38356	-1.37379	1.00712	2.29e-05	0.0286	0.976	7.57605	7.73657	7.76454	7.27733	7.13856	7.25925	7.14688	7.10177	7.43758	Bat5
1415733_a_at	1237.34	122.948	1075.31	49.2801	1320.75	145.403	1.15068	1.06741	1.22825	0.000437	0.489	0.0676	10.1318	10.2567	10.4164	10.0483	10.0173	10.143	10.2233	10.5315	10.3295	1110019J04Rik
1415734_at	1360.13	33.576	861.741	56.1068	1401.77	132.651	1.57835	1.03062	1.62668	0.0003	0.67	0.00289	10.4496	10.3834	10.3948	9.84002	9.75541	9.65175	10.3153	10.5877	10.4432	Rab7
1415735_at	1112.36	147.11	1481.32	20.6044	1442.2	64.3184	-1.33169	1.29652	-1.02713	0.716	0.06	0.403	10.0832	10.3121	9.93806	10.5098	10.548	10.5399	10.496	10.556	10.4272	Ddb1
1415736_at	1102.15	9.65612	1903.89	99.1887	1173.49	96.9425	-1.72743	1.06473	-1.62242	0.000291	0.328	0.00202	10.0927	10.1178	10.1077	10.8508	10.8506	10.979	10.3207	10.1716	10.0877	Pfdn5
1415737_at	256.6	10.2471	394.005	31.3127	387.163	77.1804	-1.53548	1.50882	-1.01767	6.06e-05	0.0672	0.833	8.04344	8.02843	7.93588	8.55479	8.55383	8.74873	8.8772	8.31133	8.54538	Rfk
1415738_at	748.68	29.0879	1197.48	89.8873	361.511	101.091	-1.59946	-2.07098	-3.31244	1.76e-08	0.0375	0.0112	9.49463	9.54181	9.606	10.1727	10.3452	10.1515	8.89368	8.14555	8.34755	Txndc12
1415739_at	522.88	34.7463	396.067	20.9215	512.543	14.2878	1.32018	-1.02017	1.29408	7.02e-05	0.688	0.00497	9.11703	9.04221	8.92533	8.65527	8.54116	8.68827	9.00886	9.03712	8.95748	3100004P22Rik
1415740_at	1960.6	37.859	1501.71	26.9596	1719.33	138.865	1.30558	-1.14033	1.14492	0.000284	0.101	0.102	10.9384	10.964	10.9083	10.5795	10.5492	10.5281	10.8308	10.794	10.6084	Psmc5
1415741_at	1028.77	48.3375	1201.49	74.5981	1039.57	46.1822	-1.16789	1.0105	-1.15576	0.00348	0.794	0.0346	10.0129	10.0698	9.93425	10.3278	10.2012	10.1574	10.0589	9.9458	10.0577	Tparl
1415742_at	171.06	8.06924	143.438	7.49784	156.787	2.25628	1.19257	-1.09104	1.09306	0.000349	0.0747	0.0877	7.40345	7.4908	7.35774	7.23854	7.16269	7.08769	7.28895	7.27388	7.31485	Aup1
1415743_at	121.38	18.2916	130.139	2.70549	95.255	16.4302	-1.07216	-1.27426	-1.36621	0.00012	0.139	0.0759	7.01218	7.07216	6.65106	6.99419	7.02279	7.05413	6.42244	6.83576	6.42233	Hdac5
1415744_at	2152.83	58.5668	1646.74	8.44119	1422.58	77.1006	1.30733	-1.51333	-1.15758	0.00105	0.00136	0.0405	11.1162	11.0552	11.0436	10.6833	10.6793	10.6936	10.4541	10.5581	10.4065	H2-Ke2
1415745_a_at	347.72	32.7301	517.342	41.016	443.433	71.5319	-1.48781	1.27526	-1.16667	0.000386	0.114	0.228	8.58925	8.34181	8.38186	9.12182	9.02163	8.89234	8.99953	8.52801	8.81163	Dscr3
1415746_at	198.94	7.29937	150.104	8.87993	196.245	4.95853	1.32534	-1.01373	1.30739	5.63e-05	0.632	0.00725	7.58808	7.69225	7.62631	7.15925	7.20297	7.32228	7.62434	7.57621	7.64805	Cic
1415747_s_at	635.75	23.6368	378.517	15.2454	440.372	26.5712	1.67958	-1.44367	1.16342	6.64e-06	0.00197	0.0297	9.24946	9.34885	9.33665	8.62505	8.51022	8.55504	8.85625	8.68412	8.80204	Riok3
1415748_a_at	627.14	52.3261	727.013	7.55288	671.58	16.2609	-1.15925	1.07086	-1.08254	0.0459	0.284	0.0175	9.32507	9.1527	9.38987	9.50353	9.52176	9.49207	9.42502	9.39322	9.35516	Dctn5
1415749_a_at	372.47	31.5635	376.899	10.7773	1437.86	236.464	-1.01189	3.86033	3.81496	1.49e-06	0.00132	0.00462	8.59361	8.62478	8.39382	8.60418	8.52697	8.54179	10.1946	10.6655	10.5675	Rragc
1415750_at	233.79	18.7182	202.203	13.5067	130.444	30.9476	1.15622	-1.79227	-1.55011	3.25e-06	0.033	0.064	7.72996	7.94586	7.92175	7.74446	7.6756	7.55239	7.37187	6.74779	6.8854	Tbl3
1415751_at	207.81	27.4886	352.204	8.92628	322.093	16.0312	-1.69484	1.54994	-1.09349	0.000301	0.0189	0.0714	7.71219	7.87223	7.48722	8.449	8.43032	8.50056	8.35825	8.24752	8.38459	Hp1bp3
1415752_at	970.04	25.6791	940.949	12.5838	978.935	33.3697	1.03092	1.00917	1.04037	0.000105	0.74	0.177	9.9342	9.87841	9.95206	9.89897	9.86125	9.87344	9.95204	9.97293	9.87854	BC031181
1415753_at	336.58	8.15107	417.256	13.0583	362.025	18.1883	-1.23969	1.0756	-1.15256	3.32e-06	0.117	0.021	8.35394	8.4168	8.41278	8.74266	8.65416	8.71612	8.55561	8.52464	8.4159	D10Bwg1364e
1415754_at	1547.42	81.0027	1259.75	41.9451	1140.69	50.5496	1.22836	-1.35657	-1.10438	0.000825	0.00181	0.0405	10.6326	10.6443	10.506	10.2884	10.2564	10.3504	10.2072	10.0827	10.1743	Polr2f
1415755_a_at	620.04	71.67	934.295	72.3901	937.987	95.7518	-1.50683	1.51278	1.00395	1.9e-07	0.00993	0.977	9.44936	9.12754	9.23292	9.89979	9.95691	9.73763	9.96339	9.69276	9.94842	Ube2v1
1415756_a_at	289.21	20.0173	284.861	14.0247	240.053	39.4418	1.01527	-1.20477	-1.18666	0.00171	0.16	0.185	8.27437	8.07474	8.17194	8.23215	8.09801	8.12873	8.15104	7.70356	7.82943	Snapap
1415757_at	93.65	2.96738	68.2684	8.43789	93.5346	15.0335	1.37179	-1.00123	1.3701	3.08e-06	0.928	0.0683	6.50033	6.59151	6.55435	6.23776	6.1366	5.88222	6.25436	6.64484	6.70315	Gbf1
1415758_at	180.54	3.65877	142.899	10.7468	162.107	18.5834	1.26341	-1.11371	1.13442	0.000582	0.223	0.197	7.50885	7.51673	7.46233	7.16439	7.04317	7.26078	7.27775	7.51697	7.20933	2510002A14Rik
1415759_a_at	968.78	8.44251	1100.7	18.2941	887.57	23.6836	-1.13617	-1.0915	-1.24013	0.000127	0.0208	0.000737	9.92055	9.93228	9.90714	10.0788	10.1067	10.1266	9.78802	9.75794	9.83417	Hbxip
1415760_s_at	972.21	40.4992	1105.15	43.2867	1085.13	127.773	-1.13674	1.11615	-1.01845	3.6e-07	0.245	0.775	9.9614	9.85404	9.95738	10.1027	10.0566	10.1686	10.2674	9.99007	9.97425	Atox1
1415761_at	497.42	41.7243	531.472	112.011	347.683	35.3241	-1.06846	-1.43067	-1.52861	5.68e-08	0.00952	0.0687	9.02335	9.02969	8.8114	8.66572	9.14619	9.2801	8.60018	8.33341	8.37686	Mrpl52
1415762_x_at	576.71	52.6943	605.028	83.7756	372.751	58.1345	-1.0491	-1.54717	-1.62314	1.44e-05	0.0187	0.0146	9.15521	9.30463	9.0433	9.06852	9.17894	9.44826	8.7784	8.36951	8.44471	Mrpl52
1415763_a_at	428.59	14.7542	542.793	16.5622	517.459	14.2945	-1.26646	1.20735	-1.04896	3.88e-05	0.00219	0.115	8.76195	8.68604	8.78063	9.04481	9.07537	9.13126	9.01852	9.05295	8.97333	---
1415764_at	1294.76	113.555	987.207	8.26802	1335.03	49.1586	1.31154	1.0311	1.35233	9.06e-06	0.605	0.00342	10.4148	10.4045	10.1846	9.96102	9.94145	9.93904	10.3366	10.3694	10.44	Zc3h11a
1415765_at	260.51	29.3105	210.284	3.30025	286.42	33.1686	1.23885	1.09946	1.36207	0.000344	0.356	0.0406	8.2013	7.93499	7.92175	7.68988	7.72757	7.73077	8.0321	8.34042	8.09472	Hnrpul2
1415766_at	199.14	13.7394	211.556	1.59922	218.572	17.6698	-1.06235	1.09758	1.03316	0.0787	0.201	0.574	7.5526	7.60945	7.74413	7.73473	7.72673	7.71314	7.7156	7.90009	7.69102	4930564D15Rik
1415767_at	775.88	11.1804	375.582	25.0583	710.024	71.0131	2.06581	-1.09275	1.89046	0.000336	0.259	0.00161	9.59258	9.6229	9.58327	8.43819	8.61817	8.59601	9.30095	9.58467	9.51465	Ythdf1
1415768_a_at	107.86	5.5663	242.983	6.71718	188.498	19.1653	-2.25276	1.74762	-1.28905	0.000954	0.00343	0.0398	6.78834	6.80195	6.66475	7.89259	7.91167	7.96879	7.70707	7.41755	7.53585	Ube2r2
1415769_at	244.36	30.8249	223.066	20.3489	246.443	16.9788	1.09546	1.00852	1.1048	6.26e-06	0.892	0.2	7.91471	8.11162	7.74934	7.94538	7.7344	7.71254	7.84773	8.04544	7.93534	Itch
1415770_at	252.52	13.0967	482.023	23.3603	236.402	62.7861	-1.90885	-1.06818	-2.039	4.55e-05	0.624	0.0372	7.89956	8.04913	7.98817	8.90087	8.84842	8.98622	8.24239	7.4761	7.83495	Wdr6
1415771_at	5269.99	183.598	4489.69	252.722	5760.54	369.545	1.1738	1.09308	1.28306	2.11e-06	0.13	0.00792	12.3871	12.3972	12.3047	12.2164	12.1204	12.0558	12.5364	12.3814	12.552	Ncl
1415772_at	327.56	14.6093	171.369	10.7712	209.213	27.5573	1.91144	-1.56568	1.22084	2.49e-05	0.0166	0.0999	8.39819	8.38602	8.2797	7.4358	7.32031	7.50099	7.91285	7.58448	7.60518	Ncl
1415773_at	1840.78	104.713	1507.11	166.779	2014.06	175.896	1.2214	1.09413	1.33637	8.82e-06	0.222	0.024	10.9362	10.8154	10.7822	10.4182	10.7246	10.5126	11.1084	10.8646	10.9438	Ncl
1415774_at	235.97	17.236	262.296	4.68554	206.936	14.9479	-1.11156	-1.14031	-1.26752	3.71e-05	0.0948	0.025	7.76541	7.89834	7.97588	8.03733	8.00796	8.0594	7.76415	7.56845	7.73877	Statip1
1415775_at	2833.67	156.311	6428.67	177.397	4728.22	707.721	-2.26867	1.66858	-1.35964	2.08e-05	0.0184	0.0642	11.3743	11.5231	11.5035	12.6909	12.6473	12.6115	12.4105	11.9762	12.202	Rbbp7
1415776_at	116.29	12.5394	68.4875	4.06259	83.8716	8.21276	1.69798	-1.38652	1.22463	2.87e-06	0.0172	0.0497	6.7785	7.03058	6.75938	6.12762	6.1627	5.99781	6.52754	6.38408	6.24488	Aldh3a2
1415777_at	7.25	1.5051	8.42231	0.925332	6.93173	0.114798	-1.1617	-1.04591	-1.21504	0.0148	0.822	0.0981	2.84311	2.53344	3.13696	3.17149	2.87886	3.15406	2.81018	2.76565	2.80342	Pnliprp1
1415778_at	4064.62	88.4214	4440.42	114.121	5418.77	276.189	-1.09246	1.33315	1.22033	5.63e-05	0.00448	0.00984	12.0162	11.9954	11.9544	12.1284	12.1458	12.0743	12.4671	12.3215	12.4189	Morf4l2
1415779_s_at	6007.41	401.763	10760.9	395.748	11606.9	786.838	-1.79127	1.9321	1.07862	0.00119	0.000295	0.193	12.6015	12.6126	12.4368	13.4472	13.3899	13.3414	13.5883	13.3935	13.5195	Actg1
1415780_a_at	149.5	11.2034	773.402	68.3774	287.531	48.8231	-5.17326	1.92329	-2.6898	1.15e-06	0.00985	0.00244	7.09811	7.30975	7.25586	9.50417	9.5357	9.73439	8.4257	8.02919	8.00841	Armcx2
1415781_a_at	7879.97	263.645	9129.87	38.5123	8085.63	432.487	-1.15862	1.0261	-1.12915	0.176	0.535	0.0576	12.9414	12.8962	12.9926	13.1629	13.1508	13.1555	13.0547	12.9001	12.9845	Sumo2; LOC236622
1415782_at	4818.31	164.583	5496.36	154.337	4530.51	139.176	-1.14072	-1.06352	-1.21319	0.0023	0.0828	0.00132	12.2654	12.1764	12.2594	12.4237	12.3835	12.4645	12.133	12.1082	12.1938	Sumo2
1415783_at	1985.81	143.091	1402.17	55.7698	2124.31	78.5198	1.41624	1.06975	1.51501	0.000187	0.246	0.000188	11.0146	11.014	10.8302	10.5171	10.4317	10.4093	11.0042	11.1092	11.043	Vps35
1415784_at	172.74	26.1403	123.143	23.2387	188.796	2.23077	1.40276	1.09295	1.53315	2.32e-07	0.395	0.0583	7.61426	7.17411	7.4747	7.18483	6.96375	6.63095	7.54317	7.56143	7.57725	Vps35
1415785_a_at	3297.02	138.412	2776.65	191.74	3362.19	71.772	1.18741	1.01977	1.21088	1.55e-05	0.512	0.0297	11.665	11.7538	11.6395	11.3779	11.5498	11.383	11.7481	11.7095	11.6874	Cct8
1415786_at	25.54	3.23466	17.5648	1.53856	17.0446	2.26488	1.45404	-1.49843	-1.03052	0.000223	0.0195	0.737	4.68935	4.47171	4.84006	4.02496	4.09977	4.26825	3.88183	4.09782	4.26825	Pgc
1415787_at	414.25	61.9425	264.867	5.46748	195.162	26.1039	1.56399	-2.12259	-1.35716	2e-05	0.0033	0.0574	8.71087	8.88775	8.45147	8.03912	8.08223	8.02541	7.75105	7.37248	7.67493	Ganab
1415788_at	537.65	32.6276	483.989	22.2567	402.325	33.0128	1.11087	-1.33636	-1.20298	0.000396	0.00905	0.0365	9.16504	9.04396	8.99731	8.97902	8.92768	8.84672	8.78157	8.56532	8.60029	Ublcp1
1415789_a_at	353.94	12.9763	325.173	6.07107	257.602	53.4961	1.08847	-1.37398	-1.26231	2.75e-07	0.0991	0.166	8.51167	8.40789	8.48057	8.3214	8.33912	8.37417	8.3129	7.75618	7.8985	Ublcp1
1415790_at	373.69	61.2413	305.788	25.6804	268.9	36.9331	1.22206	-1.3897	-1.13718	0.00622	0.0544	0.23	8.79032	8.46102	8.34851	8.19365	8.38961	8.17602	8.28257	7.93352	7.97063	Ublcp1
1415791_at	492.84	30.0797	354.95	5.22435	291.96	30.4813	1.38848	-1.68804	-1.21575	4.85e-08	0.00425	0.082	9.03481	8.93477	8.85999	8.45982	8.45851	8.49577	8.30475	8.00979	8.23804	Rnf34
1415792_at	124.6	8.61118	130.097	9.27566	136.107	3.83568	-1.04412	1.09235	1.04619	0.84	0.144	0.386	6.8477	7.0451	6.98349	7.05676	6.90307	7.10299	7.05206	7.08059	7.13199	AL033326
1415793_at	138.38	6.204	166.478	4.37616	126.836	22.3931	-1.20305	-1.09101	-1.31255	0.000544	0.44	0.104	7.11819	7.17277	7.04345	7.35713	7.42233	7.35713	7.24054	6.74417	6.93174	Pnpo
1415794_a_at	967.76	52.4066	837.192	36.211	905.409	62.9355	1.15596	-1.06886	1.08148	0.000199	0.255	0.186	9.87364	10.006	9.87171	9.6358	9.73947	9.75023	9.93244	9.78062	9.74739	Spin
1415795_at	85.34	2.1912	128.239	3.84747	241.727	15.1872	-1.50269	2.83251	1.88496	4.27e-06	0.000285	0.000774	6.43384	6.43868	6.37175	7.05156	6.98231	6.97294	7.81429	7.99337	7.93825	Spin
1415796_at	596.12	19.3679	791.584	26.795	1116.95	111.314	-1.32789	1.87369	1.41102	2.89e-06	0.00496	0.0196	9.26636	9.21784	9.17267	9.65261	9.66024	9.57126	9.95989	10.2467	10.1548	Dazap2
1415797_at	61.87	10.4943	199.568	1.94348	236.221	27.8126	-3.22561	3.81801	1.18366	0.00201	0.000656	0.134	5.92771	6.18642	5.69796	7.63637	7.62934	7.65637	8.05726	7.72488	7.85015	Ddr1
1415798_at	24.21	3.74023	47.537	11.6801	61.4276	10.795	-1.96353	2.53728	1.2922	0.000187	0.00304	0.237	4.77257	4.32653	4.65696	5.79	5.73262	5.09203	6.10855	5.61668	6.04908	Ddr1
1415799_at	493.01	16.9722	493.682	40.9947	562.904	38.6385	-1.00136	1.14177	1.14021	1.67e-05	0.0641	0.102	8.89438	8.99377	8.94653	8.85853	8.89597	9.07813	9.01762	9.19147	9.19415	Wbp11
1415800_at	539.97	48.815	1994.69	167.63	1411.58	281.572	-3.69407	2.61418	-1.41309	0.00113	0.0053	0.0683	9.15935	9.14042	8.91816	10.8188	11.0548	11.0018	10.7547	10.2142	10.3653	Gja1
1415801_at	37.69	6.79414	161.467	3.38318	112.907	13.857	-4.28408	2.99568	-1.43008	0.000231	0.00225	0.0313	5.37636	4.89953	5.38165	7.36148	7.34131	7.30185	7.00662	6.67682	6.75251	Gja1
1415802_at	357.32	9.26629	2637.93	86.9292	1404.07	326.517	-7.38255	3.92946	-1.87877	7.93e-05	0.0093	0.0388	8.46616	8.523	8.45307	11.3168	11.4119	11.3653	10.7643	10.0862	10.4365	Slc16a1
1415803_at	20.4	2.98061	24.7581	1.3019	21.2803	2.28132	-1.21363	1.04315	-1.16343	3.86e-05	0.692	0.111	4.10318	4.38935	4.52796	4.7108	4.56315	4.61159	4.37909	4.26842	4.5705	Cx3cl1
1415804_at	25.81	3.60566	27.9201	2.60512	27.7978	2.52801	-1.08175	1.07702	-1.0044	0.000119	0.477	0.957	4.74762	4.84623	4.4456	4.74763	4.7009	4.94894	4.6936	4.93837	4.74709	Cx3cl1
1415805_at	9.41	1.31122	8.44901	1.18857	8.95882	1.21846	1.11374	-1.05036	1.06034	0.000276	0.682	0.635	3.15446	3.07615	3.44666	2.88949	3.28468	3.03419	3.2263	3.31137	2.92423	Clps
1415806_at	20.14	5.03727	182.908	8.9088	68.1261	7.74219	-9.08183	3.38263	-2.68484	0.176	0.0058	0.00122	4.28941	3.94722	4.66949	7.43203	7.56251	7.5469	5.94208	6.2598	6.05026	Plat
1415807_s_at	1035.36	94.0864	714.578	65.39	978.462	165.035	1.44891	-1.05815	1.36929	5.43e-06	0.598	0.0623	10.159	9.92265	9.95458	9.61713	9.45547	9.35831	9.72861	10.185	9.84997	Sfrs2
1415808_at	7.14	0.660245	6.91684	0.768826	6.99397	1.45576	1.03226	-1.02088	1.01115	0.0024	0.824	0.991	2.93401	2.88375	2.67595	2.95999	2.73556	2.65746	2.63921	3.11648	2.60392	Tpbpa
1415809_at	6.63	0.937135	7.45385	0.648461	5.99175	0.43376	-1.12426	-1.10652	-1.24402	2.28e-05	0.372	0.0323	2.70031	2.92966	2.52551	2.94059	2.99296	2.74915	2.68364	2.47436	2.58335	Tpbpa
1415810_at	1195.9	68.857	915.966	61.6134	360.221	107.335	1.30562	-3.31991	-2.54279	0.000366	0.0144	0.0228	10.2081	10.311	10.1478	9.73787	9.84069	9.93234	8.91473	8.14021	8.3034	Uhrf1
1415811_at	256.71	13.2435	217.985	11.0151	84.7258	23.2021	1.17765	-3.02989	-2.57282	0.0352	0.015	0.021	8.03586	8.05595	7.91628	7.84732	7.7456	7.7077	6.78947	6.28047	6.04054	Uhrf1
1415812_at	14.37	4.26592	384.132	27.766	478.428	113.325	-26.7315	33.2935	1.24548	6.63e-06	0.000117	0.268	4.2482	3.75582	3.40651	8.67157	8.46577	8.61135	9.23125	8.56027	8.83537	Gsn
1415813_at	851.8	48.0306	666.654	19.2542	963.223	85.9007	1.27772	1.13081	1.44486	2.79e-05	0.124	0.0118	9.6996	9.82438	9.6746	9.41285	9.39531	9.33301	9.83286	10.0531	9.83809	Api5; LOC329706
1415814_at	1080.37	123.526	773.956	61.7945	1083.26	74.4243	1.39591	1.00268	1.39965	2.07e-06	0.947	0.00579	10.168	10.1711	9.87305	9.6882	9.62873	9.46198	10.1905	10.0358	10.0105	Atp6v1b2
1415815_at	12.78	0.99782	10.1286	0.634857	10.2455	0.834085	1.26178	-1.24737	1.01154	0.00235	0.0258	0.866	3.60818	3.61136	3.80077	3.38	3.2329	3.40238	3.2604	3.48311	3.31789	Trim27
1415816_at	3675.81	95.1504	3403.91	128.247	4019.76	243.446	1.07988	1.09357	1.18092	0.000785	0.112	0.0226	11.8076	11.8409	11.8821	11.7864	11.6776	11.7328	11.8827	12.0577	11.973	Cct7
1415817_s_at	3726.05	145.447	3390.89	86.2847	3974.43	194.241	1.09884	1.06666	1.17209	0.00082	0.155	0.016	11.9264	11.8392	11.8225	11.6849	11.7534	11.7431	11.8756	11.9776	12.0128	Cct7
1415818_at	116.13	8.68873	274.772	24.1579	161.576	67.5494	-2.36608	1.39133	-1.70058	7.87e-05	0.382	0.134	6.91152	6.92922	6.72975	8.24134	8.0352	8.01891	7.86896	6.64257	7.23881	Anxa6
1415819_a_at	914.13	44.6545	1239.65	169.767	1402.44	79.2224	-1.3561	1.53418	1.13132	0.0383	0.000614	0.24	9.89633	9.85183	9.75715	10.4677	10.259	10.0734	10.3941	10.5439	10.4186	Ppp2r1a
1415820_x_at	1316.22	46.2666	1266.51	19.3698	890.46	138.707	1.03925	-1.47814	-1.42231	2.25e-07	0.0412	0.0553	10.4049	10.3745	10.3053	10.3241	10.3138	10.2817	10.0172	9.57025	9.77292	Nono; LOC434808
1415821_at	425.79	41.0705	661.081	47.5842	894.008	32.726	-1.5526	2.09964	1.35234	0.737	0.00251	0.00699	8.83633	8.78465	8.56715	9.29906	9.48352	9.31617	9.84226	9.74267	9.82554	Sdfr1
1415822_at	1302.97	129.214	2503.79	125.534	1029.48	316.832	-1.9216	-1.26566	-2.43209	0.000215	0.256	0.0289	10.4149	10.4401	10.1729	11.2105	11.3545	11.301	10.4432	9.79572	9.65704	Scd2
1415823_at	172.93	15.3874	347.132	26.8483	131.238	63.9637	-2.00736	-1.31768	-2.64506	0.000162	0.321	0.0556	7.51796	7.49392	7.27845	8.56015	8.39903	8.35039	7.67271	6.72265	6.39334	Scd2
1415824_at	12.16	0.440567	32.5084	8.08686	11.0078	1.16043	-2.67339	-1.10467	-2.95322	0.000324	0.219	0.00853	3.54596	3.61423	3.64936	5.3708	4.93551	4.675	3.62604	3.36341	3.37642	Scd2
1415825_s_at	152.06	9.29763	185.731	3.55075	303.556	16.5512	-1.22143	1.99629	1.63438	2.48e-06	0.000148	0.00168	7.29077	7.30587	7.14328	7.5384	7.50857	7.56372	8.21565	8.1852	8.33239	1810073N04Rik
1415826_at	829.64	65.1017	575.444	42.5708	968.48	55.4733	1.44174	1.16735	1.68301	5.31e-05	0.0575	0.000869	9.79208	9.72057	9.5673	9.1721	9.26979	9.05577	9.82132	9.97387	9.95871	Atp6v1h
1415827_a_at	340.66	10.3055	656.358	39.3143	916.438	16.7366	-1.92673	2.69018	1.39625	2.31e-06	8.49e-06	0.00661	8.45559	8.41138	8.36831	9.43961	9.26651	9.36369	9.82465	9.82455	9.87	D3Ucla1
1415828_a_at	233.38	28.0904	828.145	62.8637	1106.97	83.4692	-3.54848	4.7432	1.33668	4.06e-06	0.000159	0.00889	8.03397	7.85842	7.68624	9.81419	9.64258	9.61635	10.0125	10.2257	10.0909	D3Ucla1
1415829_at	1383.9	82.1712	1230.53	19.7993	738.028	105.491	1.12464	-1.87513	-1.66732	0.0228	0.00765	0.022	10.3636	10.5273	10.4077	10.2386	10.2733	10.2829	9.74364	9.35961	9.45091	Lbr
1415830_at	750.54	33.1262	463.176	0.99868	478.247	38.6215	1.62042	-1.56935	1.03254	0.0117	0.00333	0.594	9.62348	9.51317	9.51594	8.85362	8.859	8.85361	8.9955	8.76623	8.93347	Orc5l
1415831_at	889.41	83.8203	889.623	35.6269	1190.15	82.4206	-1.00024	1.33813	1.33781	1.22e-05	0.0146	0.00719	9.78039	9.93336	9.66362	9.85254	9.7994	9.7369	10.0992	10.2529	10.2916	Psmd2
1415832_at	5.6	0.202884	5.28503	0.485153	5.51796	0.101286	1.0596	-1.01487	1.04407	0.00114	0.57	0.475	2.42589	2.52537	2.50587	2.28714	2.54178	2.36489	2.43331	2.48122	2.47738	Agtr2
1415833_x_at	14934.6	367.049	13409.2	172.506	13927.8	147.643	1.11376	-1.07229	1.03867	0.000103	0.0252	0.0182	13.8685	13.9003	13.8294	13.7157	13.6903	13.7266	13.7529	13.7826	13.7614	Rps29
1415834_at	446.89	22.6485	471.08	5.97748	269.696	40.2783	-1.05413	-1.65701	-1.74671	4.07e-06	0.0175	0.0209	8.88043	8.79073	8.73646	8.85855	8.88969	8.89101	8.29722	7.88667	8.01046	Dusp6
1415835_at	7.24	1.19758	7.76062	0.758446	7.02673	0.734168	-1.07191	-1.03035	-1.10444	0.000432	0.857	0.297	2.97444	2.99845	2.54951	3.06641	2.78943	2.99845	2.66939	2.96615	2.78745	Csh2
1415836_at	239.23	29.541	82.1331	6.32808	68.1315	4.88714	2.91271	-3.5113	-1.20551	0.283	0.000492	0.0394	8.03884	7.68759	7.95748	6.39622	6.4454	6.22927	5.97377	6.10977	6.17967	Aldh18a1
1415837_at	20.4	3.04854	8.34373	0.43262	9.50131	0.337434	2.44495	-2.14707	1.13874	0.000293	0.0087	0.0275	4.22409	4.21659	4.58013	3.04411	3.14014	2.99399	3.2441	3.19817	3.3003	Klk6
1415838_at	268.05	31.3621	431.508	40.4514	755.415	30.7429	-1.60981	2.81819	1.75064	0.0141	0.00206	0.00326	8.12472	8.19166	7.86202	8.89917	8.70011	8.64812	9.61242	9.57242	9.49613	Tde2
1415839_a_at	8298.47	95.4345	8446.04	346.251	8556.28	472.865	-1.01778	1.03107	1.01305	7.72e-05	0.452	0.77	13.0095	13.0377	13.0085	12.9802	13.0982	13.0513	13.1433	12.9845	13.0561	Npm1
1415840_at	629.88	48.4384	648.965	9.73145	430.047	26.8803	-1.0303	-1.46468	-1.50906	1.21e-07	0.00287	0.00525	9.21449	9.41994	9.25401	9.32937	9.36676	9.32953	8.72841	8.84357	8.6675	Elovl5
1415841_at	487.5	33.1663	667.037	22.8999	658.455	91.9469	-1.36828	1.35068	-1.01303	2.52e-05	0.048	0.838	8.98969	8.97984	8.8114	9.42208	9.39554	9.32553	9.55625	9.15276	9.35163	Dncic2
1415842_at	42.97	6.28329	46.7507	5.2073	60.2741	7.18435	-1.08798	1.4027	1.28927	0.000327	0.037	0.0606	5.37482	5.63995	5.23123	5.64048	5.63312	5.34836	5.9861	6.03073	5.70206	MGI:1929514
1415843_at	20.83	3.40097	26.6362	4.67832	20.5509	4.86666	-1.27874	-1.01358	-1.29611	9.42e-05	0.893	0.221	4.3522	4.14161	4.60974	4.93595	4.79793	4.42495	4.58831	3.90635	4.49843	MGI:1929514
1415844_at	7.91	1.41625	6.10238	0.084135	14.9838	5.60058	1.29622	1.89429	2.4554	0.274	0.0984	0.0633	2.65234	3.09469	3.15352	2.59143	2.63067	2.60574	3.87811	3.25225	4.37289	Syt4
1415845_at	11.54	0.542958	9.12906	0.654896	24.4336	3.22844	1.26409	2.1173	2.67647	0.00109	0.00624	0.00167	3.54651	3.45134	3.58435	3.14023	3.30475	3.11917	4.374	4.69369	4.73807	Syt4
1415846_a_at	7.65	0.872624	8.66166	1.41908	6.47328	0.729514	-1.13224	-1.18178	-1.33806	0.000228	0.149	0.0694	2.76139	2.93283	3.09181	2.93733	3.36255	3.00711	2.70987	2.51389	2.8411	Ldh3
1415847_at	16.42	1.98451	20.2803	2.42718	12.8831	0.540794	-1.2351	-1.27454	-1.57418	0.963	0.0584	0.0141	3.94013	3.92571	4.22559	4.17838	4.5172	4.31007	3.70928	3.61723	3.73313	Ldh3
1415848_at	26.7	1.86752	26.6206	2.98198	25.2892	1.26202	1.00298	-1.05579	-1.05265	6.55e-05	0.345	0.562	4.64646	4.71908	4.8443	4.53931	4.8542	4.79106	4.72352	4.6736	4.58059	Csh1
1415849_s_at	8910.05	473.411	4241.38	154.53	3136.68	173.145	2.10074	-2.8406	-1.35219	2.21e-06	1.83e-05	0.00233	13.2071	13.0779	13.0747	12.1077	12.0348	12.0065	11.7032	11.5563	11.5813	Stmn1
1415850_at	41.77	3.51397	64.3634	6.23496	24.5408	6.22302	-1.5409	-1.70206	-2.62271	1.75e-05	0.0464	0.0106	5.51037	5.36038	5.27264	5.84659	6.03945	6.12458	4.98492	4.44459	4.33487	Rasa3
1415851_a_at	3106.4	213.75	2180.66	150.799	2159.52	124.359	1.42452	-1.43846	-1.00979	1.13e-05	0.0024	0.867	11.5081	11.5845	11.7038	11.1914	10.993	11.0804	11.0895	11.1503	10.9848	Impdh2
1415852_at	3743.38	132.647	2474.74	91.3974	2705.54	150.784	1.51264	-1.3836	1.09326	1.32e-07	0.00198	0.0917	11.8135	11.8804	11.9146	11.3067	11.3002	11.2103	11.3779	11.4886	11.3342	Impdh2
1415853_at	73.17	7.68334	73.1986	10.4592	76.6597	1.35634	-1.00039	1.04769	1.04728	0.000884	0.507	0.591	6.2571	6.2973	6.00875	6.38504	6.19688	5.96949	6.27764	6.23078	6.27231	Def8
1415854_at	9.25	0.703089	11.9323	0.653044	9.48104	0.856503	-1.28998	1.02498	-1.25855	3.76e-06	0.748	0.0274	3.13037	3.3303	3.16133	3.65757	3.56778	3.50076	3.37025	3.10896	3.24411	Kitl
1415855_at	13.42	0.35767	299.682	11.3943	220.094	106.552	-22.331	16.4004	-1.36161	1.44e-05	0.00916	0.287	3.70132	3.77086	3.76571	8.26618	8.16324	8.25033	8.41388	7.13083	7.48439	Kitl
1415856_at	171.18	11.0825	2326.45	44.588	181.856	16.1454	-13.5907	1.06237	-12.7928	0.0082	0.41	0.000237	7.41779	7.3236	7.51055	11.1951	11.204	11.1521	7.62472	7.36756	7.51618	Emb
1415857_at	454.85	21.0595	5173.94	357.601	661.59	56.2868	-11.375	1.45452	-7.82045	3.61e-06	0.00613	7.52e-06	8.79555	8.785	8.90418	12.4371	12.3286	12.2385	9.25561	9.49658	9.34687	Emb
1415858_at	4253.02	183.799	2559.44	58.6177	4412.45	329.621	1.6617	1.03749	1.72399	1.86e-05	0.533	0.00378	12.0792	12.0994	11.9815	11.3495	11.3299	11.2848	11.9773	12.1713	12.1653	Eif3s8
1415859_at	1127.46	22.1216	703.159	11.1702	1151.37	96.554	1.60342	1.02121	1.63742	0.0011	0.733	0.00744	10.1539	10.1563	10.1058	9.48328	9.44988	9.4396	10.1076	10.3021	10.0878	Eif3s8
1415860_at	3455.94	166.464	3390.21	125.873	3028.36	420.767	1.01939	-1.14119	-1.11949	0.000212	0.221	0.273	11.8081	11.6743	11.7787	11.7349	11.7756	11.669	11.7607	11.362	11.5426	Kpna2
1415861_at	5.93	0.441612	5.536	0.724075	6.31065	0.57087	1.07117	1.06419	1.13993	0.0002	0.414	0.223	2.6869	2.51792	2.49326	2.43724	2.65822	2.2867	2.54341	2.62312	2.79525	Tyrp1
1415862_at	9.72	1.99536	8.75127	0.127875	8.17505	0.338716	1.1107	-1.18898	-1.07048	0.424	0.308	0.0895	3.24119	2.97536	3.56433	3.10658	3.13332	3.14827	2.97337	3.0255	3.09234	Tyrp1
1415863_at	1428.23	230.785	1460.66	88.3634	2162.7	180.375	-1.02271	1.51425	1.48063	5.76e-06	0.0286	0.00383	10.4792	10.6965	10.2263	10.4079	10.5617	10.5621	11.1921	10.9506	11.083	Eif4g2
1415864_at	84.68	6.12065	192.445	16.089	92.9313	34.022	-2.27262	1.09744	-2.07083	0.000482	0.827	0.0579	6.38764	6.51138	6.30556	7.46732	7.70791	7.57962	7.03038	6.01673	6.38064	Bpgm
1415865_s_at	84.21	1.35495	151.744	10.1315	73.9967	9.24139	-1.80197	-1.13802	-2.05068	6.75e-05	0.199	0.00278	6.38232	6.38276	6.42256	7.20888	7.35073	7.17056	6.39127	6.03714	6.17756	Bpgm
1415866_at	42.98	1.3125	36.3778	3.71341	60.3203	9.0183	1.18149	1.40345	1.65816	0.000225	0.058	0.0124	5.4493	5.45209	5.37373	5.04326	5.16274	5.33407	5.67412	5.92661	6.1101	AW538196
1415867_at	4883.49	111.236	5062.43	194.636	4941.1	90.1082	-1.03664	1.0118	-1.02456	0.000265	0.523	0.406	12.2392	12.2303	12.2908	12.306	12.3599	12.2489	12.295	12.2426	12.2737	Cct4
1415868_at	24.02	2.4102	12.7041	1.6258	11.9803	2.64194	1.89073	-2.00496	-1.06042	5.25e-06	0.0151	0.664	4.68141	4.65272	4.40973	3.44954	3.70875	3.81888	3.90426	3.45914	3.31764	Cct4
1415869_a_at	2855.89	253.14	1266.22	8.22995	1806.5	93.7879	2.25545	-1.5809	1.42669	1.27e-05	0.00382	0.00621	11.5019	11.5906	11.3351	10.2969	10.3157	10.3063	10.903	10.7735	10.7767	Trim28
1415870_at	1022.59	118.549	1086.56	6.32014	963.219	67.6718	-1.06255	-1.06164	-1.12805	0.000445	0.516	0.097	9.98569	10.1615	9.82756	10.0952	10.08	10.0814	9.98614	9.79189	9.94983	Calu
1415871_at	57.79	3.28608	89.1206	10.2217	18.9403	5.04748	-1.54215	-3.05116	-4.70533	0.000345	0.0137	0.00356	5.90048	5.89843	5.7549	6.65004	6.33162	6.43285	4.61484	3.87289	4.14308	Tgfbi
1415872_at	1306.92	65.6358	1982.2	31.8614	1747.83	39.2091	-1.51669	1.33737	-1.13409	9.42e-06	0.00396	0.00212	10.3995	10.3865	10.2661	10.9266	10.9605	10.9712	10.7933	10.7863	10.7337	Hnrph1
1415873_a_at	220.48	14.6965	384.734	29.1834	345.824	51.6838	-1.74498	1.5685	-1.11251	0.000158	0.0219	0.332	7.874	7.7918	7.68132	8.699	8.57385	8.48207	8.63909	8.20652	8.42371	Actr1a
1415874_at	129.47	8.72653	160.515	16.6571	99.9918	11.3922	-1.23979	-1.29481	-1.60528	0.00359	0.0344	0.0059	6.91733	7.11186	7.01375	7.35416	7.45455	7.15508	6.52388	6.82069	6.56857	Spry1
1415875_at	41.41	5.50117	39.6952	9.72597	22.0564	3.49863	1.0432	-1.87746	-1.79971	7.25e-05	0.00707	0.0446	5.53259	5.14767	5.4094	5.50737	5.4961	4.83119	4.66981	4.47577	4.2067	3010003L21Rik
1415876_a_at	12122.7	295.088	12471.2	328.982	11478.6	334.114	-1.02875	-1.05611	-1.08647	1.51e-05	0.0691	0.0218	13.5268	13.5726	13.5961	13.5716	13.6467	13.5997	13.4835	13.5295	13.4457	Rps26
1415877_at	27.09	4.35088	78.4248	4.85084	39.8544	12.3769	-2.89497	1.47119	-1.96778	3.86e-05	0.167	0.0528	4.91716	4.85424	4.46707	6.39276	6.2413	6.24025	5.73465	4.84995	5.22791	Dpysl3
1415878_at	440.11	5.62903	948.024	11.5792	456.011	96.5218	-2.15406	1.03613	-2.07895	8.49e-08	0.874	0.0238	8.7614	8.78591	8.79765	9.90801	9.88453	9.87359	9.14197	8.5742	8.72089	Rrm1
1415879_a_at	13908.4	254.037	11964.9	407.613	12720	134.86	1.16243	-1.09343	1.06311	1.33e-05	0.00424	0.0769	13.7867	13.769	13.7348	13.5025	13.5365	13.5989	13.6233	13.6289	13.6521	Rplp2
1415880_a_at	3043.37	170.544	1968.54	182.477	4501.98	403.036	1.54601	1.47927	2.28697	0.000352	0.00605	0.000381	11.5953	11.6361	11.4784	11.0843	10.8277	10.9046	11.9795	12.2188	12.1988	Lamp1
1415881_at	808.81	47.4425	350.856	3.20689	522.023	32.5522	2.30525	-1.54938	1.48785	0.000476	0.000858	0.00692	9.62073	9.75355	9.59982	8.46857	8.44235	8.45317	8.96671	9.12787	8.98384	Ghitm
1415882_at	1150.13	35.024	470.912	13.7871	793.976	63.3108	2.44235	-1.44857	1.68604	0.000531	0.00876	0.00401	10.1686	10.2104	10.1225	8.88361	8.8344	8.91869	9.49361	9.69666	9.6991	Ghitm
1415883_a_at	13.32	3.31873	12.6185	0.899992	12.0765	1.52159	1.05559	-1.10297	-1.04488	0.000797	0.64	0.604	3.3683	3.67217	4.07804	3.76035	3.55523	3.64953	3.42967	3.78132	3.549	Ela3b
1415884_at	34.18	3.50019	35.5648	2.85152	35.1178	3.36205	-1.04052	1.02744	-1.01273	8.03e-05	0.752	0.861	4.9741	5.04389	5.25248	5.03087	5.26283	5.15412	4.97463	5.16485	5.24936	Ela3b
1415885_at	9.7	0.754814	13.8425	1.87173	13.1791	3.08171	-1.42706	1.35867	-1.05034	8.77e-05	0.151	0.716	3.21749	3.40238	3.20683	3.99202	3.73855	3.61678	3.38345	4.04557	3.654	Chgb
1415886_at	42.22	2.38805	40.9541	0.719601	48.2535	3.95918	1.03091	1.14291	1.17823	0.00014	0.096	0.0739	5.38398	5.32545	5.48563	5.33615	5.38427	5.34694	5.44944	5.66806	5.65014	Sh2d3c
1415887_at	996.74	56.3504	1207.64	131.545	1229.66	13.1906	-1.21159	1.23368	1.01824	0.00038	0.0206	0.756	10.0291	9.86846	9.98097	10.4087	10.1524	10.1363	10.2538	10.2817	10.2564	Tfg
1415888_at	528.95	16.3975	649.948	13.5635	560.766	52.9691	-1.22875	1.06015	-1.15904	0.000413	0.43	0.11	9.09765	9.01852	9.0234	9.30912	9.3589	9.36389	9.2109	8.96469	9.20478	Hdgf
1415889_a_at	1500.37	141.143	1751.44	199.51	2677.89	127.968	-1.16734	1.78482	1.52897	6.9e-05	0.00297	0.0128	10.6205	10.6341	10.3854	10.6053	10.9339	10.765	11.332	11.3628	11.4626	Tra1
1415890_at	126.61	2.55324	581.418	44.4821	179.83	41.4303	-4.5922	1.42035	-3.23316	9.05e-06	0.119	0.00636	7.01249	6.9855	6.95431	9.29329	9.17542	9.07316	7.82509	7.36067	7.213	Papss1
1415891_at	1292.06	42.5687	1161.35	66.8345	737.305	78.4978	1.11255	-1.75241	-1.57513	0.000351	0.00728	0.0066	10.3261	10.2927	10.3861	10.0852	10.2087	10.246	9.6759	9.36888	9.51723	Suclg1
1415892_at	167.01	31.79	164.863	15.5506	382.212	35.9504	1.01302	2.28856	2.31836	0.603	0.00563	0.000443	7.20948	7.67035	7.22217	7.19936	7.45199	7.43068	8.41468	8.63251	8.67427	Sgpl1
1415893_at	24.65	2.14541	23.6971	3.98102	69.648	4.64695	1.04021	2.82548	2.93909	1.17e-05	0.000127	0.00282	4.48653	4.73848	4.63507	4.81965	4.46184	4.37955	6.00645	6.18024	6.17275	Sgpl1
1415894_at	11.02	1.20581	12.5373	0.543263	12.6907	0.718665	-1.13769	1.1516	1.01223	8.52e-05	0.14	0.789	3.48512	3.28387	3.60078	3.58645	3.64412	3.71119	3.75326	3.59514	3.64412	Enpp2
1415895_at	2184.46	51.5108	2335.04	77.1832	1469.32	44.9551	-1.06893	-1.48672	-1.5892	0.000166	8.8e-05	5.9e-05	11.0856	11.0631	11.1297	11.2424	11.1533	11.1704	10.493	10.571	10.4975	Snrpn
1415896_x_at	2175.75	68.2241	2209.74	29.0141	1469.66	37.5588	-1.01562	-1.48045	-1.50358	0.000376	9.67e-05	0.000156	11.0872	11.0414	11.1319	11.1123	11.127	11.0894	10.4797	10.5514	10.5318	Snrpn
1415897_a_at	16.42	2.01463	303.731	14.749	99.3671	40.2797	-18.4977	6.05159	-3.05666	0.000112	0.00971	0.0322	4.06215	3.83557	4.19182	8.16534	8.27117	8.29999	7.18272	6.12893	6.37219	Mgst1
1415898_at	8.17	0.580255	8.32248	0.730929	7.98408	0.759581	-1.01866	-1.02329	-1.04238	0.00896	0.74	0.606	2.9701	3.14383	2.96926	2.91235	3.16467	3.08265	3.13691	2.97536	2.86619	Mgst1
1415899_at	99.64	15.7525	763.541	57.3507	228.057	36.6501	-7.66299	2.28881	-3.34802	0.000506	0.00323	0.00189	6.51236	6.48912	6.88037	9.61933	9.65435	9.44763	8.02318	7.5555	7.88207	Junb
1415900_a_at	41.67	6.81649	30.5263	4.21383	33.0435	6.05375	1.36505	-1.26106	1.08246	0.000189	0.185	0.629	5.16062	5.61849	5.32545	5.07371	4.68594	5.00726	4.70339	5.19075	5.19196	Kit
1415901_at	207.77	16.5435	225.198	11.7799	214.617	6.34075	-1.08388	1.03296	-1.0493	0.000614	0.538	0.265	7.65822	7.82289	7.60647	7.86942	7.72643	7.84527	7.73711	7.79112	7.70737	Plod3
1415902_at	7.45	1.05536	7.05799	0.382219	7.96152	0.440706	1.05554	1.06866	1.12801	3.37e-06	0.471	0.0537	2.71253	2.84233	3.10623	2.77736	2.90666	2.7696	2.99435	2.91021	3.07015	Aldh7a1
1415903_at	251.97	7.46	272.176	28.0699	445.961	27.3397	-1.08019	1.7699	1.6385	0.00333	0.000828	0.004	8.00171	7.92693	8.00142	8.24411	7.95728	8.04877	8.78512	8.71887	8.89296	Slc38a1
1415904_at	209.53	16.6534	358.801	12.043	215.959	53.5074	-1.71241	1.03068	-1.66143	0.000183	0.934	0.058	7.61911	7.67012	7.83493	8.53691	8.44058	8.48201	8.1156	7.48609	7.57923	Lpl
1415905_at	11.78	1.45702	10.0979	0.439403	12.7412	1.97586	1.16658	1.0816	1.26178	0.0742	0.54	0.117	3.42301	3.48051	3.74836	3.2668	3.34693	3.39146	3.45213	3.8931	3.63482	Reg1
1415906_at	3805.13	116.123	7658.74	240.397	8343.79	1381.78	-2.01274	2.19278	1.08945	9.12e-05	0.0124	0.504	11.8664	11.9437	11.8698	12.8562	12.9042	12.9468	13.2613	12.7894	12.9896	Tmsb4x
1415907_at	1013.98	33.4431	796.63	36.8373	287.762	76.9673	1.27284	-3.52367	-2.76836	3.09e-05	0.0124	0.0176	10.0343	9.93945	9.98209	9.66559	9.68505	9.55952	8.54354	7.80528	8.05786	Ccnd3
1415908_at	364.88	16.809	518.718	27.9789	344.106	75.6034	-1.42161	-1.06037	-1.50744	2.74e-06	0.629	0.0761	8.43471	8.53261	8.56335	8.96311	9.10526	8.98393	8.70058	8.05149	8.45523	Tspyl1
1415909_at	1390.17	103.892	874.438	18.6413	1015.69	50.624	1.58979	-1.36869	1.16154	0.000691	0.00633	0.0211	10.5279	10.4709	10.3161	9.77359	9.80194	9.74044	10.0689	9.94378	9.94851	Stip1
1415910_s_at	851.85	56.9541	679.718	29.4549	931.852	63.0256	1.25324	1.09392	1.37094	0.0366	0.184	0.00477	9.76554	9.62193	9.80932	9.38464	9.47806	9.36101	9.74697	9.92591	9.91221	Ciapin1
1415911_at	1115.02	92.1002	1008.38	85.9111	1832.84	185.429	1.10575	1.64377	1.8176	0.00228	0.00317	0.00164	10.2532	10.0366	10.0692	9.83785	10.0826	10.0023	10.8325	10.6902	10.9821	Impact
1415912_a_at	7807.64	81.9781	6691.07	479.259	6871.61	297.96	1.16688	-1.13622	1.02698	2.71e-06	0.0294	0.608	12.9298	12.9462	12.9159	12.584	12.7574	12.775	12.7073	12.8169	12.7124	Rps13
1415913_at	69.69	1.79143	51.0063	1.67889	65.5581	1.6988	1.3663	-1.06303	1.2853	0.000743	0.0442	0.000659	6.15198	6.08053	6.13488	5.68467	5.61925	5.7123	6.07714	6.0156	6.0104	Rps13
1415914_at	3524.4	149.187	4308.88	340.778	4064.76	244.636	-1.22259	1.15332	-1.06006	5.48e-06	0.0356	0.379	11.7952	11.7154	11.8363	12.1843	12.0701	11.9559	12.0282	11.8858	12.0475	Hnrpab
1415915_at	1505.19	60.1613	1359.77	141.806	1340.83	25.092	1.10694	-1.12258	-1.01413	0.00135	0.0237	0.874	10.5968	10.5797	10.4884	10.5728	10.3091	10.3304	10.3705	10.4196	10.3761	Ddx1
1415916_a_at	1471.2	53.6744	892.508	42.8639	962.83	62.013	1.64839	-1.528	1.07879	0.000763	0.00166	0.185	10.4696	10.5749	10.5219	9.83534	9.84672	9.71971	9.82671	10.0087	9.89209	Mthfd1
1415917_at	788.17	35.7212	445.143	14.3869	520.911	38.743	1.7706	-1.51306	1.17021	0.174	0.00271	0.0527	9.593	9.69536	9.5758	8.7542	8.79199	8.84669	8.90771	9.12264	9.03626	Mthfd1
1415918_a_at	1521	381.087	6166.36	44.719	2376.85	306.716	-4.05415	1.56269	-2.59434	4.23e-05	0.0584	0.00638	10.4059	10.2872	10.9342	12.6016	12.5811	12.5878	11.3236	11.3133	10.9822	Tpi1
1415919_at	98.99	8.77095	114.216	6.60576	129.641	5.79663	-1.15381	1.30964	1.13506	0.00022	0.0185	0.0432	6.62449	6.75383	6.49806	6.74432	6.84676	6.9109	7.08845	6.96431	6.99953	Npdc1
1415920_at	873.44	60.8153	673.539	25.0957	710.112	36.5387	1.29679	-1.23	1.0543	6.35e-05	0.0182	0.23	9.80613	9.84603	9.65235	9.37089	9.45598	9.358	9.54939	9.45956	9.40296	Cstf2t
1415921_a_at	12.4	2.58351	15.2006	1.37703	11.8935	2.0099	-1.22586	-1.04259	-1.27807	0.000315	0.817	0.116	3.42042	3.94224	3.47461	4.01804	3.76873	3.97915	3.26584	3.65907	3.7473	Tnfrsf19
1415922_s_at	1285.33	54.3075	2290.15	100.591	2160.5	347.098	-1.78176	1.68089	-1.06001	1.65e-05	0.0274	0.564	10.3416	10.2597	10.3799	11.1914	11.2029	11.0865	11.2652	10.7982	11.1289	Marcksl1
1415923_at	72.54	5.81442	519.302	20.2939	386.747	43.4661	-7.15884	5.3315	-1.34274	2.7e-05	5.82e-05	0.0306	6.13472	6.30652	6.09194	8.96211	9.07496	9.02201	8.7703	8.48012	8.51774	Ndn
1415924_at	10.04	0.121438	10.3212	0.410357	9.77354	0.704578	-1.02801	-1.02726	-1.05604	0.000231	0.556	0.32	3.34377	3.30934	3.33174	3.38743	3.41153	3.30136	3.19708	3.26324	3.39893	Tnp1
1415925_a_at	1325.07	50.8821	685.623	53.9711	798.945	30.9989	1.93265	-1.65852	1.16528	0.000245	8.47e-05	0.0569	10.3435	10.4343	10.3356	9.53655	9.40696	9.31142	9.60056	9.7044	9.61875	Nup62
1415926_at	530.19	31.6747	306.666	13.236	325.209	16.9756	1.72888	-1.63031	1.06046	0.00152	0.000486	0.217	9.05089	9.13383	8.96122	8.28469	8.18796	8.30619	8.377	8.25651	8.39815	Nup62
1415927_at	14.06	0.655512	226.922	23.3019	35.4411	4.5827	-16.1396	2.5207	-6.4028	9.42e-06	0.00347	7.09e-05	3.7341	3.85093	3.85348	7.86044	7.65371	7.94837	5.27282	4.91622	5.22756	Actc1
1415928_a_at	1519.07	24.0199	794.758	26.0004	1554.5	94.2605	1.91136	1.02332	1.95593	3.38e-05	0.6	0.000401	10.5838	10.5425	10.5802	9.627	9.68395	9.59063	10.5128	10.6879	10.6006	Map1lc3b
1415929_at	1639.6	121.797	688.807	45.6027	1586.34	259.941	2.38035	-1.03358	2.30302	0.000152	0.724	0.00573	10.7346	10.5499	10.7446	9.35638	9.53289	9.38841	10.4269	10.8743	10.5558	Map1lc3b
1415930_a_at	3251.11	48.1279	2462.08	77.0004	3996.22	52.6593	1.32047	1.22919	1.6231	8.89e-06	6.02e-05	0.000289	11.6911	11.6555	11.6532	11.2422	11.2366	11.3168	11.9862	11.9531	11.9537	Map1lc3b
1415931_at	12.5	2.88744	189.678	27.6235	53.2733	40.8259	-15.1742	4.26186	-3.56047	0.000178	0.0789	0.0695	3.77035	3.87101	3.20332	7.79141	7.42987	7.45175	6.64492	4.64213	5.12002	Igf2
1415932_x_at	85.81	5.67929	61.5094	1.93628	45.4632	10.2109	1.39507	-1.88746	-1.35295	3.56e-05	0.0354	0.148	6.30987	6.46226	6.49076	5.89514	5.94569	5.98595	5.71009	5.07603	5.65274	Atp9a
1415933_a_at	5923.45	106.86	4970.55	234.104	4834.54	503.415	1.19171	-1.22524	-1.02813	0.04	0.0717	0.677	12.5447	12.5495	12.502	12.2109	12.3467	12.2767	12.3823	12.0808	12.2387	Cox5a
1415934_at	333.97	17.2019	623.098	40.0373	710.489	52.5848	-1.86573	2.1274	1.14025	0.000374	0.000247	0.0827	8.42852	8.42309	8.29516	9.36431	9.29977	9.17983	9.37496	9.5841	9.45113	Cops8
1415935_at	8.56	0.263262	40.1115	4.62623	10.7643	1.09891	-4.68592	1.25752	-3.72633	0.00161	0.0503	0.000142	3.14707	3.07524	3.06706	5.13903	5.47384	5.34538	3.5792	3.2904	3.40013	Smoc2
1415936_at	400.88	31.3721	153.384	12.2408	132.592	27.8495	2.61357	-3.0234	-1.15681	5.92e-05	0.00577	0.322	8.71264	8.70892	8.51042	7.38468	7.166	7.22332	7.33842	6.73323	7.01734	Bcar3
1415937_s_at	92.38	6.13998	71.9015	5.36083	56.6041	7.92886	1.28481	-1.63204	-1.27025	8.82e-08	0.0115	0.0691	6.5815	6.5862	6.41439	6.0871	6.2856	6.12331	6.03912	5.69925	5.70311	Pdcd6ip
1415938_at	38.65	8.83977	1313.55	199.773	20.8086	8.80657	-33.9858	-1.8574	-63.1254	0.131	0.0824	0.000989	5.32135	4.86881	5.54678	10.1485	10.3178	10.5787	4.9524	3.92942	4.02044	Spink3
1415939_at	11.99	0.340933	13.9382	2.14564	12.1729	1.26369	-1.16249	1.01526	-1.14502	6.41e-05	0.862	0.289	3.57427	3.54795	3.62808	3.74715	4.02618	3.59619	3.47946	3.55803	3.76414	Fmod
1415940_at	120.82	4.2626	116.454	10.3758	866.895	209.169	1.03749	7.1751	7.44412	1.11e-05	0.00489	0.00239	6.86822	6.96933	6.91077	6.96744	6.71377	6.89787	9.33121	10.0486	9.80969	Zfand2a
1415941_s_at	57.53	4.84413	58.0307	4.83139	435.216	94.9383	-1.0087	7.56503	7.49976	4.89e-06	0.00186	0.00191	5.95735	5.85773	5.71368	5.72602	5.87342	5.96666	8.35799	8.87215	8.99143	Zfand2a
1415942_at	11189.5	61.4676	11474.2	72.3379	11456.3	151.627	-1.02545	1.02385	-1.00156	0.00753	0.0745	0.862	13.4408	13.453	13.4557	13.4756	13.4903	13.4923	13.4702	13.4756	13.5055	Rpl10; LOC234703
1415943_at	34.25	4.87992	241.732	8.72907	137.383	7.22101	-7.05787	4.01119	-1.75955	3.53e-06	0.0015	0.000222	4.85297	5.26519	5.14521	7.94544	7.85585	7.9486	7.09978	7.17702	7.02539	Sdc1
1415944_at	20.54	4.3618	50.2765	3.82422	27.5563	3.34233	-2.44774	1.34159	-1.8245	2.09e-06	0.109	0.00364	4.66875	4.09255	4.25803	5.66108	5.53296	5.75297	4.94773	4.78816	4.59561	Sdc1
1415945_at	1110.72	52.9536	673.524	45.2367	424.81	82.3217	1.64912	-2.61463	-1.58547	0.000213	0.00846	0.0357	10.172	10.1381	10.0383	9.49337	9.38635	9.30055	9.02161	8.54263	8.5767	Mcm5
1415946_at	120.07	9.00323	127.641	3.33223	119.289	2.14045	-1.06305	-1.00655	-1.07001	0.0309	0.925	0.0255	6.91934	7.00615	6.78945	6.96458	6.98502	7.03726	6.92771	6.88635	6.88042	Pigq
1415947_at	214.12	20.416	199.765	14.8314	256.079	19.0647	1.07186	1.19596	1.2819	1.56e-06	0.0686	0.0146	7.84161	7.79475	7.5769	7.55929	7.60054	7.75887	7.88907	8.10425	8	Creg1
1415948_at	89.28	3.33827	61.5175	2.23166	145.861	29.1039	1.45129	1.63375	2.37105	3e-05	0.056	0.0178	6.54083	6.4423	6.45578	5.99851	5.89565	5.93272	6.8204	7.39616	7.28649	Creg1
1415949_at	786.99	65.0892	129.187	3.57997	136.722	8.39646	6.09188	-5.75614	1.05833	6.96e-05	1.52e-05	0.25	9.52093	9.74798	9.58201	7.01464	6.9721	7.05209	7.19056	7.06887	7.02051	Cpe
1415950_a_at	1317.21	57.6411	1467.79	22.0979	990.669	53.2165	-1.11432	-1.32962	-1.48162	0.0133	0.00228	0.00362	10.3604	10.3002	10.4264	10.5441	10.5096	10.5043	10.0378	9.89369	9.92116	Pbp
1415951_at	41.86	2.70483	128.194	18.3493	95.9776	24.5967	-3.06246	2.29282	-1.33567	1.47e-05	0.0278	0.172	5.30263	5.36846	5.48526	7.21899	6.92305	6.83605	6.91349	6.15698	6.58534	Fkbp10
1415952_at	96.04	9.21588	88.576	10.0177	132.431	13.9072	1.08427	1.37891	1.49511	3.54e-05	0.0175	0.0114	6.73434	6.53315	6.47606	6.27815	6.60354	6.50581	6.89054	7.19435	7.04641	Mark2
1415953_s_at	67.48	1.10208	63.7021	6.46725	70.833	8.33959	1.05931	1.04969	1.11194	0.0185	0.576	0.305	6.07177	6.10179	6.05545	6.03026	6.11231	5.82192	6.01509	6.32774	6.07688	Mark2
1415954_at	5.95	0.418293	5.75925	0.787912	5.84045	0.177886	1.03312	-1.01876	1.0141	6.77e-05	0.713	0.823	2.53138	2.49779	2.68482	2.41312	2.73741	2.4013	2.54126	2.50414	2.5915	Try4; Trygn16; 1810049H19Rik
1415955_x_at	64.32	9.13686	55.923	4.84434	53.2208	5.53251	1.15015	-1.20855	-1.05077	1.47e-05	0.151	0.546	5.77532	6.18943	6.02671	5.69992	5.93855	5.76703	5.61818	5.67331	5.89513	Prm1
1415956_a_at	188.47	4.52729	250.725	9.00499	118.954	32.6225	-1.33032	-1.58439	-2.10774	0.0023	0.107	0.0459	7.59738	7.54224	7.53407	8.01242	7.98431	7.91129	7.06897	6.34859	7.1406	Pctk1
1415957_a_at	484.42	23.7856	512.484	10.6194	423.422	10.6226	-1.05793	-1.14406	-1.21034	1.13e-07	0.024	0.000612	8.99896	8.8691	8.88885	9.02853	8.96914	9.00579	8.70599	8.76713	8.70383	Nnp1
1415958_at	55.83	8.77594	54.4833	10.1176	48.8951	2.88646	1.02472	-1.14183	-1.11429	1.59e-06	0.315	0.487	5.98589	5.52984	5.85586	5.42816	5.96123	5.86022	5.65321	5.5101	5.66639	Slc2a4
1415959_at	33.18	1.94217	29.537	1.77984	21.7682	1.45936	1.12334	-1.52424	-1.35689	0.000404	0.00136	0.00453	5.14112	5.035	4.97564	4.86747	4.80505	4.97564	4.33105	4.47629	4.51849	Slc2a4
1415960_at	9.35	1.10085	8.98779	0.829054	9.362	1.22306	1.0403	1.00128	1.04164	1.3e-06	0.998	0.699	3.08575	3.16496	3.4047	3.29081	3.17717	3.02352	3.16596	3.4238	3.06678	Mpo
1415961_at	86.37	1.74234	569.11	8.12464	314.717	43.0304	-6.58921	3.64383	-1.80832	0.000268	0.00311	0.0158	6.43151	6.46179	6.40362	9.16038	9.12901	9.16801	8.49491	8.10605	8.26614	Itm2c
1415962_at	4153.06	223.731	4573.25	91.4583	5300.74	498.384	-1.10117	1.27635	1.15908	8.72e-05	0.0282	0.112	12.107	11.9768	11.972	12.1257	12.1796	12.1711	12.2261	12.4986	12.3784	Eif3s3
1415963_at	649.19	16.714	658.015	49.3857	792.069	15.3418	-1.01359	1.22009	1.20372	0.142	0.00065	0.0436	9.37445	9.30133	9.35074	9.23958	9.45495	9.38313	9.6157	9.61093	9.66128	Hnrph2
1415964_at	197.76	23.1835	194.381	6.35566	106.638	19.36	1.01738	-1.8545	-1.82281	0.661	0.0141	0.0287	7.52683	7.81076	7.52616	7.6561	7.57842	7.57219	6.90544	6.8532	6.3995	Scd1
1415965_at	20.7	3.19718	106.51	3.00115	25.7974	11.8998	-5.14543	1.24625	-4.12872	0.00301	0.633	0.0314	4.53355	4.09448	4.44919	6.68753	6.75277	6.76308	5.26951	4.57235	3.9096	Scd1
1415966_a_at	1835.45	100.284	956.375	26.1797	729.256	56.5156	1.91917	-2.51688	-1.31144	4.16e-06	0.00013	0.0161	10.906	10.8637	10.7517	9.86625	9.94375	9.89322	9.63288	9.42924	9.46027	Ndufv1
1415967_at	1867.63	47.7685	948.25	48.3004	784.293	30.0525	1.96955	-2.38129	-1.20905	1.46e-05	1.83e-05	0.00867	10.9075	10.8563	10.8363	9.80211	9.93775	9.92369	9.67321	9.60644	9.56398	Ndufv1
1415968_a_at	35.93	4.78716	31.5502	5.27734	26.1605	3.86167	1.13882	-1.37345	-1.20603	2.28e-05	0.0558	0.228	5.18823	5.33726	4.94942	4.74828	5.22008	4.93076	4.79842	4.44264	4.85344	Kap
1415969_s_at	6.63	0.220582	5.98044	0.194163	6.28007	0.331327	1.10861	-1.05572	1.0501	3.38e-05	0.215	0.263	2.69895	2.70367	2.78357	2.62625	2.53253	2.58045	2.56892	2.65825	2.72113	Kap
1415970_at	4171.03	158.153	3919.3	184.351	3260.65	100.674	1.06423	-1.2792	-1.202	0.0168	0.00117	0.00753	11.9656	12.0371	12.0738	11.8655	11.9392	12.0013	11.7206	11.6371	11.6538	Cox6c
1415971_at	911.64	31.3124	2228.95	130.843	1660.51	558.105	-2.44499	1.82145	-1.34233	0.00342	0.0978	0.225	9.80072	9.88835	9.8062	11.0499	11.0984	11.2132	11.1468	10.1916	10.5931	Marcks
1415972_at	284.07	15.9152	755.607	87.6414	496.367	232.158	-2.65993	1.74734	-1.52227	0.00176	0.205	0.202	8.10712	8.2404	8.0983	9.3611	9.69086	9.61234	9.55881	8.24746	8.75154	Marcks
1415973_at	313.07	25.5785	982.269	51.738	480.201	244.969	-3.13754	1.53384	-2.04554	2.24e-05	0.355	0.108	8.1554	8.3893	8.31654	10.0061	9.95448	9.85531	9.55638	8.12339	8.67528	Marcks
1415974_at	241.22	38.4339	275.23	10.6548	179.974	57.6551	-1.14099	-1.34031	-1.52928	0.0048	0.219	0.127	8.1227	7.92481	7.65764	8.04598	8.10761	8.15773	7.92378	7.01725	7.3885	Map2k2
1415975_at	89.51	7.98721	402.257	16.4969	441.51	10.0237	-4.494	4.93252	1.09758	0.101	0.000536	0.0373	6.3582	6.61364	6.46861	8.7177	8.62862	8.60721	8.81316	8.74944	8.79556	Carhsp1
1415976_a_at	141.51	5.74005	706.437	32.4338	366.692	80.512	-4.99214	2.59128	-1.92651	7.45e-05	0.0141	0.0273	7.09685	7.12629	7.20883	9.42124	9.43023	9.53878	8.83778	8.24891	8.40225	Carhsp1
1415977_at	255.08	7.47608	261.905	26.0403	229.373	4.33723	-1.02676	-1.11207	-1.14183	2.19e-05	0.00938	0.143	7.98649	7.95676	8.03989	8.18616	7.98229	7.91636	7.8123	7.8453	7.86654	MGI:1919030
1415978_at	54.39	11.9016	29.0249	0.812358	44.5616	8.86535	1.87391	-1.22056	1.53529	2.98e-05	0.327	0.0605	6.00984	5.84516	5.36621	4.84925	4.90297	4.82431	5.77392	5.26189	5.34333	Tubb3
1415979_x_at	10385.8	137.921	10403.1	244.962	11223.8	429.164	-1.00167	1.08069	1.07889	0.845	0.059	0.0532	13.3608	13.3434	13.3225	13.3406	13.3801	13.3126	13.41	13.4358	13.515	Rpl7
1415980_at	3938.22	190.831	4191.43	206.278	2694.19	115.854	-1.0643	-1.46175	-1.55573	7.28e-06	0.000564	0.000353	11.9336	11.8773	12.0157	12.0841	11.9499	12.0621	11.3303	11.4544	11.3995	Atp5g2
1415981_at	180.4	14.5311	239.923	8.4021	519.179	37.7268	-1.32995	2.87793	2.16394	0.00095	7.37e-05	0.000678	7.41029	7.62219	7.44348	7.96362	7.87673	7.8772	8.89757	9.0531	9.1018	5031400M07Rik
1415982_at	101.87	9.45855	117.261	9.37229	252.577	37.1066	-1.15109	2.47941	2.15397	1.94e-05	0.00221	0.00437	6.62371	6.81407	6.5617	6.94014	6.93718	6.7339	7.72105	8.04673	8.14114	5031400M07Rik
1415983_at	8.94	1.06952	23.6642	4.20849	39.3163	9.04501	-2.647	4.3978	1.66143	0.00127	0.00183	0.0404	3.04897	3.34646	3.06439	4.72901	4.6804	4.23505	5.63648	5.07076	5.1125	Lcp1
1415984_at	1695.58	33.4935	598.265	33.5803	574.433	153.167	2.83416	-2.95175	-1.04149	0.000715	0.0168	0.718	10.76	10.7092	10.7129	9.29733	9.2362	9.13581	9.54818	8.84868	9.00454	Acadm
1415985_at	476.81	46.4113	634.113	28.3312	1062.2	73.6918	-1.32991	2.22773	1.6751	0.000455	0.000479	0.000993	8.84105	9.04867	8.78881	9.38048	9.26202	9.28045	9.94196	10.0677	10.1418	Sf3b3
1415986_at	24.45	0.5989	59.905	9.62862	92.2412	9.87601	-2.4501	3.77265	1.53979	0.000203	0.00144	0.0202	4.65072	4.59994	4.58321	5.7335	5.79624	6.14851	6.6704	6.35973	6.53516	Clcn4-2
1415987_at	166.94	13.8966	347.618	27.5706	664.891	54.4156	-2.08229	3.98281	1.91271	0.000546	3.34e-05	0.000608	7.33098	7.51423	7.2945	8.56775	8.37622	8.37127	9.24	9.4083	9.47273	Hdlbp
1415988_at	34.04	2.40319	56.7006	6.82444	92.2087	8.09546	-1.6657	2.70883	1.62624	2.71e-06	0.000136	0.00657	4.97434	5.10904	5.17681	5.84603	5.62944	5.97905	6.50725	6.40611	6.65612	Hdlbp
1415989_at	10.8	0.638743	11.7188	1.26278	10.9975	1.98142	-1.08508	1.01828	-1.06559	5.89e-06	0.938	0.587	3.33483	3.50181	3.45701	3.71983	3.45188	3.46441	3.30996	3.73165	3.29142	Vcam1
1415990_at	4154.71	6.7734	4430.46	206.329	3986.51	156.172	-1.06637	-1.04219	-1.11136	1.12e-05	0.209	0.0431	12.0223	12.0214	12.0179	12.148	12.1549	12.0336	11.9942	11.8941	11.9922	Vdac2
1415991_a_at	1350.93	36.2856	1599.56	127.187	1305.42	151.152	-1.18404	-1.03486	-1.22532	0.00154	0.623	0.0696	10.3566	10.4328	10.4088	10.7697	10.5867	10.5651	10.5227	10.1986	10.3106	Klhdc3
1415992_at	103.15	0.258189	71.0092	3.94631	72.1429	3.12489	1.45263	-1.4298	1.01597	0.000244	0.00461	0.708	6.68814	6.69246	6.68529	6.23943	6.09691	6.10909	6.13303	6.13955	6.24311	Pigo
1415993_at	270.45	38.1661	495.614	26.311	320.054	27.8113	-1.83255	1.18341	-1.54853	3.58e-05	0.156	0.00398	8.02661	8.28786	7.89522	9.0386	8.90152	8.91511	8.36925	8.4136	8.17242	Sqle
1415994_at	10.19	1.74202	11.29	1.32555	9.87243	0.438181	-1.10795	-1.03217	-1.14358	0.00505	0.831	0.184	3.23529	3.60757	3.16606	3.3303	3.66593	3.47496	3.23202	3.35865	3.31667	Cyp2e1
1415995_at	74.25	16.7813	615.649	40.0042	229.481	30.8132	-8.29157	3.09066	-2.68279	0.00137	0.00298	0.00155	5.99451	6.03111	6.54855	9.35034	9.16302	9.27838	8.03864	7.80223	7.66027	Casp6
1415996_at	2497.04	180.539	1090.79	41.2556	301.883	53.9023	2.28919	-8.27156	-3.61331	0.000132	0.000648	0.00454	11.2475	11.3994	11.2037	10.0934	10.1436	10.0344	8.49265	7.98804	8.18767	Txnip
1415997_at	1113.23	162.216	444.038	69.0634	129.88	14.7174	2.50706	-8.57121	-3.41883	2.44e-05	7.7e-05	0.000713	9.85663	10.2142	10.2582	8.99042	8.82107	8.53614	7.19428	6.88672	6.9641	Txnip
1415998_at	2098.48	109.573	1606.46	38.6611	1291.41	180.925	1.30627	-1.62495	-1.24396	4.13e-05	0.0152	0.0992	10.9972	10.985	11.1193	10.6409	10.6198	10.6874	10.5492	10.1839	10.244	Vdac1
1415999_at	29.06	2.26536	309.774	29.2275	51.5624	6.04235	-10.6598	1.77434	-6.00775	1.25e-06	0.00411	5.45e-05	4.72723	4.9034	4.94302	8.39578	8.2935	8.12288	5.76823	5.7963	5.47938	Hey1
1416000_a_at	8331.86	152.471	7190.56	385.782	7319.14	168.992	1.15872	-1.13837	1.01788	5.02e-05	0.00191	0.624	13.0473	12.9953	13.0301	12.7365	12.8905	12.8046	12.8117	12.8252	12.8747	Prdx1
1416001_a_at	301.53	20.8496	472.063	55.4254	302.611	31.465	-1.56556	1.00359	-1.55997	1.92e-06	0.983	0.00857	8.34315	8.20688	8.1517	8.9063	9.03125	8.69061	8.40473	8.15958	8.14459	Cotl1
1416002_x_at	54.1	14.9986	148.788	26.062	74.2415	15.1861	-2.75025	1.3723	-2.00412	0.000567	0.175	0.00988	6.13333	5.68937	5.34034	7.10489	7.48033	7.02396	6.51933	6.00875	6.05755	Cotl1
1416003_at	5.49	0.374277	8.83317	0.526114	6.45717	0.738262	-1.60896	1.17617	-1.36796	0.000162	0.119	0.023	2.34769	2.47086	2.54413	3.23828	3.0826	3.1029	2.65695	2.85976	2.53743	Cldn11
1416004_at	909.18	45.6314	1279.36	63.0131	1136.87	169.441	-1.40716	1.25044	-1.12534	0.000429	0.11	0.273	9.77364	9.79953	9.90849	10.3998	10.2931	10.2673	10.3737	9.96744	10.0804	Ywhah
1416005_at	924.36	76.9665	903.799	45.0062	1027.31	104.014	1.02275	1.11137	1.13666	0.000222	0.247	0.158	9.96933	9.84869	9.7289	9.80438	9.8961	9.75555	10.1275	9.83616	10.0352	Psmc1
1416006_at	1771.41	121.65	6161.83	126.035	3168.28	653.197	-3.47849	1.78857	-1.94485	0.00178	0.0303	0.0278	10.76	10.708	10.8973	12.5566	12.6148	12.5954	11.9175	11.3305	11.5799	Mdk
1416007_at	110.1	8.61111	97.2696	4.33067	50.0499	16.8249	1.13191	-2.1998	-1.94345	0.00133	0.0464	0.0684	6.86485	6.82562	6.64851	6.6761	6.56218	6.57066	6.08086	5.09505	5.59339	Satb1
1416008_at	166.91	4.06312	152.739	9.9191	71.5178	14.986	1.09278	-2.33383	-2.13568	5.94e-05	0.0164	0.0148	7.38347	7.34705	7.41731	7.1991	7.20049	7.35924	6.47188	6.00302	5.94618	Satb1
1416009_at	451.85	17.1472	953.736	46.2818	503.296	86.7592	-2.11074	1.11386	-1.89498	0.00158	0.424	0.0164	8.7607	8.8264	8.86988	9.96922	9.88962	9.83012	9.22034	8.73083	8.93236	Tspan3
1416010_a_at	843.59	76.6764	784.407	21.5603	792.45	266.763	1.07545	-1.06453	1.01025	2.28e-07	0.675	0.899	9.83297	9.74479	9.57125	9.66051	9.59093	9.59386	10.0579	9.05785	9.60451	Ehd1
1416011_x_at	463.1	53.1281	468.045	19.8344	436.427	115.541	-1.01068	-1.06112	-1.07245	1.54e-06	0.677	0.611	8.96267	8.93168	8.65126	8.92553	8.87955	8.80382	9.11719	8.34235	8.74616	Ehd1
1416012_at	63.39	4.19156	56.0242	6.35385	71.5829	12.2943	1.13148	1.12925	1.27771	9.38e-05	0.36	0.115	5.98559	6.07883	5.8878	5.98422	5.68911	5.73268	6.42116	5.98183	6.04119	Ehd1
1416013_at	421.42	43.2738	412.062	32.0302	318.958	75.231	1.02271	-1.32124	-1.2919	9.49e-06	0.138	0.16	8.54041	8.77446	8.82663	8.75815	8.55147	8.74154	8.66454	8.11977	8.09243	Pld3
1416014_at	635.95	34.9599	393.746	23.5052	549.193	24.5511	1.61513	-1.15797	1.39479	0.00117	0.0243	0.00204	9.25497	9.40067	9.27838	8.53145	8.70397	8.62278	9.02471	9.1373	9.13856	Abce1
1416015_s_at	888.59	79.4286	638.308	33.56	920.976	21.1195	1.3921	1.03645	1.44284	0.00174	0.532	0.00253	9.70282	9.93608	9.73602	9.22934	9.37401	9.34691	9.84052	9.81736	9.88243	Abce1
1416016_at	17.3	1.93998	71.6107	3.82277	152.89	37.2489	-4.13935	8.83758	2.13502	0.000386	0.00162	0.035	4.2835	4.06026	3.97682	6.24601	6.09929	6.13696	6.7996	7.51927	7.35594	Tap1
1416017_at	198.27	6.82215	115.141	8.97931	136.904	8.02733	1.72198	-1.44825	1.18901	0.00131	0.00173	0.0388	7.58121	7.6805	7.63061	6.96807	6.75393	6.81117	7.06674	7.18948	7.02995	Copg
1416018_at	175.02	11.2124	147.789	26.7211	221.607	21.2494	1.18425	1.26618	1.49948	0.00232	0.0334	0.0444	7.35343	7.45601	7.53866	6.87887	7.3985	7.29421	7.86156	7.62289	7.87731	Dr1
1416019_at	42.94	7.70829	46.4698	3.87153	96.9495	10.3699	-1.0822	2.25779	2.08629	0.000404	0.00575	0.000867	5.64515	5.46017	5.11867	5.39642	5.63044	5.57751	6.55047	6.76217	6.46874	Dr1
1416020_a_at	2338.16	96.2162	1542.42	104.483	1313.44	103.411	1.5159	-1.78017	-1.17433	2.4e-05	0.00132	0.0539	11.2242	11.1209	11.2258	10.5056	10.566	10.6949	10.4814	10.2663	10.321	Atp5g1
1416021_a_at	172.73	33.0469	3299.05	207.933	952.854	306.028	-19.0994	5.51644	-3.46228	5.68e-05	0.00273	0.0163	7.11436	7.45214	7.67613	11.5794	11.7299	11.7483	10.3359	9.44801	9.76099	Fabp5
1416022_at	56.71	5.79437	1350.89	134.607	348.024	98.4129	-23.821	6.13691	-3.8816	0.00854	0.00322	0.00624	5.67118	5.9668	5.82328	10.2248	10.4631	10.4963	8.84901	8.23374	8.13915	Fabp5
1416023_at	1665.58	51.7272	1268.27	70.8869	3803.27	338.144	1.31327	2.28345	2.99878	1.99e-05	0.00172	0.000191	10.7223	10.7322	10.6495	10.2207	10.3189	10.3818	12.0057	11.7491	11.9127	Fabp3
1416024_x_at	3446.06	48.1014	3224.53	93.8013	3477.26	36.9352	1.0687	1.00905	1.07838	0.00527	0.425	0.0345	11.7729	11.7453	11.7338	11.6768	11.6809	11.6056	11.7791	11.7636	11.7484	Cct3
1416025_at	41.55	6.32472	20.5007	2.65816	11.908	1.87861	2.02676	-3.48924	-1.72159	1.27e-05	0.000549	0.01	5.18122	5.31497	5.60188	4.55155	4.30457	4.19306	3.80476	3.51664	3.36517	Fgg
1416026_a_at	11586.6	260.23	10527.3	448.305	11486	200.645	1.10062	-1.00876	1.09106	0.000114	0.628	0.0555	13.5315	13.4667	13.5016	13.2936	13.4152	13.3742	13.5072	13.4962	13.4589	Rpl12
1416027_at	809.7	41.7082	1055.17	7.26758	1168.12	27.1767	-1.30316	1.44266	1.10705	3.01e-05	0.0021	0.0115	9.73722	9.58953	9.65318	10.0318	10.0501	10.0478	10.1781	10.1637	10.2274	Pdcd6
1416028_a_at	509.12	14.4353	1431.2	92.1394	913.966	224.095	-2.81113	1.79519	-1.56593	0.000522	0.0512	0.0668	9.02757	9.00009	8.94677	10.433	10.4239	10.5864	10.1892	9.53611	9.70036	Hn1
1416029_at	750.92	31.5092	597.927	10.8411	465.084	40.0521	1.25587	-1.61459	-1.28563	0.00156	0.00405	0.0336	9.55354	9.61131	9.49014	9.20298	9.2151	9.25293	8.71228	8.94926	8.91144	Klf10
1416030_a_at	2127.79	93.5351	1514.79	84.7708	1161.62	61.3456	1.40467	-1.83175	-1.30404	0.00843	0.000142	0.00402	11.0093	11.1259	11.0274	10.6485	10.5528	10.4889	10.2394	10.2091	10.0931	Mcm7
1416031_s_at	1026.9	11.6555	844.058	36.7886	652.626	39.6249	1.21662	-1.57349	-1.29333	0.00953	0.0045	0.00501	10.0046	10.0201	9.98737	9.74098	9.77084	9.64899	9.44786	9.29987	9.2974	Mcm7
1416032_at	58.63	12.2058	88.2984	5.84924	79.9488	9.75419	-1.50603	1.36362	-1.10444	4.41e-06	0.102	0.3	5.85942	6.15211	5.54612	6.36458	6.46593	6.55609	6.43707	6.10345	6.39989	1110006I15Rik
1416033_at	12.31	0.288939	13.7981	0.520316	14.4311	1.89117	-1.12088	1.17231	1.04588	8.69e-06	0.167	0.647	3.65312	3.62483	3.58554	3.84182	3.73341	3.78192	3.72585	3.74966	4.05408	1110006I15Rik
1416034_at	80.53	24.6098	3404.61	67.246	1368.67	270.242	-42.2776	16.9957	-2.48754	4.12e-06	0.000444	0.0134	6.74108	6.25385	5.86532	11.7134	11.7656	11.7203	10.7061	10.1667	10.3286	Cd24a
1416035_at	121.09	2.8856	81.281	4.71878	77.7034	14.487	1.48977	-1.55836	-1.04604	0.00114	0.0556	0.676	6.89995	6.95912	6.89999	6.43818	6.28899	6.30261	6.38777	5.93487	6.4627	---
1416036_at	826.26	14.7015	1626.49	86.827	1527.11	108.599	-1.96849	1.84822	-1.06507	4.92e-08	0.00273	0.284	9.68544	9.66746	9.71798	10.7114	10.7113	10.5758	10.6904	10.518	10.5143	Fkbp1a
1416037_a_at	6071.91	263.104	6367.29	363.279	8287.56	161.592	-1.04865	1.3649	1.30158	0.00771	0.00209	0.00916	12.6284	12.5694	12.5033	12.7161	12.6373	12.5513	12.9887	13.016	13.045	Cct2
1416038_at	270.4	34.0015	249.694	18.0143	260.612	0.783121	1.08292	-1.03756	1.04372	0.000133	0.7	0.397	8.02925	8.26697	7.91834	8.06679	7.85881	7.95896	8.02643	8.02971	8.02112	AL033314
1416039_x_at	48.62	10.7	1538.51	256.014	1735.82	317.258	-31.6435	35.7017	1.12824	0.000207	4.99e-05	0.464	5.73789	5.81058	5.1846	10.632	10.787	10.3012	10.995	10.4591	10.7805	Cyr61
1416040_at	7.02	0.445395	6.9883	0.602582	7.52113	1.39862	1.00454	1.07139	1.07625	0.000152	0.635	0.613	2.78694	2.90959	2.73284	2.9275	2.67905	2.79757	2.69553	3.18752	2.8022	Lipf
1416041_at	1996.48	90.8634	197.587	7.40727	597.649	80.7934	10.1043	-3.34056	3.02474	1.94e-07	0.00163	0.00263	10.8859	10.993	11.0078	7.5625	7.65739	7.65708	9.43239	9.10226	9.1096	Sgk
1416042_s_at	2560.98	232.623	1810.26	115.892	1626.16	107.25	1.41471	-1.57486	-1.11321	0.000776	0.00295	0.111	11.4587	11.294	11.203	10.9247	10.7725	10.7629	10.7639	10.5748	10.6568	Nasp
1416043_at	288.63	19.1304	344.155	30.8324	232.042	24.3719	-1.19238	-1.24387	-1.48316	0.00244	0.0456	0.00802	8.11584	8.11773	8.27946	8.41622	8.55528	8.29771	8.01196	7.83377	7.71327	Nasp
1416044_at	347.13	51.9298	372.062	45.6259	369.057	27.3818	-1.07182	1.06317	-1.00814	0.0153	0.547	0.958	8.46738	8.62689	8.19049	8.33475	8.57123	8.68989	8.59186	8.39857	8.58448	Fliih
1416045_a_at	657.81	60.7494	786.037	16.5444	442.043	70.393	-1.19493	-1.48811	-1.77819	0.000769	0.0256	0.0206	9.50607	9.30487	9.26169	9.58296	9.63535	9.6364	9.03135	8.66023	8.63778	Smarcb1
1416046_a_at	48.5	7.4985	132.256	7.29654	177.993	27.6044	-2.72693	3.66995	1.34582	0.000269	0.000477	0.0667	5.82144	5.3824	5.56191	7.10308	7.08075	6.95326	7.70279	7.2703	7.42007	Fuca2
1416047_at	8.95	0.53735	9.25687	1.07432	8.12318	1.79817	-1.03429	-1.10179	-1.13956	4.07e-06	0.464	0.385	3.08487	3.14133	3.25359	3.01546	3.35016	3.24593	2.76756	2.88508	3.34661	Fuca2
1416048_at	75.11	11.62	303.472	12.0569	190.586	20.736	-4.04037	2.53743	-1.59231	2.04e-05	0.00164	0.0099	6.00018	6.44603	6.21198	8.17782	8.2818	8.27432	7.73226	7.42191	7.55181	Phc2
1416049_at	956.91	80.1129	221.907	10.53	361.912	92.8082	4.31221	-2.64404	1.63092	0.00155	0.0126	0.076	9.9441	9.99312	9.75908	7.84371	7.82065	7.71377	8.86607	8.17869	8.36358	Gldc
1416050_a_at	393.93	5.29696	258.249	7.51871	189.401	17.6317	1.52539	-2.07987	-1.3635	5.23e-05	0.00437	0.0194	8.64387	8.61287	8.60837	7.99451	8.05984	7.98229	7.46885	7.71156	7.50336	Scarb1
1416051_at	42.25	3.8869	35.7522	4.20697	36.0272	6.13614	1.18175	-1.17272	1.00769	3.36e-05	0.248	0.988	5.50452	5.44155	5.24443	5.32299	4.98274	5.15412	5.34764	5.25848	4.86212	C2
1416052_at	1233.48	59.7512	715.966	47.7391	909.435	64.4793	1.72282	-1.35631	1.27022	0.000495	0.00575	0.014	10.2175	10.2385	10.3462	9.49877	9.56893	9.37704	9.70596	9.87918	9.89388	Prps1
1416053_at	7.55	0.466682	9.48885	0.685434	8.91182	1.20867	-1.2568	1.18037	-1.06475	0.000245	0.179	0.515	2.81056	2.95613	2.9773	3.18856	3.18105	3.36175	3.26089	3.26803	2.91005	Lrrn1
1416054_at	12316.7	119.017	11380.8	132.308	12420.1	285.92	1.08223	1.00839	1.09132	0.000106	0.612	0.0102	13.5851	13.5762	13.6035	13.4761	13.4566	13.4901	13.5926	13.5715	13.6363	Rps5
1416055_at	5.61	0.406404	5.68704	0.3724	6.04773	0.331949	-1.01373	1.07803	1.06342	0.00736	0.227	0.277	2.49152	2.37786	2.5874	2.49779	2.41565	2.60344	2.52821	2.57528	2.6814	Amy2
1416056_a_at	3634.37	43.1995	3430.32	257.486	2131.31	65.506	1.05948	-1.70523	-1.60949	0.00439	0.000269	0.00317	11.8085	11.842	11.8319	11.6788	11.6816	11.864	11.1055	11.0191	11.0467	Ndufb11
1416057_at	2772.12	96.2414	2568.44	62.0242	1586.93	119.421	1.0793	-1.74685	-1.6185	9.39e-05	0.00165	0.00422	11.4732	11.3786	11.4567	11.3427	11.2861	11.3503	10.5952	10.7492	10.5436	Ndufb11
1416058_s_at	5002.47	130.532	4892.16	199.615	3370.44	94.9588	1.02255	-1.48422	-1.45149	0.000584	6.1e-05	0.000401	12.2446	12.3139	12.3058	12.2549	12.1969	12.3146	11.76	11.6789	11.7161	Atp5c1
1416059_at	491.33	35.1987	591.3	30.0223	544.88	41.2337	-1.20347	1.10899	-1.08519	0.000814	0.161	0.195	9.001	8.997	8.816	9.28809	9.1819	9.14959	9.21028	9.01635	9.0347	Sec23b
1416060_at	759.69	41.1014	450.635	25.3765	875.432	110.134	1.68582	1.15235	1.94266	0.00239	0.204	0.00569	9.63492	9.58763	9.48099	8.72044	8.87528	8.84706	9.54743	9.87225	9.87774	Tbc1d15
1416061_at	559.29	32.5715	395.547	25.3943	1011.68	222.693	1.41396	1.80886	2.55766	0.000447	0.0457	0.0163	9.14432	9.03322	9.19983	8.72642	8.6038	8.54703	9.55944	10.1549	10.1554	Tbc1d15
1416062_at	201.93	19.1795	140.077	16.7333	356.318	68.3956	1.44156	1.76456	2.54372	0.000291	0.023	0.00421	7.78047	7.50549	7.67399	7.23777	7.21424	6.91656	8.1591	8.72257	8.49456	Tbc1d15
1416063_x_at	5.31	0.607022	5.33483	0.20732	4.78733	0.194711	-1.00468	-1.10918	-1.11436	5.5e-05	0.272	0.0285	2.42399	2.22487	2.55694	2.47825	2.37553	2.3904	2.20415	2.32033	2.25081	Ceacam11
1416064_a_at	2851.56	228.607	3922.86	53.3165	9204.46	884.685	-1.37569	3.22787	2.34637	2.48e-05	0.000117	0.00386	11.4621	11.5952	11.3661	11.9272	11.9601	11.9255	13.0051	13.2073	13.2783	Hspa5
1416065_a_at	787.82	66.4115	298.572	14.4952	595.708	70.8589	2.63863	-1.32249	1.99519	2.94e-05	0.0332	0.0042	9.6496	9.72314	9.48194	8.14241	8.27985	8.24009	9.04724	9.19957	9.38828	Ankrd10
1416066_at	4625.82	137.019	1954.36	29.5228	1868.21	377.461	2.36692	-2.47607	-1.04611	2.99e-07	0.0144	0.667	12.1925	12.2067	12.126	10.9321	10.9107	10.9543	11.1397	10.5529	10.8503	Cd9
1416067_at	785.77	62.3624	796.799	12.0916	5558.39	945.285	-1.01404	7.07381	6.9759	0.00275	0.000627	0.00256	9.59053	9.51599	9.73844	9.61363	9.6563	9.64395	12.1532	12.651	12.4738	Ifrd1
1416068_at	1639.36	12.5186	1219.15	52.5934	1061.18	42.952	1.34468	-1.54485	-1.14887	3.38e-05	0.00211	0.0156	10.6753	10.6912	10.6701	10.2688	10.3025	10.1809	10.1166	10.0269	10.0086	Kars
1416069_at	1208.03	55.0218	183.707	5.69801	162.561	30.4273	6.57587	-7.43124	-1.13008	8.54e-06	0.00175	0.339	10.2425	10.1692	10.3007	7.572	7.49669	7.49371	7.30417	7.60729	7.07302	Pfkp
1416070_a_at	480.75	34.8223	427.975	39.2313	628.085	26.6154	1.12331	1.30647	1.46757	0.000132	0.0105	0.0079	8.96311	8.97321	8.78329	8.88609	8.67436	8.65194	9.25802	9.36373	9.26015	Ddx18
1416071_at	503.19	16.2012	438.862	31.1625	668.92	54.6346	1.14658	1.32936	1.52422	0.00311	0.0169	0.00285	8.92298	9.01418	8.98623	8.838	8.83313	8.65424	9.25399	9.48954	9.40377	Ddx18
1416072_at	9.3	0.588102	9.75542	1.35892	8.0923	0.979862	-1.04897	-1.14924	-1.20552	3.63e-07	0.158	0.148	3.16405	3.31933	3.16405	3.16405	3.50138	3.16645	3.20532	2.90857	2.91544	Cd34
1416073_a_at	596.8	7.94539	327.136	12.5921	323.528	7.31629	1.82432	-1.84466	-1.01115	0.0301	1.63e-05	0.7	9.22846	9.19913	9.23545	8.41622	8.32672	8.31619	8.31427	8.37456	8.32368	Pcnt1
1416074_a_at	10750.6	64.2153	10352	241.128	10652.8	881.271	1.03851	-1.00918	1.02906	1.75e-05	0.835	0.643	13.3835	13.4007	13.3921	13.3187	13.3175	13.3759	13.2477	13.487	13.3921	Rpl28
1416075_at	76.85	11.7463	115.756	3.56416	117.207	3.74943	-1.50626	1.52514	1.01253	0.00127	0.0348	0.653	6.24371	6.03736	6.47732	6.8319	6.90525	6.82633	6.90922	6.88786	6.82017	Sav1
1416076_at	1441.8	37.2867	1502.62	152.63	851.617	113.116	-1.04218	-1.69301	-1.76443	6.97e-06	0.0164	0.00471	10.5349	10.4635	10.4816	10.7059	10.5173	10.422	9.93288	9.56678	9.67775	Ccnb1-rs1; Ccnb1; LOC434175; Ccnb1-rs5
1416077_at	16.36	5.72765	187.457	4.65837	73.0179	38.7946	-11.4582	4.4632	-2.56727	1.57e-07	0.0173	0.0676	4.19154	3.30983	4.38411	7.51369	7.55124	7.58542	5.72383	6.87949	5.59876	Adm
1416078_s_at	424.02	20.3463	367.164	4.51832	463.005	16.899	1.15485	1.09194	1.26103	0.000595	0.0708	0.00442	8.76584	8.76896	8.64577	8.5379	8.50239	8.52034	8.7979	8.90278	8.86204	Raf1
1416079_a_at	444.58	33.4732	744.211	25.5731	546.879	46.8582	-1.67396	1.2301	-1.36083	1.94e-05	0.0345	0.0137	8.90944	8.7749	8.69652	9.56428	9.57137	9.48132	9.22618	8.98867	9.05998	Arpc1a
1416080_at	18.69	0.821697	22.6676	0.733893	22.226	1.18886	-1.21282	1.18919	-1.01987	0.000607	0.0129	0.606	4.16921	4.2924	4.20808	4.47736	4.55547	4.47337	4.4177	4.55974	4.44104	Adam15
1416081_at	100.13	7.86714	130.254	3.04366	221.185	9.8828	-1.30085	2.20898	1.69811	0.000181	0.000468	0.000341	6.7546	6.64616	6.52738	6.9966	7.06201	7.01616	7.73253	7.77381	7.85814	Smad1
1416082_at	4307.99	124.323	3269.77	66.785	4259.42	36.8164	1.31752	-1.0114	1.30267	0.000426	0.583	0.000483	12.0893	12.0246	12.1033	11.6779	11.7026	11.6438	12.0575	12.0434	12.0683	Rab1
1416083_at	684.41	31.9712	544.879	5.92273	813.557	34.272	1.25608	1.1887	1.4931	0.053	0.00937	0.00223	9.4452	9.46782	9.33996	9.09013	9.10522	9.07386	9.60999	9.73071	9.66105	Za20d2
1416084_at	196.73	11.9193	247.754	19.3348	497.258	41.8526	-1.25936	2.52762	2.00707	7.68e-05	0.000221	0.000506	7.57354	7.56399	7.7175	8.06689	7.93912	7.84355	8.81507	9.05239	8.99559	Za20d2
1416085_s_at	895.37	88.5845	1206.92	50.6747	2658.8	190.047	-1.34795	2.9695	2.20296	1.58e-05	0.000158	0.000355	9.96215	9.71274	9.73048	10.2999	10.1799	10.229	11.2544	11.4517	11.416	Za20d2
1416086_at	129.11	3.16918	156.311	12.198	152.885	12.324	-1.21068	1.18414	-1.02241	0.000561	0.0561	0.748	7.03816	7.02675	6.97152	7.3844	7.16053	7.31094	7.3844	7.19615	7.17923	Tpst2
1416087_at	284.71	30.2331	305.359	23.0448	324.521	23.597	-1.07253	1.13983	1.06275	7.92e-05	0.152	0.376	8.06655	8.05766	8.32016	8.13121	8.27576	8.34776	8.42807	8.22138	8.36928	Ap1s1
1416088_a_at	11844	167.03	11357.4	227.79	11433.6	671.74	1.04284	-1.03589	1.00671	7.28e-06	0.403	0.889	13.5086	13.547	13.5397	13.4919	13.4379	13.4837	13.3809	13.5159	13.5411	Rps15
1416089_at	9864.37	145.422	10034.2	158.395	10076.2	306.584	-1.01721	1.02147	1.00418	0.00122	0.363	0.854	13.276	13.2437	13.284	13.3145	13.2941	13.269	13.2573	13.3444	13.2929	Rps15
1416090_at	2495.5	55.319	1093.84	66.1797	2383.5	345.421	2.28141	-1.04699	2.17902	0.000153	0.607	0.00623	11.3149	11.2887	11.2511	10.1867	10.0783	10.0153	10.9563	11.3546	11.3135	Pdhb
1416091_at	161.47	28.7035	128.142	14.4611	139.376	14.0203	1.26009	-1.15852	1.08767	2.91e-06	0.306	0.383	7.26284	7.59465	7.10368	7.00367	6.82769	7.15492	7.28071	7.05136	7.02232	Mtap4
1416092_a_at	229.72	30.5301	250.805	4.54307	359.068	9.38764	-1.09179	1.56307	1.43166	4.98e-05	0.0259	9.92e-05	7.90087	7.99166	7.61191	7.97064	7.94394	7.99622	8.51158	8.44395	8.50782	Mtap4
1416093_a_at	623.46	27.5183	763.123	40.3752	936.335	58.6486	-1.22401	1.50184	1.22698	2.56e-05	0.00126	0.0133	9.32197	9.20872	9.31894	9.56501	9.50359	9.6547	9.86992	9.77808	9.95898	Mrpl20
1416094_at	228.67	18.1836	246.272	10.4941	198.117	18.9185	-1.07697	-1.15422	-1.24306	0.00119	0.119	0.041	7.93396	7.86191	7.7062	8.00595	7.94052	7.88324	7.76279	7.48665	7.62799	Adam9
1416095_x_at	1867.92	45.6203	1485.06	127.216	1134.61	91.4573	1.25781	-1.6463	-1.30887	7.56e-05	0.00494	0.017	10.8672	10.8316	10.902	10.399	10.6465	10.5527	10.27	10.0438	10.1209	1110005A23Rik
1416096_at	173.91	14.5957	158.056	5.26505	159.777	18.6511	1.10031	-1.08846	1.01089	0.000834	0.358	0.932	7.56714	7.4203	7.32918	7.35074	7.25457	7.30595	7.48513	7.14933	7.30569	AI413782
1416097_at	10.57	0.664095	11.2862	0.683946	11.3641	1.09345	-1.06776	1.07513	1.00691	0.81	0.352	0.943	3.34049	3.50201	3.35564	3.54717	3.39184	3.54502	3.49869	3.3649	3.64232	Lrrc4
1416098_at	25.07	2.31748	22.7849	1.2632	27.6622	1.17497	1.10029	1.1034	1.21406	0.112	0.186	0.00966	4.53262	4.60967	4.78869	4.48221	4.59742	4.44602	4.78964	4.84995	4.72733	Syngr3
1416099_at	7830.02	227.935	7806.4	123.822	7486.13	136.841	1.00303	-1.04594	-1.04278	2.33e-05	0.0995	0.0408	12.8937	12.9321	12.9775	12.9038	12.945	12.9422	12.8606	12.8995	12.8494	Rpl27
1416100_at	3033.85	52.2533	2276.83	60.2734	2869.41	140.267	1.33249	-1.05731	1.26026	0.0489	0.173	0.00499	11.5465	11.5944	11.5595	11.1914	11.1509	11.1151	11.4768	11.5595	11.4199	Eif3s7
1416101_a_at	160.31	15.3431	286.437	9.04341	269.775	5.7062	-1.78677	1.68284	-1.06176	0.000571	0.00877	0.06	7.4462	7.34502	7.16953	8.13052	8.14087	8.21342	8.04181	8.08262	8.10177	Hist1h1c
1416102_at	842.12	15.4697	1241.27	64.2605	1201.59	191.497	-1.47398	1.42686	-1.03302	0.000336	0.0673	0.72	9.74287	9.68999	9.72032	10.2166	10.359	10.2534	10.4034	9.94657	10.3033	Ywhaz
1416103_at	583.76	36.5853	479.505	16.0998	365.122	65.7663	1.21742	-1.59881	-1.31327	1.67e-06	0.0302	0.102	9.19952	9.0908	9.27163	8.85272	8.94902	8.91283	8.77847	8.29162	8.42163	Ywhaz
1416104_at	517.49	26.132	374.386	10.1988	309.676	9.48468	1.38223	-1.67107	-1.20896	0.256	0.000354	0.00135	9.09712	8.97039	8.97506	8.55112	8.58576	8.50721	8.32469	8.24661	8.2512	Mpdu1
1416105_at	293.73	6.38206	157.255	9.77537	101.265	6.75211	1.86786	-2.90061	-1.55291	2.2e-06	0.000463	0.0011	8.20489	8.22566	8.16385	7.28348	7.21231	7.38956	6.76574	6.58206	6.63186	Nnt
1416106_at	310.78	23.5186	231.539	7.08089	480.879	54.0846	1.34223	1.54733	2.07688	0.00056	0.00778	0.00517	8.40062	8.21414	8.21649	7.86559	7.89254	7.80586	8.7385	9.06416	8.90758	Kti12
1416107_at	16.02	1.19895	43.1781	15.6618	13.5264	1.82274	-2.69526	-1.18435	-3.19215	0.000158	0.141	0.0235	4.04204	4.08126	3.87391	5.90081	5.36349	4.83884	3.72664	3.56862	3.95196	Nsg2
1416108_a_at	126.83	13.0191	302.598	15.6195	249.834	23.3417	-2.38585	1.96983	-1.2112	0.000186	0.00115	0.0465	7.014	7.11338	6.8172	8.16376	8.24327	8.31289	8.1095	7.91618	7.85651	Tmed3
1416109_at	318.06	23.3097	299.181	9.17802	230.55	45.708	1.0631	-1.37957	-1.29769	2.88e-06	0.0829	0.132	8.42892	8.23405	8.26886	8.20631	8.27451	8.19247	8.1341	7.58308	7.77454	Fuca1
1416110_at	99.59	8.75212	126.075	18.8782	142.478	7.81695	-1.26594	1.43065	1.13011	0.00228	0.00635	0.286	6.77247	6.60108	6.52934	7.13588	7.0535	6.71077	7.11372	7.10279	7.24302	Slc35a4
1416111_at	7.17	0.971528	8.82523	0.396217	10.2451	1.4725	-1.23085	1.42888	1.16088	0.000162	0.0355	0.222	2.65178	2.81113	3.03729	3.20865	3.08023	3.13313	3.13844	3.55442	3.34779	Cd83
1416112_at	2350.96	43.0738	1845.13	72.8317	1465.49	94.8064	1.27414	-1.60421	-1.25905	0.00018	0.00398	0.011	11.2282	11.191	11.1773	10.784	10.8937	10.8686	10.4054	10.576	10.5639	Cox8a
1416113_at	354.96	10.9338	323.386	9.28932	204.936	18.5528	1.09763	-1.73205	-1.57799	0.00106	0.00473	0.00786	8.43882	8.45302	8.52131	8.3841	8.31568	8.31039	7.80957	7.66595	7.5498	Fkbp8
1416114_at	7.93	0.535195	11.0587	2.28033	7.62894	1.19528	-1.39454	-1.03946	-1.44957	5.78e-06	0.686	0.0865	3.08925	2.97	2.89795	3.09303	3.54564	3.69665	3.01931	3.08925	2.64811	Sparcl1
1416115_at	568.97	22.1691	556.583	44.5831	370.49	9.73064	1.02225	-1.53572	-1.50229	5.45e-05	0.000214	0.00722	9.2111	9.10002	9.14331	9.24697	9.06897	9.0364	8.49445	8.57026	8.53416	Orc3l
1416116_at	52.02	0.230266	38.332	1.02547	29.2692	5.59324	1.35709	-1.77729	-1.30963	0.000789	0.0354	0.129	5.7038	5.69352	5.70524	5.29575	5.2657	5.21894	5.10912	4.90258	4.54739	Orc3l
1416117_at	18.9	0.208893	13.1348	1.31277	11.1325	1.66863	1.43892	-1.69773	-1.17986	2.27e-05	0.0266	0.202	4.24501	4.25365	4.22268	3.54932	3.83693	3.74496	3.63291	3.55442	3.20843	Orc3l
1416118_at	546.62	52.3582	902.659	59.6962	581.585	143.698	-1.65135	1.06397	-1.55207	0.00123	0.787	0.0736	9.15519	9.18755	8.92665	9.7193	9.9104	9.81809	9.527	8.82956	9.10866	---
1416119_at	4759.98	69.6394	6119.29	85.9019	6136.57	23.9334	-1.28557	1.2892	1.00282	1.91e-05	0.000551	0.76	12.2136	12.2391	12.1972	12.5603	12.5764	12.6005	12.5879	12.577	12.5847	Txn1
1416120_at	1178.84	97.6969	1185.49	115.776	546.185	154.194	-1.00564	-2.15831	-2.17049	8.04e-05	0.0311	0.0281	10.1726	10.0978	10.3293	10.344	10.2148	10.0611	9.47512	8.66746	9.02309	Rrm2
1416121_at	11.96	1.25229	15.1071	1.71607	35.4849	11.23	-1.26313	2.96696	2.34889	0.000682	0.017	0.0294	3.62223	3.40139	3.69974	3.75353	4.07942	3.9	4.75753	5.59191	4.96225	Lox
1416122_at	19.18	1.1741	888.744	10.1162	144.484	16.9559	-46.337	7.53305	-6.15116	0.00157	9.9e-05	0.00119	4.17901	4.35321	4.24707	9.81303	9.78049	9.79316	7.04974	7.09886	7.35652	Ccnd2
1416123_at	6.25	0.575171	46.8365	7.70218	9.71673	1.13913	-7.49384	1.55468	-4.82019	0.000851	0.0088	0.000325	2.77801	2.62339	2.51553	5.76873	5.2897	5.55068	3.07825	3.41225	3.3303	Ccnd2
1416124_at	6.26	0.817511	8.42143	1.25102	6.28052	0.608082	-1.34528	1.00328	-1.34088	0.000108	0.959	0.0519	2.82281	2.44374	2.65015	2.91755	3.30097	2.97322	2.79424	2.52003	2.62502	Ccnd2
1416125_at	564.71	33.8547	246.242	11.2075	271.492	9.05083	2.29331	-2.08002	1.10254	0.00489	0.000304	0.0458	9.03862	9.18026	9.19993	7.98125	7.98146	7.86605	8.13863	8.06453	8.04955	Fkbp5
1416126_at	134.48	17.9542	108.671	2.8814	130.269	10.5158	1.23749	-1.03232	1.19874	0.000512	0.783	0.0475	6.83374	7.20765	7.1453	6.76969	6.72239	6.79839	7.15281	6.97342	6.94067	Rpo1-2
1416127_a_at	946.42	6.23462	1258.13	34.6875	1029.16	163.082	-1.32935	1.08742	-1.22248	0.000147	0.482	0.139	9.87578	9.89428	9.88888	10.3133	10.3258	10.251	10.2462	9.82634	9.91447	Dnpep
1416128_at	90.51	5.75095	87.3585	7.966	89.1235	4.08447	1.03608	-1.01556	1.0202	0.00119	0.763	0.731	6.50438	6.5867	6.40299	6.33842	6.40751	6.58897	6.51168	6.39942	6.51901	Tuba6
1416129_at	117.22	12.3519	872.121	52.2642	1156.44	249.112	-7.44004	9.86553	1.32601	0.000553	0.000529	0.152	6.71212	7.01735	6.8737	9.85683	9.68528	9.7579	10.4793	9.87291	10.1087	Errfi1
1416130_at	29.35	3.65607	249.371	25.7372	195.688	19.0264	-8.49645	6.66738	-1.27433	0.00127	5.22e-05	0.0432	4.87749	4.68219	5.04373	8.07825	8.00687	7.78543	7.75901	7.48736	7.57746	Prnp
1416131_s_at	90.4	4.31433	68.9807	1.40882	130.826	8.54664	1.31051	1.44719	1.89656	0.000747	0.00189	0.00162	6.57511	6.44989	6.46648	6.08357	6.09969	6.14051	7.13423	6.95685	6.9974	C920006C10Rik
1416132_at	43.19	11.4279	38.352	4.14782	107.031	8.20579	1.12615	2.47814	2.79074	1.05e-05	0.0168	0.000415	5.21556	5.81685	5.17162	5.34851	5.34872	5.06878	6.67047	6.86409	6.68282	C920006C10Rik
1416133_at	398.46	16.4496	223.03	15.1388	413.421	37.9165	1.78657	1.03755	1.85365	0.000278	0.6	0.00114	8.67925	8.66473	8.56839	7.74296	7.90996	7.74388	8.54651	8.81217	8.70343	C920006C10Rik
1416134_at	182.95	11.2678	27.3999	3.37913	33.362	10.2636	6.67702	-5.48379	1.21759	0.000106	0.00928	0.468	7.42632	7.51042	7.60375	4.56596	4.92091	4.81869	5.07203	4.52124	5.44244	Aplp1
1416135_at	1203.08	61.7038	1395.34	5.57881	1172.45	49.8022	-1.15981	-1.02612	-1.1901	0.0229	0.543	0.0182	10.3092	10.1628	10.2218	10.4528	10.4417	10.4446	10.2599	10.1842	10.1393	Apex1
1416136_at	35.91	4.31792	139.573	11.043	17.6429	1.51765	-3.88674	-2.03538	-7.911	9.79e-05	0.00186	6.86e-06	4.97618	5.32557	5.17641	7.2301	7.00117	7.13424	4.27296	4.03524	4.10437	Mmp2
1416137_at	197.12	7.53153	88.3441	4.18128	100.911	22.5445	2.23128	-1.95341	1.14225	0.992	0.029	0.451	7.55795	7.6507	7.65791	6.44464	6.4081	6.53925	6.97454	6.57293	6.35348	Anxa7
1416138_at	1199.07	35.3047	800.675	57.7329	1103.42	88.2489	1.49757	-1.08668	1.37811	0.00109	0.202	0.00718	10.2673	10.1825	10.232	9.73604	9.6629	9.52867	10.2117	9.98062	10.1216	Anxa7
1416139_at	32.25	2.72322	34.663	4.71725	32.7505	2.69093	-1.07482	1.01552	-1.0584	0.00191	0.832	0.606	4.98646	5.13785	4.89947	4.90001	5.29596	5.12289	5.14271	5.04291	4.90488	Reg2
1416140_a_at	418.67	52.0773	341.396	16.7599	458.249	41.6175	1.22635	1.09454	1.34228	2.55e-05	0.359	0.0167	8.65324	8.89748	8.55654	8.33293	8.44064	8.46879	8.68035	8.90776	8.91949	Dhx30
1416141_a_at	16698.1	92.4654	16816.1	114.472	17085.6	382.061	-1.00706	1.02321	1.01603	2.92e-06	0.214	0.345	14.0182	14.0332	14.0307	14.0455	14.0265	14.0405	14.0339	14.096	14.0508	Rps6
1416142_at	198.84	32.0583	176.645	9.79751	147.083	9.79948	1.12565	-1.35189	-1.20099	3.26e-05	0.0717	0.0239	7.85397	7.62878	7.38594	7.53731	7.47481	7.37752	7.24415	7.26498	7.08575	Rps6; LOC214738; LOC216036; LOC236932; LOC434404; LOC545640
1416143_at	2161.45	75.7922	2148.73	110.187	1648.7	73.1269	1.00592	-1.311	-1.30329	0.0658	0.00138	0.00263	11.0816	11.1255	11.0244	11.0004	11.0572	11.1464	10.7579	10.6381	10.6625	Atp5j
1416144_a_at	1585.22	87.3799	1660.77	206.55	1665.9	191.879	-1.04766	1.0509	1.00309	2.47e-05	0.585	0.972	10.7132	10.6176	10.5563	10.5026	10.864	10.7038	10.8388	10.5074	10.7403	Dhx15
1416145_at	2455.39	76.7429	2165.1	120.87	2581.57	98.4425	1.13408	1.05139	1.19235	0.00112	0.157	0.0148	11.2087	11.2892	11.2858	11.1436	10.9871	11.1054	11.3287	11.3904	11.2809	Dhx15
1416146_at	1972.24	105.877	1989.11	90.1287	2728.92	173.346	-1.00855	1.38367	1.37193	4.44e-06	0.00265	0.003	10.9564	11.0154	10.8609	10.921	10.9183	11.0315	11.5144	11.3431	11.3791	Hspa4
1416147_at	266.62	73.1451	67.7512	3.99232	89.6178	13.1171	3.93528	-2.97508	1.32275	0.00012	0.00676	0.0762	8.45388	7.85798	7.76295	6.13657	6.124	5.98082	6.60383	6.60167	6.21862	Hspa4
1416148_at	767.22	41.0979	1219.22	40.2704	1001.64	135.635	-1.58914	1.30554	-1.21723	5.68e-05	0.0657	0.118	9.51691	9.56301	9.66648	10.2957	10.2573	10.2007	9.75286	10.147	9.97773	Laptm4b
1416149_at	10.46	2.86262	8.31912	1.40828	8.79877	1.17879	1.25734	-1.1888	1.05766	0.000115	0.424	0.671	3.10644	3.17094	3.78198	3.22696	3.15008	2.74789	3.20576	3.27859	2.90031	Olig1
1416150_a_at	3605.07	258.533	3395.26	288.16	2429.13	430.962	1.06179	-1.4841	-1.39773	7.34e-06	0.0426	0.0585	11.9022	11.84	11.6976	11.5824	11.8155	11.7793	11.4961	10.9898	11.2079	Sfrs3
1416151_at	683.14	68.7701	326.386	29.7304	190.944	65.9598	2.09304	-3.57769	-1.70933	0.000475	0.0142	0.0861	9.56507	9.38829	9.28031	8.24338	8.49128	8.30496	8.05397	7.14133	7.37418	Sfrs3
1416152_a_at	1143.21	59.3712	734.973	35.0631	501.126	154.218	1.55545	-2.28128	-1.46664	0.00077	0.0347	0.135	10.2411	10.0997	10.132	9.53036	9.58415	9.44683	9.39606	8.55818	8.8224	Sfrs3
1416153_at	1117.62	19.7013	1231.61	108.63	1607.12	70.2137	-1.10199	1.43799	1.3049	0.00584	0.00164	0.0198	10.1433	10.1381	10.0967	10.3828	10.2775	10.1274	10.5977	10.6315	10.7189	Srp54
1416154_at	12.07	2.41091	12.539	2.06176	12.3717	1.91425	-1.03886	1.025	-1.01353	0.907	0.851	0.934	3.57517	3.86358	3.28421	3.34965	3.7394	3.81427	3.6563	3.82341	3.37158	Srp54
1416155_at	201.56	31.3851	1814.45	96.1354	696.481	56.1854	-9.00203	3.45545	-2.60517	0.00205	0.00157	0.000164	7.78305	7.77537	7.36913	10.7919	10.9102	10.7699	9.57243	9.37599	9.37428	Hmgb3
1416156_at	371.11	26.1223	728.328	11.9629	1089.62	116.593	-1.96257	2.93611	1.49605	0.000129	0.000346	0.022	8.4186	8.61825	8.56294	9.48102	9.52477	9.51916	10.2192	9.91096	10.1217	Vcl
1416157_at	17.38	1.70985	33.8513	4.6548	52.1368	10.7311	-1.94771	2.99982	1.54017	0.0015	0.00606	0.0591	4.0496	4.2741	4.0214	5.17654	5.20536	4.83253	5.89531	5.31568	5.83449	Vcl
1416158_at	6.95	0.574115	83.7929	14.9364	57.981	31.416	-12.0565	8.34259	-1.44518	7.57e-05	0.0199	0.275	2.78546	2.67826	2.91561	6.52229	6.53767	6.05648	6.54152	5.03129	5.58764	Nr2f2
1416159_at	23.96	3.32299	248.536	43.4879	167.772	73.0573	-10.373	7.00215	-1.4814	0.000959	0.00967	0.198	4.5357	4.78666	4.39845	7.63406	8.12114	8.06898	7.96952	6.81631	7.12896	Nr2f2
1416160_at	7.08	0.525443	45.89	5.75522	16.8747	5.46551	-6.48164	2.38343	-2.71946	2.36e-05	0.036	0.0179	2.8718	2.89661	2.69596	5.44919	5.71207	5.37713	4.52847	3.67459	3.88523	Nr2f2
1416161_at	1374.93	124.206	1089.49	65.7684	899.018	173.072	1.26199	-1.52937	-1.21187	8.16e-05	0.044	0.208	10.4726	10.5212	10.2695	10.0238	10.1853	10.054	10.0604	9.4957	9.82554	Rad21
1416162_at	278.34	19.5447	165.953	11.6435	147.235	27.3483	1.67722	-1.89044	-1.12713	0.00038	0.0144	0.34	8.19381	8.16037	8.00058	7.43691	7.42676	7.25292	7.48102	7.00859	7.06919	Rad21
1416163_at	656.71	25.2373	731.456	10.2194	643.976	7.95808	-1.11382	-1.01977	-1.13584	8.16e-06	0.489	0.000314	9.40073	9.29492	9.37953	9.53764	9.50131	9.50466	9.31037	9.34368	9.33832	Cops4
1416164_at	14.25	1.84819	10.701	1.63282	12.0395	1.61895	1.33165	-1.18361	1.12508	3.35e-05	0.181	0.372	3.71671	4.03423	3.72462	3.14126	3.52304	3.55878	3.48372	3.79769	3.46273	Fbln5
1416165_at	145.67	6.96089	135.164	7.38539	169.954	11.0341	1.07773	1.1667	1.25739	6.21e-06	0.0328	0.00976	7.10848	7.20379	7.24395	7.16279	7.059	7.00965	7.33686	7.51158	7.3726	Rab31
1416166_a_at	143.83	4.54148	541.951	91.8522	227.267	99.7365	-3.768	1.58011	-2.38464	0.001	0.231	0.0434	7.16804	7.12197	7.2131	8.78285	9.14478	9.27462	8.41863	7.35104	7.46234	Prdx4
1416167_at	688.12	56.0544	2487.48	99.0428	940.02	179.797	-3.6149	1.36607	-2.6462	0.000208	0.0871	0.0089	9.31449	9.40889	9.54667	11.2153	11.2962	11.3276	10.1622	9.74934	9.66806	Prdx4
1416168_at	28.16	8.0291	110.907	9.21383	33.9012	4.41662	-3.93846	1.20388	-3.27148	0.0012	0.337	0.000625	4.40624	4.71856	5.20733	6.92514	6.72986	6.71495	5.20823	5.16575	4.84995	Serpinf1
1416169_at	5.98	0.456274	6.16574	0.617843	5.67481	0.741295	-1.03106	-1.05378	-1.08651	8.81e-05	0.569	0.433	2.45214	2.66812	2.61142	2.71253	2.69804	2.44713	2.29112	2.67117	2.52622	Tpbpb
1416170_at	1184.46	32.156	607.496	23.0028	401.596	29.8835	1.94974	-2.94938	-1.5127	1.12e-05	0.000453	0.00318	10.2488	10.2097	10.1705	9.30833	9.21111	9.21872	8.76851	8.58787	8.58464	Trap1
1416171_at	714.08	16.477	492.608	4.42302	915.109	131.867	1.44959	1.28152	1.85768	6.42e-06	0.096	0.0174	9.50703	9.48964	9.44239	8.95723	8.94422	8.93132	9.63343	10.044	9.8063	2310037I24Rik
1416172_at	636.64	29.5907	644.03	46.4297	711.955	17.4656	-1.01161	1.1183	1.10547	3.29e-05	0.0326	0.128	9.38751	9.29306	9.25933	9.39971	9.37924	9.20628	9.49676	9.49509	9.4342	Pes1
1416173_at	28.42	0.991414	24.0078	1.61295	31.6226	6.92598	1.18378	1.11269	1.31718	2.96e-05	0.568	0.182	4.87758	4.77688	4.83058	4.59441	4.67472	4.4806	5.24129	4.59391	5.0397	Pes1
1416174_at	135.4	14.5247	231.473	6.19215	107.426	17.9316	-1.70955	-1.2604	-2.15471	0.0153	0.119	0.0133	7.23688	7.05924	6.93081	7.84562	7.82105	7.89641	6.97952	6.49937	6.72265	Rbbp9
1416175_a_at	2102.08	88.0294	2817.28	138.77	1675.72	282.013	-1.34024	-1.25443	-1.68124	0.00299	0.126	0.024	11.0814	10.9671	11.0618	11.4162	11.5399	11.4208	10.9522	10.477	10.6624	Vdac3
1416176_at	1173.37	102.581	1112.36	49.0579	611.109	85.9503	1.05484	-1.92007	-1.82024	3.3e-05	0.00441	0.0119	10.043	10.2713	10.2636	10.1864	10.1078	10.0612	9.446	9.03777	9.2533	Hmgb1
1416177_at	1719.01	104.541	1663.82	62.8653	1484.57	62.9486	1.03317	-1.15792	-1.12074	0.413	0.0326	0.0255	10.8295	10.7534	10.6538	10.6591	10.7609	10.6788	10.5981	10.4762	10.5305	Rbmxrt
1416178_a_at	102.47	15.136	29.6052	2.03874	34.9228	1.1037	3.46121	-2.93419	1.17962	0.000242	0.00532	0.0381	6.83077	6.75886	6.41432	4.95145	4.76864	4.93621	5.17711	5.10757	5.09219	Plekhb1
1416179_a_at	658.8	13.2179	1229.46	150.672	935.667	113.685	-1.86622	1.42026	-1.314	0.000176	0.036	0.0553	9.35255	9.34178	9.39618	10.0452	10.3433	10.3802	10.0374	9.68583	9.86491	Rdx
1416180_a_at	84.61	8.36502	147.463	11.2902	109.36	18.5846	-1.74286	1.29252	-1.34842	1.18e-05	0.103	0.067	6.47675	6.48863	6.22798	7.3196	7.18108	7.10361	7.0242	6.56077	6.69364	Rdx
1416181_at	870.35	39.4694	886.966	58.078	745.635	44.288	-1.01909	-1.16726	-1.18954	6.09e-06	0.0251	0.0268	9.82882	9.76674	9.69784	9.89546	9.75967	9.717	9.63252	9.46466	9.52476	Mesdc2
1416182_at	143.08	7.80899	104.247	5.01614	98.3306	15.9955	1.37251	-1.45509	-1.06017	0.00161	0.0465	0.565	7.23927	7.08204	7.15636	6.65016	6.78045	6.67769	6.3477	6.64817	6.82337	Apba3
1416183_a_at	3227.71	49.7949	660.336	26.6977	709.655	60.2792	4.88798	-4.54828	1.07469	1.64e-05	0.000787	0.297	11.6368	11.6804	11.6514	9.41672	9.30177	9.3803	9.57298	9.49932	9.32998	Ldh2
1416184_s_at	1206.74	4.87346	1306.59	39.3475	1334.65	173.687	-1.08275	1.106	1.02147	1.5e-05	0.35	0.863	10.2436	10.2338	10.2333	10.3271	10.4009	10.3255	10.1478	10.4764	10.4967	Hmga1
1416185_a_at	4074.62	171.742	3519.99	206.56	2993.36	195.728	1.15757	-1.36122	-1.17593	0.000374	0.0042	0.0345	12.0454	11.925	12.0044	11.6823	11.8116	11.8451	11.6318	11.5611	11.4435	Adh5
1416186_at	304.35	46.0094	355.14	24.4206	289.591	39.9967	-1.16688	-1.05096	-1.22635	5.59e-06	0.716	0.109	8.3626	7.97303	8.3778	8.4281	8.58152	8.40045	8.34195	7.94214	8.22094	Pnrc2
1416187_s_at	325.37	21.5427	358.597	59.1465	280.178	65.4678	-1.10212	-1.1613	-1.27989	4.65e-06	0.362	0.222	8.42701	8.3666	8.23776	8.19789	8.54231	8.67716	8.39655	7.70446	8.20441	Pnrc2
1416188_at	57.67	11.2174	49.1504	7.66086	31.9425	19.1983	1.17334	-1.80543	-1.53872	0.000133	0.153	0.232	6.06363	5.49758	5.92937	5.80504	5.66424	5.35153	5.75757	4.42305	4.34162	Gm2a
1416189_a_at	1366.13	63.0492	1653.36	92.796	2004.85	80.4529	-1.21025	1.46754	1.21259	0.000586	0.000436	0.0103	10.3605	10.4883	10.3958	10.621	10.6702	10.7779	10.9661	11.0275	10.9119	Sec61a1
1416190_a_at	43.29	6.34312	50.7521	9.98903	79.8761	7.7786	-1.17238	1.84514	1.57385	1.5e-05	0.00703	0.0405	5.57019	5.53486	5.16972	5.90945	5.69818	5.33024	6.29478	6.18729	6.46349	Sec61a1
1416191_at	107.09	3.13814	122.916	20.8307	179.637	5.47391	-1.14778	1.67744	1.46146	1.22e-05	3e-05	0.0498	6.73713	6.78683	6.70297	7.1979	6.82379	6.76349	7.52605	7.43977	7.49966	Sec61a1
1416192_at	41.23	9.34135	44.5401	9.53215	104.047	3.39174	-1.08028	2.52358	2.33603	1.9e-05	0.0168	0.0203	5.30805	5.6803	5.03596	5.71815	5.55277	5.08903	6.75411	6.66881	6.67884	Napa
1416193_at	10.14	0.486864	10.6895	0.917468	10.1547	0.248754	-1.05419	1.00145	-1.05267	0.000193	0.949	0.423	3.31066	3.29241	3.41902	3.31066	3.38413	3.54914	3.33156	3.38341	3.31638	Car1
1416194_at	7.16	0.604737	7.82669	1.70814	7.61881	0.707847	-1.09311	1.06408	-1.02728	0.776	0.452	0.919	2.93052	2.88375	2.69515	2.70338	2.84981	3.28655	3.0439	2.77652	2.95556	Cyp4b1
1416195_at	116.07	11.2604	90.339	7.84458	114.313	9.36625	1.28483	-1.01537	1.26538	0.000178	0.859	0.0282	6.94025	6.93461	6.68745	6.35151	6.53047	6.59869	6.94386	6.70694	6.84994	MGI:1194899
1416196_at	8.24	0.436565	8.31532	0.833511	8.26325	0.547603	-1.00914	1.00282	-1.0063	7.24e-06	0.963	0.953	3.1206	2.96874	3.03371	2.90778	3.04813	3.19691	3.06475	2.93944	3.12952	Rpsa
1416197_at	2561.58	186.888	2520.8	79.725	2002.6	105.632	1.01618	-1.27913	-1.25876	0.0855	0.0108	0.00602	11.2762	11.2462	11.4385	11.28	11.2667	11.3509	10.8787	10.996	11.0242	Snrp1c
1416198_at	254.79	16.2798	248.956	28.538	117.898	36.1389	1.02343	-2.1611	-2.11162	4.97e-05	0.041	0.0367	8.07055	8.01453	7.8884	8.13907	7.85815	7.8638	7.28672	6.39775	6.82318	Th1l
1416199_at	52.15	3.90824	43.5464	5.8267	43.2225	3.79887	1.19757	-1.20655	-1.00749	0.00104	0.0481	0.965	5.5747	5.77562	5.75517	5.32773	5.32925	5.65175	5.5717	5.37905	5.33953	Kifc3
1416200_at	5.98	1.02545	6.64207	0.817933	7.12344	0.899651	-1.11071	1.19121	1.07247	0.000341	0.212	0.521	2.44512	2.41595	2.84093	2.64082	2.92286	2.61019	2.67945	3.02376	2.77218	9230117N10Rik
1416201_at	258.18	29.2511	226.814	13.2807	339.762	22.5629	1.13829	1.31599	1.49797	3.43e-05	0.0346	0.00145	8.08275	8.12271	7.81177	7.90504	7.83026	7.73583	8.5081	8.31967	8.39107	Crk
1416202_at	2363.04	42.3301	2354.38	60.6057	2467.63	50.9049	1.00368	1.04426	1.0481	0.00148	0.0522	0.0727	11.1996	11.1845	11.2347	11.1576	11.2227	11.2222	11.2553	11.3026	11.2481	Phb2
1416203_at	7.59	0.544689	11.7243	2.94921	7.79404	0.67327	-1.5447	1.02688	-1.50426	2.27e-05	0.718	0.0905	3.01363	2.94469	2.80783	3.33231	3.31779	3.91927	2.97486	3.07568	2.82567	Aqp1
1416204_at	17.9	3.48711	19.6264	1.43834	17.0774	0.648716	-1.09644	-1.04817	-1.14926	7.13e-05	0.794	0.0661	3.84356	4.41462	4.17103	4.37496	4.17033	4.33094	4.15435	4.05005	4.07559	Gpd1
1416205_at	599.44	50.3148	104.944	1.18318	100.442	31.7895	5.71202	-5.96805	-1.04482	1.44e-05	0.00564	0.707	9.26997	9.31818	9.08379	6.7046	6.73212	6.70351	7.09686	6.29347	6.42624	Glb1
1416206_at	60.7	11.7513	50.9739	4.009	35.1703	1.74137	1.19081	-1.72589	-1.44935	6.49e-05	0.0306	0.00429	5.73345	6.21419	5.77222	5.67518	5.55166	5.77925	5.05537	5.19579	5.15412	Sipa1
1416207_at	132.93	3.44281	199.999	12.3318	105.126	17.2844	-1.50455	-1.26449	-1.90248	1.84e-06	0.113	0.0108	7.06122	7.08777	7.01375	7.72634	7.65147	7.54822	6.96583	6.59594	6.54905	Taz
1416208_at	718.07	29.287	1104.02	51.5753	1066.51	79.8559	-1.53748	1.48525	-1.03517	3.9e-05	0.00367	0.529	9.50671	9.42047	9.53434	10.1833	10.0813	10.0579	10.1603	9.94363	10.064	Usp14
1416209_at	1553.03	127.239	592.916	41.9997	971.806	16.8768	2.61931	-1.59809	1.63903	0.000436	0.00844	0.00454	10.6493	10.684	10.4593	9.3195	9.12056	9.18785	9.91178	9.9531	9.90826	Glud1
1416210_at	982.85	42.4719	854.885	44.0805	830.068	88.9573	1.14969	-1.18406	-1.0299	4.09e-05	0.0894	0.666	10.0095	9.91885	9.89149	9.6589	9.80746	9.74854	9.57005	9.86137	9.64371	Imp3
1416211_a_at	12.76	2.68592	185.243	33.4069	14.0258	3.06781	-14.5175	1.0992	-13.2073	0.000845	0.642	0.00017	3.35249	3.643	3.96035	7.2439	7.53737	7.77072	4.0051	3.39187	3.95642	Ptn
1416212_at	2361.12	164.475	2723.67	122.099	2520.13	209.289	-1.15355	1.06735	-1.08076	7.87e-06	0.356	0.236	11.3168	11.1419	11.1503	11.3368	11.4323	11.4619	11.2669	11.4261	11.195	Magoh
1416213_x_at	102.62	14.9743	307.195	9.91886	301.614	21.2388	-2.99352	2.93913	-1.01851	3.75e-07	0.00144	0.693	6.51044	6.90169	6.60197	8.2806	8.29773	8.20918	8.3343	8.13072	8.23748	Surf4
1416214_at	1976.82	105.453	1589.03	40.5455	1292.21	75.2234	1.24404	-1.52979	-1.2297	0.000141	0.000742	0.0135	10.8703	11.0243	10.9482	10.6732	10.6269	10.6007	10.4255	10.2628	10.3138	Mcm4
1416215_at	77.42	6.79365	65.444	9.33746	90.616	13.0171	1.183	1.17045	1.38463	2.12e-06	0.205	0.0478	6.39479	6.14075	6.27724	5.87208	6.24934	5.94691	6.70158	6.28725	6.48649	Gosr1
1416216_at	226.79	13.6733	255.258	24.8225	328.142	20.3742	-1.12553	1.4469	1.28553	0.00219	0.00179	0.0253	7.7211	7.87479	7.87434	8.13789	7.86059	7.97543	8.30805	8.45803	8.30301	Reps1
1416217_a_at	16414.4	196.957	16344.4	191.035	14619.9	202.715	1.00428	-1.12275	-1.11796	0.000356	0.000438	0.000504	14.0216	13.9985	13.9878	13.9803	14.014	13.995	13.8578	13.8295	13.8193	Rpl37a
1416218_x_at	272.66	17.9241	238.277	3.28049	327.268	51.5794	1.1443	1.20028	1.37348	0.0615	0.201	0.0833	8.07115	8.00498	8.19057	7.88006	7.89071	7.91843	8.50447	8.06696	8.4532	Rpl37a
1416219_at	12113.3	53.8557	11683.9	146.922	12427	422.641	1.03675	1.0259	1.0636	1.16e-05	0.33	0.076	13.5626	13.5589	13.5714	13.5042	13.4995	13.5329	13.5464	13.6429	13.6126	Rpl19
1416220_at	1149.84	47.2015	2202.52	237.164	1480.1	140.458	-1.9155	1.28722	-1.48809	0.000384	0.0276	0.00977	10.1971	10.0973	10.2048	10.9148	11.1741	11.2085	10.6813	10.4573	10.4432	Spcs1
1416221_at	320	78.0181	1006.17	51.7992	193.816	68.6678	-3.14428	-1.65105	-5.19137	0.00069	0.106	0.0112	8.44938	8.56577	7.85503	10.0242	9.88674	10.0091	8.09071	7.19739	7.34044	Fstl1
1416222_at	472.49	29.572	562.546	49.5902	250.466	38.6022	-1.1906	-1.88644	-2.24599	0.0122	0.00886	0.00289	8.97373	8.79335	8.87973	9.26901	9.10543	9.02201	8.2041	7.81523	7.85343	Nsdhl
1416223_at	126.79	16.4157	100.34	4.17691	114.922	17.7881	1.2636	-1.10327	1.14532	0.00107	0.447	0.292	7.04164	7.13088	6.76112	6.71428	6.6305	6.59902	7.04549	6.59367	6.85903	Sh3bp5l
1416224_at	149.42	5.68568	140.172	1.122	131.873	1.89142	1.06598	-1.13306	-1.06293	0.0108	0.02	0.0067	7.1586	7.24994	7.25891	7.1177	7.13856	7.13681	7.01957	7.04981	7.05933	Zbtb17
1416225_at	16.59	0.496422	12.6561	0.720196	13.9102	1.5577	1.31083	-1.19265	1.09909	0.00027	0.106	0.311	4.01755	4.03893	4.10019	3.72903	3.56792	3.6836	3.90327	3.5994	3.87258	Adh1
1416226_at	91.65	12.5265	175.297	25.611	128.599	30.5462	-1.91268	1.40315	-1.36313	0.00101	0.131	0.135	6.3341	6.7183	6.4751	7.67154	7.27071	7.38884	7.31574	6.61804	7.00286	Arpc1b
1416227_at	33.45	5.37542	38.8422	5.80488	32.1603	4.15251	-1.1612	-1.0401	-1.20777	0.311	0.778	0.187	5.0675	5.27752	4.80929	5.43776	5.35375	5.01304	5.19431	4.97604	4.82754	Arpc1b; LOC434782
1416228_at	1084.33	48.1027	1687.95	73.0288	1110.38	165.824	-1.55668	1.02403	-1.52016	0.00276	0.864	0.0301	10.1131	10.0071	10.1247	10.6487	10.7436	10.7682	10.3282	9.90059	10.0898	Pin1
1416229_at	170.7	19.3132	471.779	11.7484	451.396	97.0123	-2.76379	2.64438	-1.04516	2.02e-05	0.00537	0.676	7.52961	7.21605	7.48088	8.92287	8.8614	8.86076	9.12459	8.52627	8.73917	Rfk
1416230_at	127.66	12.0531	320.28	26.2041	310.306	41.6771	-2.50885	2.43072	-1.03214	0.000729	0.00106	0.717	7.08351	7.06128	6.83025	8.44282	8.30832	8.20883	8.47887	8.10974	8.21874	Rfk
1416231_at	78.29	9.71636	42.3456	0.630392	85.7835	0.667015	1.84883	1.09571	2.02579	0.000418	0.324	5.18e-06	6.39133	6.38997	6.06768	5.38964	5.42861	5.39385	6.42797	6.40968	6.43014	Vac14
1416232_at	5.77	0.545782	5.09037	0.31728	5.51106	0.304789	1.13351	-1.04699	1.08265	0.00049	0.538	0.17	2.55701	2.64397	2.3721	2.4439	2.32384	2.27004	2.55161	2.41748	2.41357	Olig2
1416233_at	4138.37	119.213	4496.1	259.093	3364.2	216.287	-1.08644	-1.23012	-1.33645	3.2e-05	0.0175	0.00456	11.9828	11.9995	12.0611	12.1771	12.0353	12.1861	11.6228	11.8081	11.7114	Eif3s2
1416234_at	766.96	26.5187	946.997	27.4002	1238.91	65.5588	-1.23474	1.61535	1.30825	0.108	0.000438	0.0039	9.54394	9.63828	9.5651	9.93459	9.86468	9.86119	10.359	10.2164	10.2451	AA959742
1416235_at	301.41	7.43975	334.697	28.7866	412.098	62.1251	-1.11044	1.36723	1.23126	3.13e-06	0.0647	0.123	8.26201	8.19457	8.24928	8.50471	8.38892	8.25577	8.91493	8.51457	8.59953	AA959742
1416236_a_at	287.05	28.0713	181.276	4.95564	174.409	52.7184	1.5835	-1.64584	-1.03937	0.0843	0.0903	0.736	8.11878	8.31532	8.04791	7.5459	7.48797	7.47119	7.82397	6.92092	7.455	Eva1
1416237_at	146.91	7.33303	85.0141	13.9592	65.3691	22.454	1.72807	-2.24739	-1.30052	0.000111	0.0498	0.283	7.2637	7.12012	7.20883	6.65957	6.28405	6.24831	6.47276	5.46147	5.9825	Eva1
1416238_at	7.95	1.17874	10.3079	1.10338	9.72308	0.502388	-1.2966	1.22303	-1.06015	1.71e-06	0.13	0.493	3.17515	3.02384	2.74325	3.46978	3.17697	3.43303	3.19459	3.3081	3.33764	Tie1
1416239_at	840.95	85.8199	366.913	80.7001	1075.67	31.7153	2.29196	1.27911	2.93167	2.44e-05	0.0457	0.0143	9.7738	9.53772	9.82049	8.71237	8.66992	8.098	10.1167	10.0333	10.0618	Ass1
1416240_at	4651.32	17.6298	4645.51	233.842	4644.85	195.69	1.00125	-1.00139	-1.00014	6.75e-05	0.942	0.998	12.1896	12.1812	12.1794	12.1396	12.2631	12.1385	12.2496	12.1525	12.1396	Psmb7
1416241_at	701.37	28.2963	899.434	16.9022	762.635	29.9728	-1.2824	1.08735	-1.17938	0.000146	0.06	0.00793	9.5196	9.42365	9.41652	9.81479	9.78458	9.83874	9.63735	9.52976	9.55524	Sec13l1
1416242_at	74.92	15.7373	205.27	8.89106	145.016	52.2201	-2.73985	1.93561	-1.4155	6.13e-05	0.0761	0.204	6.18407	6.51791	5.91643	7.63519	7.75093	7.65534	7.64502	6.58979	7.11441	Klhl13
1416243_a_at	9881.36	333.31	9760.13	947.598	10470	19.9523	1.01242	1.05957	1.07273	6.06e-05	0.097	0.328	13.3058	13.29	13.214	13.0899	13.3679	13.2862	13.3543	13.3511	13.3565	Rpl35
1416244_a_at	3554.94	41.4208	4143.25	204.456	4368.45	20.1446	-1.16549	1.22884	1.05435	0.000279	0.000247	0.196	11.8135	11.793	11.7802	12.0957	11.9859	11.9646	12.0852	12.0974	12.096	Cnbp1
1416245_at	1802.8	5.82776	1335.87	88.3009	1229.25	48.6573	1.34954	-1.46659	-1.08674	0.0959	0.0034	0.15	10.8174	10.8199	10.8108	10.3062	10.3513	10.487	10.2748	10.3133	10.2003	Aurkaip1
1416246_a_at	44.26	3.53662	17.5276	0.995765	21.3524	0.694363	2.52516	-2.07284	1.21821	0.00243	0.00138	0.0109	5.56873	5.48703	5.33857	4.09246	4.22275	4.0749	4.36177	4.44989	4.43577	Coro1a
1416247_at	864	25.1092	1058.64	18.175	767.275	31.9777	-1.22528	-1.12606	-1.37975	0.000697	0.0187	0.00192	9.74438	9.71873	9.80033	10.0347	10.0326	10.0763	9.65068	9.53971	9.55794	Dctn3
1416248_at	389.78	11.1649	247.553	4.74956	368.84	26.0436	1.57453	-1.05677	1.48994	7.33e-06	0.301	0.0071	8.633	8.62721	8.5581	7.92653	7.9466	7.98112	8.42038	8.62455	8.5284	Nadk
1416249_at	178.26	5.83056	120.143	10.8908	198.478	14.9419	1.48373	1.11342	1.65201	0.123	0.126	0.00221	7.44449	7.45655	7.53089	6.95322	7.00726	6.75312	7.71162	7.50381	7.67467	Nadk
1416250_at	127.19	20.7315	1928.17	110.062	1428.62	26.7265	-15.1597	11.2322	-1.34967	0.00225	0.00133	0.00712	6.74349	6.97567	7.2148	10.9107	10.8294	10.9942	10.5102	10.4723	10.4582	Btg2
1416251_at	2286.56	44.0402	1602.32	102.343	968.459	139.036	1.42703	-2.36103	-1.6545	0.00327	0.0076	0.0126	11.1451	11.1407	11.1906	10.7428	10.5625	10.6267	10.1386	9.76225	9.8293	Mcm6
1416252_at	867.64	79.3974	351.156	8.38782	419.479	28.1753	2.47081	-2.06838	1.19457	0.0117	0.000641	0.0341	9.78977	9.87163	9.60908	8.47721	8.41566	8.4742	8.72671	8.79876	8.6053	Stk38
1416253_at	172.23	9.13831	312.454	9.29425	126.315	13.4906	-1.81417	-1.3635	-2.47362	0.00138	0.0193	0.00246	7.37079	7.39696	7.51282	8.28399	8.33139	8.24586	7.14854	6.89522	6.88301	Cdkn2d
1416254_a_at	286.87	24.978	232.626	15.7817	229.173	19.4612	1.23318	-1.25176	-1.01507	6.47e-06	0.0309	0.811	8.30214	8.08052	8.09954	7.97016	7.79435	7.81461	7.76057	7.97504	7.77517	Vps16
1416255_at	20.05	1.30075	15.7334	2.06617	12.8545	1.40634	1.27435	-1.55977	-1.22397	4.1e-05	0.00707	0.109	4.23875	4.3082	4.42283	3.8353	4.17773	3.89034	3.67492	3.83796	3.52245	Gja4
1416256_a_at	6021.37	152.077	8917.73	337.045	5353.77	1181.46	-1.48101	-1.1247	-1.66569	3.46e-05	0.399	0.0486	12.5327	12.5367	12.5973	13.1813	13.1086	13.0754	12.6974	12.0769	12.316	Tubb5
1416257_at	109.57	5.48374	379.026	14.8132	470.197	61.8235	-3.45921	4.2913	1.24054	0.000175	0.000919	0.0997	6.7888	6.83895	6.69559	8.60104	8.49962	8.59557	9.05795	8.67732	8.87104	Capn2
1416258_at	380.98	70.1745	476.308	6.7039	127.457	51.0936	-1.25022	-2.98909	-3.73701	0.0026	0.0209	0.0247	8.34773	8.48066	8.84534	8.88066	8.88763	8.91867	7.53465	6.47484	6.75498	Tk1
1416259_at	83.82	13.0653	87.1749	3.99631	105.547	7.39475	-1.04002	1.25921	1.21075	9.95e-05	0.0952	0.0213	6.23069	6.62701	6.27642	6.43546	6.51486	6.38419	6.67106	6.65365	6.83361	Pex12
1416260_a_at	174.14	6.49343	242.007	8.04736	252.028	4.50846	-1.38973	1.44727	1.04141	0.00263	0.000714	0.155	7.50303	7.39993	7.42735	7.96821	7.87274	7.91417	7.9554	7.97084	8.00563	Snx1
1416261_at	135.9	6.49907	97.2685	6.32088	153.938	1.48867	1.39716	1.13273	1.58261	4.74e-06	0.0418	0.0056	7.00488	7.13241	7.11849	6.58488	6.51856	6.70223	7.25068	7.26993	7.27787	Tmem19
1416262_at	60.32	7.32023	44.1261	7.02993	77.8405	15.5974	1.36699	1.29046	1.76405	2.78e-05	0.158	0.0211	5.77311	5.84987	6.09998	5.67351	5.47106	5.20883	6.55488	5.97494	6.25936	Tmem19
1416263_at	9.53	1.48845	9.23084	0.926784	10.6372	0.806424	1.03241	1.11618	1.15235	0.000108	0.348	0.122	2.97014	3.33856	3.41059	3.35418	3.06911	3.18172	3.33932	3.53188	3.35386	Abcb9
1416264_at	52.36	5.23217	54.0315	9.76214	58.0039	6.70927	-1.03192	1.10779	1.07352	0.00222	0.307	0.572	5.85736	5.68649	5.57345	5.46308	5.76436	5.99158	5.7507	6.03878	5.76618	Abcb9
1416265_at	51.67	10.8714	48.7525	3.87715	41.7224	3.32417	1.05984	-1.23842	-1.1685	0.000654	0.244	0.0731	5.33947	5.95891	5.70932	5.49302	5.59837	5.72172	5.50618	5.28773	5.34536	Capn10
1416266_at	10.69	1.39518	8.14634	0.718493	8.44884	0.403903	1.31225	-1.26526	1.03713	2.56e-05	0.0826	0.557	3.57844	3.19972	3.45068	3.14589	3.0308	2.89046	2.99867	3.10318	3.13106	Pdyn
1416267_at	107.69	8.17709	179.787	35.8046	135.284	21.6964	-1.66948	1.25624	-1.32895	0.00694	0.12	0.125	6.86406	6.73159	6.64851	7.26036	7.7848	7.37085	7.31201	6.86097	7.03021	Scoc
1416268_at	258.64	49.1358	286.323	11.4161	286.57	48.8744	-1.10703	1.10799	1.00086	0.00494	0.509	0.942	7.98544	8.27693	7.73008	8.22457	8.11466	8.143	8.41854	7.96783	8.06174	Ets2
1416269_at	2889.69	109.127	3929.01	191.032	2297.56	239.778	-1.35967	-1.25772	-1.71008	0.00013	0.0485	0.00492	11.5462	11.5041	11.4377	11.8667	11.9425	12.0072	11.3082	11.0058	11.1679	Atp5j2
1416270_at	1568.91	88.3311	2163.11	62.6069	1529.44	79.1311	-1.37874	-1.02581	-1.41432	0.000371	0.596	0.00167	10.6024	10.5397	10.7	11.1254	11.0466	11.0635	10.5058	10.6545	10.5722	Polr2g
1416271_at	97.6	9.9888	519.044	17.4224	1291.77	60.654	-5.31807	13.2354	2.48875	0.00254	6.85e-05	2.69e-05	6.72309	6.65441	6.43329	9.07086	9.01131	8.97535	10.3514	10.2587	10.3921	Perp
1416272_at	828.96	24.6693	642.906	12.3301	1050.41	176.133	1.2894	1.26715	1.63385	0.00235	0.139	0.0366	9.73675	9.69658	9.65085	9.29664	9.34881	9.3394	9.78501	10.2686	10.0161	Map2k1ip1
1416273_at	54.11	3.95736	78.36	5.64421	58.3006	5.62367	-1.44816	1.07745	-1.34407	7.06e-05	0.364	0.0164	5.87169	5.67165	5.72232	6.27327	6.19557	6.39989	5.91018	5.97216	5.70012	Tnfaip2
1416274_at	42.89	4.0626	24.8593	3.6806	59.2382	8.31214	1.72531	1.38117	2.38294	0.000401	0.0426	0.00189	5.49797	5.50099	5.25559	4.85504	4.57555	4.44579	5.63369	5.99268	6.00875	Ctns
1416275_at	47.86	1.60839	26.2855	6.33767	30.7942	7.05479	1.82078	-1.55419	1.17153	0.000928	0.0828	0.472	5.54991	5.55509	5.63558	4.36471	5.04962	4.65162	5.1334	4.5016	5.11395	Slc26a6
1416276_a_at	13076.1	254.369	12299.2	462.603	12242.3	169.502	1.06317	-1.0681	-1.00465	0.00126	0.0111	0.868	13.6535	13.6638	13.7062	13.539	13.6447	13.5731	13.5911	13.5563	13.5911	Rps4x
1416277_a_at	13569.7	249.148	11669.5	281.277	12646.1	161.67	1.16284	-1.07303	1.08369	0.000766	0.00759	0.0143	13.7274	13.7547	13.7017	13.4702	13.5248	13.5355	13.6466	13.6217	13.6107	Rplp1
1416278_a_at	4193.77	308.297	3558.75	257.392	2990.96	77.3087	1.17844	-1.40215	-1.18983	0.000343	0.00884	0.0402	12.0038	11.9434	12.1473	11.7648	11.71	11.9093	11.5886	11.5285	11.5211	Atp5o
1416279_at	280.33	16.326	274.03	9.84448	332.17	28.8595	1.02299	1.18492	1.21217	0.000385	0.0599	0.0493	8.11531	8.21894	8.05378	8.14347	8.04091	8.10832	8.23224	8.4025	8.48148	Ap1b1
1416280_at	2840.14	85.8951	1698.47	58.6519	1833.12	109.589	1.67218	-1.54934	1.07928	8.59e-05	0.00149	0.145	11.5211	11.4427	11.4501	10.7356	10.7761	10.6767	10.9341	10.7709	10.8101	Uble1b
1416281_at	408.29	6.22879	782.614	42.2551	883.771	82.1666	-1.91681	2.16457	1.12925	0.665	0.00418	0.148	8.67324	8.65137	8.69539	9.69242	9.60179	9.53807	9.63329	9.90022	9.81631	Wdr45l
1416282_at	2875.08	111.652	2036.84	40.7916	1828.8	197.534	1.41154	-1.57211	-1.11376	0.00113	0.00996	0.205	11.5126	11.5294	11.424	11.02	10.9622	10.9935	11.0047	10.7211	10.768	Psmc3
1416283_at	665.74	49.0349	521.536	36.4628	655.164	28.4156	1.2765	-1.01614	1.25622	0.00092	0.779	0.0141	9.30039	9.49535	9.33308	9.09468	8.90606	9.07188	9.28159	9.39199	9.3908	Gart
1416284_at	764.63	18.7346	795.548	26.1848	492.758	19.7082	-1.04044	-1.55174	-1.61448	8.82e-06	0.000282	0.000115	9.59901	9.53722	9.59876	9.59162	9.62866	9.68558	8.9991	8.94908	8.88371	Mrpl28
1416285_at	1082.36	34.2327	1401.47	66.4655	721.899	72.2281	-1.29482	-1.49932	-1.94136	0.000132	0.0121	0.00207	10.0324	10.0824	10.1236	10.38	10.4581	10.5168	9.65285	9.42307	9.39708	Ndufc1
1416286_at	8.64	0.89428	23.9356	3.43053	11.1983	2.09655	-2.77032	1.29609	-2.13744	0.00986	0.149	0.00738	3.045	3.00158	3.27284	4.67406	4.32179	4.71588	3.59797	3.66513	3.13757	Rgs4
1416287_at	14.54	0.250549	22.381	0.997198	17.9693	1.17887	-1.53927	1.23585	-1.24551	4.96e-05	0.0241	0.0113	3.8898	3.84355	3.85138	4.5545	4.4635	4.43177	4.14309	4.08493	4.26825	Rgs4
1416288_at	2782.95	197.845	2895.45	91.6655	4175.96	231.809	-1.04043	1.50055	1.44225	0.00168	0.00197	0.00156	11.5225	11.4746	11.3227	11.5325	11.5183	11.4465	12.1173	11.9749	11.9871	Dnaja1
1416289_at	146.38	7.36611	68.5827	4.90523	61.6913	13.9668	2.13436	-2.37278	-1.11171	6.06e-05	0.0154	0.44	7.2344	7.23532	7.10718	6.20761	6.0055	6.07891	6.28134	5.71934	5.77103	Plod1
1416290_a_at	1980.66	136.115	1467.19	333.144	1858.73	471.611	1.34997	-1.0656	1.26686	0.00208	0.624	0.287	11.0221	10.9922	10.834	10.251	10.385	10.85	11.2223	10.5378	10.7317	Psmc4
1416291_at	1528.46	19.5111	1019.6	14.7775	1287.16	45.6646	1.49908	-1.18747	1.26241	2.9e-05	0.008	0.00323	10.5875	10.5565	10.5894	9.99435	9.97245	10.0143	10.3675	10.3501	10.2706	Psmc4
1416292_at	395.82	18.2604	420.871	18.5192	434.588	8.97593	-1.06329	1.09794	1.03259	8.6e-05	0.0527	0.33	8.59807	8.58197	8.70308	8.78787	8.69075	8.67033	8.75248	8.74058	8.79685	Prdx3
1416293_at	14.64	0.716674	13.719	1.48103	13.9295	1.20521	1.06713	-1.05101	1.01534	3.28e-05	0.445	0.849	3.91594	3.78771	3.90735	3.80891	3.90974	3.59841	3.64829	3.87393	3.86678	Nfib
1416294_at	324.1	12.8507	306.3	17.5567	327.578	17.7108	1.05811	1.01073	1.06947	2.41e-05	0.805	0.211	8.28346	8.33746	8.39771	8.24863	8.1795	8.34356	8.4388	8.28689	8.33722	Scamp3
1416295_a_at	56.05	5.05838	7.48428	0.330806	8.18126	0.744923	7.48903	-6.85102	1.09313	3.5e-06	1.36e-05	0.247	5.94948	5.70792	5.75722	2.96876	2.84176	2.89825	3.11764	2.87282	3.09409	Il2rg
1416296_at	90.94	6.76922	22.4318	2.53046	24.0563	3.72045	4.05407	-3.78029	1.07242	0.000534	0.00101	0.584	6.59335	6.38242	6.53666	4.29814	4.52217	4.6232	4.55588	4.36685	4.80815	Il2rg
1416297_s_at	17.05	2.96617	16.2587	1.16617	15.6237	0.911487	1.04867	-1.09129	-1.04064	0.000214	0.529	0.497	3.81604	4.09135	4.32315	4.13794	3.96152	3.96273	3.92694	3.90618	4.05907	Pap
1416298_at	23.53	2.17771	25.271	3.85032	26.9199	1.67411	-1.07399	1.14407	1.06525	0.00191	0.117	0.513	4.59536	4.39923	4.66166	4.54986	4.50417	4.89224	4.78911	4.64415	4.81284	Mmp9
1416299_at	651.33	4.59512	764.299	48.3701	343.161	103.796	-1.17344	-1.89803	-2.22723	4.26e-06	0.0559	0.0325	9.35887	9.34027	9.3425	9.65481	9.59895	9.47435	8.8514	8.07465	8.21917	Shcbp1
1416300_a_at	4139.23	203.195	4272.18	58.9602	5781.31	460.101	-1.03212	1.39671	1.35325	2.68e-07	0.00596	0.0196	12.0555	12.0554	11.931	12.0614	12.0404	12.0802	12.3925	12.617	12.473	Slc25a3
1416301_a_at	172.25	16.1663	6.93321	0.511922	7.67446	0.678689	24.8442	-22.4446	1.10691	0.0352	1.98e-06	0.199	7.41017	7.29713	7.56521	2.91068	2.71723	2.74499	3.07825	2.88911	2.84184	Ebf1
1416302_at	154.81	28.3034	13.3635	1.05909	12.393	0.63282	11.5846	-12.4917	-1.0783	0.00272	0.000806	0.265	7.54046	7.20068	7.03515	3.80557	3.60176	3.80396	3.69343	3.54825	3.64888	Ebf1
1416303_at	567.6	14.2883	952.065	101.772	719.441	19.7111	-1.67735	1.26751	-1.32334	0.693	0.000399	0.0367	9.12203	9.18955	9.13371	10.0626	9.79457	9.81166	9.52763	9.49473	9.44875	Litaf
1416304_at	326.54	31.4614	442.715	39.0021	384.39	5.45298	-1.35578	1.17716	-1.15173	3.09e-05	0.0899	0.104	8.30003	8.24001	8.50026	8.9288	8.6976	8.73341	8.602	8.5939	8.56308	Litaf
1416305_at	84.69	2.94422	111.768	5.59486	68.9891	12.3353	-1.31973	-1.22758	-1.62008	0.00388	0.179	0.0371	6.41335	6.44841	6.34902	6.79464	6.73588	6.87897	6.31316	5.79223	6.17066	Sh3bp4
1416306_at	6.53	1.27382	5.64291	0.659466	6.88955	0.543435	1.15721	1.05506	1.22092	3.43e-05	0.629	0.0777	2.99943	2.55252	2.51642	2.65857	2.32071	2.49028	2.85403	2.84311	2.64682	Clca3
1416307_at	139.45	7.3508	177.064	13.0369	137.336	18.6614	-1.26973	-1.01539	-1.28928	0.000159	0.829	0.0665	7.20205	7.11326	7.0514	7.56686	7.47577	7.35388	7.24647	6.86152	7.16869	Ap1m1
1416308_at	144.28	6.24212	411.965	33.6972	126.537	36.4771	-2.85532	-1.14022	-3.25568	6.36e-05	0.425	0.0115	7.18298	7.10426	7.22834	8.81576	8.63118	8.60279	7.39592	6.77433	6.66856	Ugdh
1416309_at	949.04	36.4534	963.275	83.7583	272.098	104.605	-1.015	-3.48786	-3.54018	0.000985	0.0247	0.0204	9.83523	9.88769	9.94592	10.0081	9.95258	9.76354	8.60795	7.57741	7.87731	Nusap1
1416310_at	24.57	8.87716	16.723	2.58934	11.5913	1.18422	1.46923	-2.1197	-1.44272	0.000431	0.0781	0.0341	5.05193	3.94869	4.64855	4.0359	3.8388	4.28225	3.57037	3.65592	3.36312	Nusap1
1416311_s_at	822.15	84.8131	336.336	45.364	198.246	51.7324	2.44443	-4.14711	-1.69656	0.124	0.00472	0.0463	9.66481	9.5373	9.83241	8.19207	8.38156	8.58139	7.99401	7.26302	7.54073	Tuba3; Tuba7
1416312_at	2000.16	41.99	1208.4	79.9135	1926.79	67.4098	1.65521	-1.03808	1.5945	0.000998	0.198	0.00159	10.9924	10.972	10.9326	10.3361	10.2275	10.1468	10.89	10.8757	10.9686	Rars
1416313_at	216.88	22.1101	176.326	13.4528	171.112	27.9769	1.22999	-1.26748	-1.03047	0.00189	0.101	0.743	7.9061	7.61301	7.74817	7.33929	7.5591	7.47939	7.66477	7.23192	7.32275	Mllt11
1416314_at	14.28	0.622572	12.8329	0.768794	12.9197	0.967995	1.11276	-1.10529	1.00676	5.3e-06	0.126	0.917	3.83141	3.89913	3.77362	3.72722	3.57846	3.73435	3.60741	3.65003	3.80914	---
1416315_at	213.26	2.52352	267.31	22.4896	433.244	8.83009	-1.25345	2.03153	1.62075	3.29e-05	8.26e-06	0.00769	7.74937	7.74287	7.717	8.14422	7.91606	8.11627	8.72759	8.7628	8.78612	Abhd4
1416316_at	187.1	9.53025	30.8057	2.11867	46.518	4.57048	6.07355	-4.0221	1.51004	3.16e-07	0.000178	0.00514	7.55136	7.47035	7.6175	5.00729	4.99506	4.826	5.69447	5.46487	5.44633	Slc27a2
1416317_a_at	54.59	3.04693	57.9185	0.312795	63.3628	10.315	-1.06097	1.1607	1.094	0.000295	0.265	0.476	5.82749	5.67565	5.80421	5.86452	5.84934	5.85395	6.21663	5.75266	5.94959	Stambp
1416318_at	35.85	5.70298	14.6038	1.21988	15.8036	4.2759	2.45485	-2.26847	1.08216	0.0154	0.0169	0.761	5.18647	4.90126	5.36621	3.78173	3.81314	4.00013	4.33709	3.54509	3.95667	Serpinb1a
1416319_at	168.59	7.79521	317.724	14.0233	136.853	22.1539	-1.88459	-1.2319	-2.32164	9.53e-05	0.128	0.00728	7.31911	7.42531	7.44456	8.24519	8.31423	8.37266	7.34335	6.96955	6.94063	Adk
1416320_at	119.31	7.09135	192.133	6.62066	158.893	11.462	-1.61037	1.33177	-1.2092	0.00431	0.00695	0.0284	6.797	6.93505	6.95832	7.60484	7.62289	7.52841	7.40639	7.19804	7.32372	Sec22l2
1416321_s_at	8.17	1.37965	8.05108	0.627687	6.9394	0.491111	1.01477	-1.17734	-1.1602	0.000531	0.232	0.0709	3.28764	2.88375	2.88174	2.95912	3.13246	2.92742	2.87749	2.67691	2.82266	Prelp
1416322_at	22.85	2.30975	22.3318	1.54398	21.1567	2.1267	1.0232	-1.08004	-1.05554	0.000418	0.407	0.471	4.33673	4.57713	4.61322	4.58971	4.4027	4.4439	4.36177	4.55569	4.27739	Prelp
1416323_at	89.29	15.5764	135.573	11.3695	143.269	7.223	-1.51835	1.60454	1.05677	0.000439	0.0315	0.393	6.4306	6.73009	6.23749	7.16276	6.93683	7.13871	7.22263	7.0799	7.18152	2410004N11Rik
1416324_s_at	77.86	18.79	120.687	6.27959	131.902	7.17149	-1.55004	1.69409	1.09293	6.84e-05	0.0623	0.112	6.4006	6.53048	5.82416	6.96169	6.82586	6.95383	6.96567	7.03791	7.12213	2410004N11Rik
1416325_at	21.63	6.6621	4.84569	0.319585	5.01593	0.262457	4.46376	-4.31226	1.03513	2.11e-05	0.0123	0.507	4.85962	4.30218	4.01088	2.21937	2.22203	2.38258	2.26278	2.40809	2.30478	Crisp1
1416326_at	270.63	28.7872	1333.86	139.025	526.741	196.692	-4.92873	1.94635	-2.53229	0.00149	0.0818	0.0332	8.05546	7.93325	8.23575	10.3918	10.217	10.5194	9.55104	8.5685	8.81515	Crip1
1416327_at	742	45.2025	1035.32	16.6761	774.442	23.2745	-1.3953	1.04372	-1.33685	3.57e-05	0.342	0.000582	9.4923	9.47534	9.63294	10.0415	9.99665	10.009	9.64619	9.57365	9.56992	Ufc1
1416328_a_at	948.17	45.6096	1340.63	46.4823	1696.98	125.391	-1.41391	1.78975	1.26581	0.000567	0.000702	0.0173	9.90642	9.81042	9.94679	10.3859	10.3393	10.4392	10.631	10.8399	10.7075	Atp6v0e
1416329_at	589.77	53.6732	514.244	20.5972	398.127	42.3193	1.14687	-1.48136	-1.29166	9.11e-07	0.00841	0.0374	9.18756	9.33644	9.07615	9.06049	8.94497	9.01114	8.79375	8.49279	8.60864	Cyfip1
1416330_at	2737.52	24.199	2336.66	41.8243	2004.48	82.0398	1.17156	-1.3657	-1.16572	2.87e-05	0.00406	0.0117	11.4059	11.4314	11.4186	11.2185	11.1835	11.1683	11.0355	10.9307	10.9385	Cd81
1416331_a_at	553.23	90.2374	298.913	16.6137	349.992	27.8283	1.85081	-1.58069	1.17088	0.00182	0.0248	0.0586	9.10382	9.33304	8.85969	8.23399	8.13608	8.29617	8.31495	8.53566	8.49354	Nfe2l1
1416332_at	188.78	5.58184	315.697	31.3176	121.595	33.2404	-1.6723	-1.55253	-2.59631	0.0074	0.106	0.0188	7.55459	7.52064	7.60518	8.13045	8.40738	8.35464	7.25068	6.43114	6.9796	Cirbp
1416333_at	28.31	1.86779	25.1794	1.76111	32.5049	3.47583	1.12433	1.14818	1.29093	2.65e-06	0.159	0.0369	4.86528	4.88854	4.71011	4.72907	4.69108	4.53513	4.83273	5.11643	5.10133	Dok2
1416334_at	80.48	6.05215	38.5242	7.71489	28.7963	5.63938	2.08908	-2.7948	-1.33782	6.39e-06	0.00638	0.155	6.36984	6.41109	6.20215	5.27987	4.93787	5.52577	5.09059	4.51437	4.88074	Wwox
1416335_at	5581.96	432.029	7706.55	395.157	4282.42	350.866	-1.38062	-1.30346	-1.79958	0.0212	0.0143	0.000999	12.3877	12.3737	12.5698	12.8507	12.8889	12.9923	11.9782	12.1935	12.0115	Mif
1416336_s_at	1119.83	85.8856	2056.05	278.946	1181.3	44.8619	-1.83604	1.05489	-1.7405	1.6e-05	0.343	0.0159	10.2514	10.0669	10.0606	10.7678	11.0667	11.1546	10.228	10.1424	10.2459	Snrpd1
1416337_at	1465.56	81.5897	1783.45	272.425	1357.21	172.802	-1.21691	-1.07983	-1.31406	0.000244	0.383	0.0853	10.5735	10.5512	10.4224	10.528	10.8742	10.9635	10.6033	10.3179	10.2757	Uqcrb
1416338_at	212.11	18.0858	310.413	7.83894	333.018	37.0445	-1.46345	1.57003	1.07283	0.00269	0.00695	0.424	7.84039	7.7413	7.59366	8.31522	8.27545	8.24254	8.18461	8.49484	8.4403	Sh3gl1
1416339_a_at	718.55	22.4155	527.915	8.82655	441.596	27.9481	1.36111	-1.62717	-1.19547	0.000729	0.00148	0.0328	9.51481	9.51459	9.43602	9.03487	9.02593	9.07128	8.8046	8.86528	8.68401	Prkcsh
1416340_a_at	283.1	8.39734	225.296	16.5415	231.968	10.5359	1.25657	-1.22043	1.02962	0.0194	0.00488	0.576	8.17575	8.163	8.09548	7.75295	7.75343	7.93308	7.80424	7.83678	7.92939	Man2b1
1416341_at	1621.03	77.2746	1410.57	28.6986	1278.68	119.388	1.14921	-1.26774	-1.10315	0.000411	0.029	0.196	10.7371	10.6432	10.6045	10.4279	10.4759	10.4818	10.1879	10.4554	10.3055	Polr2c
1416342_at	9.97	1.73249	27.7705	3.91146	12.5977	1.22984	-2.7854	1.26356	-2.20441	0.128	0.126	0.00228	3.54534	3.32403	3.03755	4.57821	4.98688	4.79251	3.8069	3.59876	3.54624	Tnc
1416343_a_at	92.39	4.31958	138.101	6.26991	387.3	28.3881	-1.49476	4.19201	2.80447	0.0614	3.78e-05	0.000124	6.60391	6.47665	6.50529	7.05224	7.09378	7.17977	8.49004	8.70143	8.5927	Lamp2
1416344_at	247.34	16.4226	270.477	31.8789	1038.09	162.916	-1.09355	4.197	3.83798	0.00129	0.00155	0.000541	7.93874	8.04802	7.85798	8.21643	7.8783	8.1226	9.73552	10.1767	10.109	Lamp2
1416345_at	685.9	16.8293	582.897	14.6442	776.412	86.3958	1.17671	1.13196	1.33199	0.00147	0.192	0.0403	9.45367	9.38343	9.4276	9.22095	9.14864	9.19079	9.46519	9.77002	9.54942	Timm8a
1416346_at	222.48	20.9041	240.197	18.7851	319.006	35.2765	-1.07964	1.43386	1.3281	8.48e-05	0.013	0.0266	7.94567	7.72849	7.70601	7.77784	7.93689	8.00048	8.16213	8.4777	8.29501	Timm8a
1416347_at	128.38	5.08145	147.205	13.1703	143.033	0.889288	-1.14664	1.11414	-1.02917	0.00628	0.0381	0.671	7.06638	6.98807	6.95621	7.30584	7.2362	7.05115	7.15008	7.16321	7.16727	Men1
1416348_at	45.49	11.3104	48.8027	5.92935	48.0464	6.37968	-1.07282	1.0562	-1.01574	1.07e-06	0.694	0.885	5.37553	5.86415	5.19772	5.72115	5.6913	5.39178	5.76466	5.58985	5.37883	Men1
1416349_at	413.84	19.1687	460.361	25.398	333.068	18.2555	-1.11241	-1.24251	-1.38218	0.000191	0.00715	0.00197	8.75575	8.62205	8.69787	8.80152	8.79834	8.9357	8.42147	8.28543	8.42769	Mrpl34
1416350_at	56.01	4.8003	60.8754	3.01988	59.2752	6.0645	-1.08687	1.0583	-1.027	0.00125	0.52	0.692	5.91399	5.66736	5.83033	5.87223	6.00664	5.90099	5.99964	5.94039	5.71238	Klf16
1416351_at	606.38	27.9896	602.643	22.2245	500.458	41.2767	1.0062	-1.21165	-1.20418	0.000336	0.037	0.0438	9.16807	9.26302	9.29804	9.18885	9.22221	9.29247	9.06754	8.99263	8.83114	Map2k1
1416352_s_at	887.04	27.9662	1308.26	23.3622	422.138	92.5311	-1.47486	-2.1013	-3.09913	8.05e-05	0.024	0.0112	9.7817	9.75342	9.84202	10.3685	10.368	10.3234	9.02935	8.41049	8.6569	Gpsn2
1416353_at	262.93	32.6684	128.984	6.2845	205.594	24.6969	2.03847	-1.27888	1.59395	0.000102	0.0646	0.011	8.22947	7.90052	7.96409	7.07812	6.93738	7.01421	7.59133	7.87073	7.56889	Nr1h2
1416354_at	18.41	1.09891	378.265	37.5754	70.0289	18.9257	-20.5467	3.80385	-5.40155	7.06e-06	0.0116	0.00436	4.12532	4.29355	4.18371	8.7116	8.53201	8.43214	6.47938	5.68331	6.11842	Rbmx
1416355_at	8.21	0.444898	8.49622	1.08652	8.20568	0.722914	-1.03486	-1.00053	-1.03541	0.00106	0.977	0.75	3.01507	2.97028	3.12113	3.22508	2.86264	3.14804	3.04228	3.15574	2.90057	Rbmx
1416356_at	128.81	14.914	330.045	10.4303	149.846	29.5826	-2.56226	1.16331	-2.20256	1.97e-06	0.337	0.0159	7.05344	6.81122	7.14267	8.35043	8.33064	8.41706	7.5236	7.05211	7.05338	Gmpr2
1416357_a_at	58.37	16.3024	28.1924	4.35828	24.5168	1.91552	2.07042	-2.38082	-1.14992	0.102	0.0281	0.272	5.82333	6.23792	5.4266	5.03562	4.78875	4.59311	4.584	4.51879	4.73564	Mcam
1416358_at	178.58	9.64265	145.924	13.7126	160.376	7.72216	1.22379	-1.11351	1.09904	0.000776	0.0634	0.211	7.54648	7.39259	7.49787	7.32234	7.18056	7.0516	7.30148	7.26969	7.40147	0610009O03Rik
1416359_at	358.01	24.3021	348.655	9.90579	370.085	39.9322	1.02683	1.03373	1.06146	0.00077	0.705	0.472	8.37042	8.56201	8.51239	8.48803	8.44127	8.40651	8.6706	8.35767	8.54975	Snag1
1416360_at	75.35	8.42056	73.9825	3.12735	80.3384	10.2802	1.01848	1.0662	1.08591	0.000327	0.567	0.425	6.08802	6.40172	6.19897	6.27485	6.15647	6.19346	6.44667	6.09849	6.41394	Snag1
1416361_a_at	8.96	1.67913	8.85738	0.318726	7.85643	0.28102	1.01159	-1.14047	-1.1274	1.58e-05	0.402	0.0152	3.37544	2.82923	3.23284	3.19626	3.15008	3.09242	2.91394	2.99422	3.01159	Dncic1
1416362_a_at	1898.51	39.7879	1631.84	43.9924	1087.52	69.2884	1.16342	-1.74572	-1.50051	3.73e-05	0.0021	0.00322	10.9225	10.8863	10.8626	10.636	10.6668	10.7131	10.1739	9.98967	10.0911	Fkbp4
1416363_at	28.7	5.8399	23.8575	2.00248	32.9384	6.64056	1.20298	1.14768	1.38063	7.68e-05	0.463	0.103	4.94116	4.467	5.05561	4.5349	4.70656	4.47771	4.72327	5.03168	5.3107	Fkbp4
1416364_at	5156.17	203.74	4608.6	163.38	6359.5	98.3718	1.11881	1.23338	1.37992	2.68e-05	0.00573	0.00114	12.3393	12.3842	12.2705	12.1241	12.16	12.2245	12.6338	12.6127	12.6573	Hspcb
1416365_at	6452.53	230.013	5936.93	269.806	7699.83	21.9818	1.08685	1.1933	1.29694	2.15e-06	0.0131	0.0097	12.6906	12.6791	12.5954	12.6028	12.5282	12.4725	12.9064	12.9146	12.9109	Hspcb
1416366_at	1143.49	51.1869	1366.11	122.952	651.626	111.444	-1.19468	-1.75483	-2.09646	4.87e-07	0.0205	0.00557	10.0985	10.1499	10.2264	10.28	10.4155	10.5403	9.60716	9.17661	9.21988	Ndufc2
1416367_at	497.54	20.2922	231.583	9.7469	185.692	5.27137	2.14843	-2.67939	-1.24714	0.00677	1.12e-05	0.00276	9.02503	8.92644	8.9222	7.79331	7.85546	7.91482	7.56471	7.55541	7.48901	1110001J03Rik
1416368_at	4595.76	155.875	1211.22	50.1098	816.823	152.933	3.79433	-5.62638	-1.48284	2.93e-05	0.00277	0.0545	12.2122	12.17	12.1144	10.2439	10.1804	10.2999	9.95035	9.57583	9.447	Gsta4
1416369_at	320.51	5.02126	318.954	3.04913	379.459	23.6675	1.00488	1.18392	1.1897	0.00121	0.0381	0.0398	8.34097	8.2983	8.33303	8.33117	8.31672	8.3036	8.62592	8.46036	8.61138	Hiatl1
1416370_at	247.53	37.59	235.426	3.71802	226.341	33.3802	1.05141	-1.09361	-1.04014	0.00466	0.498	0.636	8.17622	7.8889	7.75699	7.90514	7.86438	7.86752	8.0385	7.62598	7.7719	Zipro1
1416371_at	388.34	55.5934	26.627	3.4235	31.0385	3.25423	14.5844	-12.5116	1.16568	0.000162	3.45e-05	0.177	8.58548	8.38788	8.80063	4.57742	4.92887	4.675	5.11474	4.82433	4.91338	Apod
1416372_at	249.27	13.8789	301.766	20.7366	295.755	8.93404	-1.2106	1.18648	-1.02032	2.79e-05	0.0163	0.69	7.91397	8.05145	7.91486	8.34745	8.17932	8.17845	8.25461	8.16884	8.20001	Ptdss1
1416373_at	383.95	14.4132	251.536	20.0724	303.211	10.0926	1.52642	-1.26628	1.20544	2.6e-05	0.00136	0.0422	8.61126	8.52106	8.61993	8.04014	8.03906	7.83516	8.2571	8.19	8.28383	Nfs1
1416374_at	196.51	9.88931	252.106	9.56163	201.376	54.6019	-1.28292	1.02476	-1.25191	0.000363	0.991	0.242	7.67129	7.64688	7.5334	7.97723	8.0319	7.92245	8.03516	7.29373	7.53066	Ap3m1
1416375_at	60.08	5.55713	50.1441	6.64003	45.7883	6.99331	1.19815	-1.31213	-1.09513	0.00158	0.0622	0.466	6.02963	5.76176	5.9224	5.82682	5.44231	5.64935	5.39884	5.369	5.75082	Ap3m1; LOC544716
1416376_at	220.45	18.009	374.232	20.2747	214.132	5.21326	-1.69758	-1.02951	-1.74767	4.11e-05	0.636	0.000757	7.88027	7.64777	7.81503	8.47169	8.54024	8.62721	7.75208	7.77128	7.70285	1810014L12Rik
1416377_at	237.41	28.1192	115.507	14.7592	187.866	24.2419	2.05537	-1.26372	1.62645	0.000528	0.0867	0.00991	7.92495	8.03504	7.69282	6.7146	6.76964	7.0486	7.33274	7.70446	7.59852	Pdcd7
1416378_at	106.94	5.36463	74.3656	0.728248	50.2399	11.2306	1.43803	-2.12859	-1.48021	0.000222	0.0236	0.0896	6.67849	6.81854	6.72127	6.22776	6.22117	6.20062	5.94079	5.65328	5.28413	Pnkp
1416379_at	87.34	14.5635	151.165	8.1324	187.868	11.9619	-1.73077	2.151	1.2428	0.000196	0.00715	0.0113	6.32762	6.70153	6.27818	7.17598	7.21554	7.32431	7.46364	7.54484	7.64643	Panx1
1416380_at	170.59	5.47866	82.6169	11.6081	52.69	16.5586	2.06483	-3.23761	-1.56798	0.00128	0.0215	0.106	7.38482	7.46688	7.39012	6.1266	6.41619	6.53262	6.12931	5.2096	5.67427	Mov10
1416381_a_at	370.98	20.7931	621.449	40.8391	354.928	32.7532	-1.67515	-1.04523	-1.75091	0.000805	0.504	0.00147	8.6247	8.47591	8.50048	9.17428	9.29456	9.36333	8.61115	8.43725	8.35369	Prdx5
1416382_at	427.72	6.16193	400.969	31.5355	446.423	75.4043	1.06672	1.04373	1.11336	9.91e-07	0.756	0.412	8.74758	8.75674	8.71692	8.77219	8.59207	8.56909	9.05316	8.59583	8.71818	Ctsc
1416383_a_at	82.96	10.0025	34.6552	4.70764	38.7366	6.63106	2.39387	-2.14164	1.11777	0.000426	0.00418	0.442	6.50784	6.42842	6.16517	5.27593	4.88308	5.15833	5.04236	5.52275	5.22041	Pcx
1416384_a_at	1583.1	107.431	1606.71	50.1828	709.718	47.3238	-1.01491	-2.2306	-2.26387	0.00158	0.000127	0.000396	10.641	10.5211	10.7168	10.6141	10.6344	10.6998	9.57808	9.41706	9.4119	Cope
1416385_a_at	818.75	30.1734	739.389	25.3464	1339.44	80.5576	1.10733	1.63596	1.81155	0.0253	0.000822	0.000551	9.72963	9.67698	9.62325	9.58586	9.49595	9.50708	10.2837	10.4413	10.4319	M6pr
1416386_a_at	662.72	33.4373	403.027	26.7573	728.269	41.5183	1.64436	1.09891	1.807	9.55e-05	0.102	0.000334	9.44882	9.30571	9.35858	8.75548	8.63415	8.56828	9.41057	9.56261	9.547	M6pr
1416387_at	324.12	39.2976	295.633	13.2363	681.699	65.6414	1.09636	2.10323	2.3059	0.00135	0.00163	0.00125	8.44239	8.4335	8.12286	8.27583	8.14881	8.19547	9.25833	9.53709	9.42996	Pip5k2c
1416388_at	57.27	13.7252	56.3959	6.20045	108.472	10.617	1.0155	1.89405	1.92341	0.0271	0.0245	0.00159	6.18821	5.6894	5.56318	5.98099	5.78239	5.67203	6.59419	6.87161	6.80347	Pip5k2c
1416389_a_at	40.53	4.20957	599.545	42.8388	287.535	20.6638	-14.7926	7.09438	-2.08512	0.00467	2.95e-05	0.000234	5.49478	5.20159	5.31053	9.312	9.25462	9.10903	8.27748	8.07651	8.14145	Rcbtb2
1416390_at	6.86	0.389373	86.0986	11.4014	23.4244	10.6902	-12.5508	3.41463	-3.6756	0.154	0.0395	0.0234	2.85516	2.69108	2.78219	6.31025	6.63318	6.31611	5.15759	4.01034	4.20667	Rcbtb2
1416391_at	52.29	8.63692	47.7663	3.59114	70.8911	2.39168	1.09471	1.35573	1.48412	0.00268	0.0715	0.00531	5.61523	5.95618	5.51626	5.44794	5.65146	5.62596	6.13572	6.1052	6.20004	Ptcd1
1416392_a_at	3257.63	150.18	2228.47	32.4368	3051.51	113.568	1.46182	-1.06755	1.36933	0.000301	0.131	0.00178	11.7434	11.6426	11.6198	11.1192	11.1022	11.1439	11.6244	11.5174	11.5821	Atp6v0c
1416393_at	2671	164.596	2307.71	118.725	2427.67	168.568	1.15742	-1.10023	1.05198	0.00135	0.149	0.378	11.4734	11.2966	11.374	11.1604	11.103	11.2496	11.1412	11.3419	11.2461	Grcc2f
1416394_at	727.39	37.2377	828.361	3.60351	761.397	34.5664	-1.13881	1.04675	-1.08795	0.00898	0.308	0.0805	9.43423	9.58136	9.50038	9.70002	9.69477	9.68752	9.64518	9.54609	9.52331	Bag1
1416395_at	241.24	19.6819	388.785	25.6514	263.748	16.7096	-1.61161	1.0933	-1.47408	2.85e-05	0.205	0.00183	8.04278	7.82686	7.8639	8.50725	8.59763	8.69734	8.13577	8.03342	7.95409	Guk1
1416396_at	16.25	1.04479	12.2927	1.45063	13.7677	1.65524	1.32192	-1.1803	1.11999	0.000176	0.126	0.321	3.99525	4.12236	3.94436	3.4209	3.65636	3.7612	3.83908	3.57399	3.91484	---
1416397_at	94	3.04523	66.2854	5.50883	57.6371	6.50114	1.41811	-1.63089	-1.15005	1.17e-05	0.0129	0.167	6.521	6.6071	6.53428	5.91847	6.06453	6.15876	5.98132	5.65764	5.88885	Mesdc1
1416398_at	9.39	2.35203	6.88255	0.984387	7.70907	0.696957	1.36432	-1.21805	1.12009	0.000377	0.358	0.31	3.5452	2.80225	3.25128	2.78287	2.97584	2.56031	3.06607	2.8042	2.95747	Mesdc1
1416399_a_at	438.38	21.1962	675.455	18.664	600.483	1.22459	-1.5408	1.36978	-1.12485	0.0742	0.00772	0.0178	8.84106	8.70155	8.78214	9.43157	9.35443	9.41204	9.23147	9.22659	9.23187	Hmox2
1416400_at	168.07	10.345	330.46	5.82524	142.608	10.6486	-1.9662	-1.17855	-2.31726	0.00826	0.042	0.00159	7.48875	7.31858	7.36615	8.35054	8.39719	8.35683	7.27273	7.11693	7.07019	Pycrl
1416401_at	14.27	0.283813	63.4125	8.11363	27.5232	10.1629	-4.44377	1.92874	-2.30397	2.87e-06	0.0902	0.0358	3.86572	3.80983	3.82718	6.1609	5.78984	5.98555	5.29344	4.38076	4.49309	Cd82
1416402_at	76.35	5.8073	76.9567	3.44214	76.9253	2.10502	-1.00795	1.00753	-1.00041	0.000126	0.859	1	6.14647	6.36484	6.24427	6.19357	6.28062	6.32082	6.22172	6.2738	6.29956	Abcb10
1416403_at	18.37	0.717597	16.8888	0.36236	17.93	2.44156	1.0877	-1.02454	1.06165	0.000575	0.751	0.584	4.2268	4.23628	4.13317	4.10763	4.07993	4.04576	4.27129	4.27567	3.91752	Abcb10
1416404_s_at	11095.3	400.98	10819.6	63.4355	10972.9	562.438	1.02548	-1.01115	1.01417	0.00708	0.767	0.698	13.4113	13.4965	13.4033	13.3999	13.4104	13.3937	13.3519	13.4983	13.411	Rps16
1416405_at	29.05	7.89076	89.8444	7.11628	37.4339	2.18332	-3.09275	1.2886	-2.40008	4.77e-05	0.244	0.000197	4.32361	5.02211	5.11413	6.5793	6.52378	6.35572	5.3053	5.13677	5.23182	Bgn
1416406_at	35.6	8.08563	192.742	18.2216	156.47	19.9728	-5.4141	4.39523	-1.23181	0.000173	0.00263	0.0893	5.33056	5.33291	4.71525	7.69843	7.43005	7.62982	7.46926	7.10177	7.27475	Pea15
1416407_at	47.56	6.97701	654.522	26.7486	463.399	67.1884	-13.762	9.74346	-1.41244	0.00012	4.32e-05	0.042	5.56077	5.3494	5.77371	9.41815	9.33828	9.30408	9.06881	8.66312	8.80673	Pea15
1416408_at	62.44	5.08774	59.7149	6.3743	142.784	15.6402	1.04564	2.28673	2.39109	2.1e-05	0.000848	0.000628	5.88114	6.0933	5.9094	6.06488	5.77875	5.84048	6.96443	7.26498	7.22555	Acox1
1416409_at	89.56	4.0669	91.882	14.4336	182.776	34.539	-1.02593	2.04083	1.98925	5.58e-05	0.018	0.00884	6.50706	6.40907	6.53527	6.7493	6.30724	6.47368	7.2461	7.78152	7.46351	Acox1
1416410_at	367.9	49.6425	962.045	105.439	307.794	93.765	-2.61496	-1.19528	-3.12561	0.324	0.355	0.0116	8.45358	8.36302	8.72753	9.78148	9.85342	10.0781	8.69916	8.03479	7.93959	Pafah1b3
1416411_at	107.02	10.1083	176.572	3.84638	55.6516	18.7916	-1.6499	-1.92303	-3.17281	0.000579	0.0566	0.0231	6.88619	6.62591	6.70032	7.42921	7.47155	7.4909	6.26521	5.36734	5.60762	Gstm2
1416412_at	28.87	10.3699	114.565	3.33955	94.5369	10.3324	-3.96831	3.27457	-1.21186	0.00349	0.0184	0.0809	5.33773	4.35132	4.68728	6.85832	6.79108	6.86943	6.71735	6.40264	6.55123	Nsmaf
1416413_at	6.4	0.379957	6.49111	0.111785	6.71049	0.892255	-1.01424	1.04851	1.0338	0.00119	0.667	0.769	2.77414	2.62434	2.63237	2.72686	2.68336	2.68475	2.50598	2.85606	2.85015	Ctsj
1416414_at	31.03	2.66459	49.4493	4.61346	20.5381	5.59436	-1.5936	-1.51085	-2.40768	0.00567	0.0926	0.0182	4.85487	4.91266	5.08869	5.63249	5.4841	5.75439	4.23428	4.00032	4.74361	Emilin1
1416415_a_at	9949.13	345.506	8891.91	133.25	6790.83	463.691	1.1189	-1.46508	-1.3094	0.000222	0.00313	0.0161	13.3335	13.2348	13.2711	13.1105	13.1425	13.1015	12.8387	12.6656	12.6773	H2afz
1416416_x_at	485.65	23.4331	152.372	3.27483	110.184	13.6329	3.18726	-4.40764	-1.3829	0.000326	0.00064	0.0392	8.98602	8.93446	8.84742	7.22935	7.23785	7.2865	6.62341	6.96813	6.73815	Gstm1
1416417_a_at	1348.78	34.1337	1847.37	116.444	1244.93	131.032	-1.36966	-1.08342	-1.48392	0.00226	0.293	0.00825	10.3643	10.3908	10.4363	10.7998	10.7958	10.9526	10.4446	10.1627	10.2227	Ndufb7
1416418_at	60.7	7.51173	350.082	31.7355	452.029	9.18611	-5.76742	7.44694	1.29121	0.0316	0.000977	0.0346	5.73616	5.91846	6.09428	8.30296	8.47555	8.56404	8.82368	8.78906	8.84748	Gabarapl1
1416419_s_at	211.99	18.0756	972.003	16.5599	1184.77	71.5828	-4.58514	5.58878	1.21889	0.016	1.94e-05	0.0243	7.69674	7.61922	7.85738	9.94714	9.89834	9.92854	10.1063	10.2653	10.2542	Gabarapl1
1416420_a_at	11744	221.182	12344.5	377.284	12709.3	184.823	-1.05113	1.0822	1.02956	9.38e-05	0.00542	0.237	13.5156	13.4945	13.5483	13.5399	13.6133	13.6201	13.6567	13.6161	13.6277	Rpl9
1416421_a_at	599.45	55.7776	672.746	12.7216	649.417	51.7451	-1.12227	1.08336	-1.03592	0.282	0.318	0.513	9.37025	9.18552	9.11451	9.36472	9.39753	9.41899	9.42713	9.38614	9.20632	Ssb
1416422_a_at	272.66	48.1797	238.435	19.6469	254.43	69.7006	1.14354	-1.07165	1.06708	9.86e-05	0.681	0.827	8.35833	7.91771	7.95416	7.78052	8.01687	7.88522	8.34232	7.53264	7.98626	Ssb
1416423_x_at	158.53	5.10714	126.558	5.91835	137.894	18.9527	1.25263	-1.14965	1.08957	0.000125	0.211	0.433	7.36115	7.28575	7.27757	6.91946	7.05328	6.97508	7.27669	6.8772	7.14022	Ssb
1416424_at	586.56	67.6752	613.594	7.50545	484.373	48.3653	-1.04609	-1.21097	-1.26678	3.2e-06	0.0953	0.052	9.37274	9.1361	9.06091	9.28107	9.25415	9.24799	9.05435	8.76485	8.9262	M6prbp1
1416425_at	209.33	13.3594	403.937	12.0982	236.711	67.5837	-1.92966	1.1308	-1.70646	0.000151	0.609	0.0722	7.8038	7.62123	7.698	8.60795	8.67519	8.68951	8.28035	7.48118	7.78496	Pex19
1416426_at	1539.03	100.76	1346.39	80.3778	2402.01	15.2702	1.14308	1.56073	1.78404	0.000114	0.00696	0.00332	10.6318	10.6502	10.475	10.4206	10.4634	10.2954	11.2251	11.2244	11.2406	Rab5a
1416427_at	1512.07	92.638	2384.17	140.865	1610.29	59.6472	-1.57676	1.06496	-1.48058	0.0118	0.209	0.00136	10.5314	10.6586	10.4916	11.3111	11.1472	11.1945	10.7117	10.6093	10.6363	Ccni
1416428_at	205.62	7.04314	304.689	3.95562	256.389	16.3375	-1.4818	1.24691	-1.18838	0.00107	0.0127	0.0376	7.70596	7.7178	7.62608	8.24345	8.27239	8.23749	8.08999	8.00493	7.90576	Thap11
1416429_a_at	551.48	17.6434	396.846	80.7152	294.069	82.0984	1.38966	-1.87534	-1.3495	5.63e-05	0.0593	0.219	9.14285	9.12295	9.05421	8.25301	8.83547	8.74365	8.53691	7.69996	8.2425	Cat
1416430_at	553.44	40.5608	380.479	25.6123	276.575	47.1456	1.45459	-2.00105	-1.37568	0.00223	0.00825	0.0581	9.1915	9.14988	8.98756	8.45538	8.63446	8.61846	8.37046	7.94882	7.97555	Cat
1416431_at	228.69	13.93	1708.72	62.5696	1604.27	110.879	-7.47178	7.01505	-1.06511	0.00787	3.72e-06	0.246	7.74369	7.84303	7.91973	10.7984	10.708	10.7077	10.7524	10.5575	10.6264	Tubb6
1416432_at	21.13	3.45642	340.204	19.5873	271.521	56.8294	-16.1005	12.85	-1.25296	0.00113	8.63e-05	0.167	4.10948	4.57998	4.47292	8.32054	8.41872	8.48669	7.91618	8.39687	7.88233	Pfkfb3
1416433_at	704.53	18.9326	614.674	44.6783	582.336	20.7774	1.14618	-1.20983	-1.05553	2.93e-05	0.0024	0.343	9.41654	9.47236	9.49162	9.15839	9.36773	9.25731	9.19324	9.23223	9.1298	Rpa2
1416434_at	9.61	0.970251	9.66632	1.32682	8.27494	0.701563	-1.00586	-1.16134	-1.16814	0.000147	0.124	0.192	3.21745	3.14247	3.41902	3.24803	3.07555	3.46835	3.11674	3.11864	2.90012	Bcl2l10
1416435_at	43.26	5.74936	70.7879	2.65204	82.3644	5.9948	-1.63634	1.90394	1.16354	5.59e-05	0.00403	0.0479	5.32433	5.64092	5.31535	6.12508	6.1038	6.20541	6.29495	6.48013	6.30931	Ltbr
1416436_a_at	144.42	13.5444	153.63	7.97471	142.992	6.90147	-1.06377	-1.00998	-1.07439	0.000105	0.908	0.153	7.29039	7.02015	7.1989	7.34041	7.25378	7.1919	7.12862	7.11006	7.2374	2410003P15Rik
1416437_a_at	25.8	0.455039	33.6222	3.01306	43.7969	7.23592	-1.30318	1.69755	1.30262	0.000321	0.0324	0.101	4.66446	4.68765	4.71525	5.02059	5.21114	4.971	5.17729	5.66065	5.47965	Mapk8ip3
1416438_at	885.08	13.4036	992.367	36.963	1120.04	80.5087	-1.12122	1.26547	1.12865	0.38	0.0259	0.0831	9.79936	9.80488	9.76443	9.99679	9.89309	9.97229	10.0226	10.2303	10.1276	2410104I19Rik
1416439_at	1204.56	117.125	1051.96	64.4485	716.94	26.6012	1.14506	-1.68014	-1.46729	6.2e-05	0.00539	0.00179	10.139	10.1634	10.3873	9.95666	10.0237	10.1308	9.46345	9.54549	9.44622	2410015N17Rik
1416440_at	1167.85	44.2374	2313.26	89.509	2267.45	148.812	-1.98079	1.94156	-1.02021	8.61e-05	0.000412	0.662	10.1924	10.2419	10.1326	11.2297	11.1773	11.118	11.247	11.0626	11.1249	Cd164
1416441_at	10.29	0.843887	17.578	2.77685	9.87609	0.17362	-1.70826	-1.04191	-1.77986	0.00131	0.495	0.0255	3.48692	3.33679	3.25625	4.31857	3.86048	4.19025	3.33133	3.29847	3.28158	MGI:1889205
1416442_at	503.1	23.2765	1065.63	65.2273	351.715	77.6129	-2.11812	-1.43042	-3.0298	0.00187	0.0888	0.00788	9.04675	8.9567	8.91761	10.1256	10.0867	9.95462	8.77524	8.16973	8.36214	Ier2
1416443_a_at	1086.32	42.1596	1408.28	127.176	1361.7	39.3686	-1.29637	1.2535	-1.0342	0.000498	0.00169	0.626	10.1481	10.059	10.0464	10.5576	10.5047	10.3047	10.4586	10.3866	10.3872	Uble1a
1416444_at	21.16	2.26138	16.3836	1.41921	14.5923	2.14654	1.29154	-1.45008	-1.12275	2.98e-05	0.0286	0.309	4.5187	4.45526	4.21777	4.05825	3.89207	4.14116	3.62991	3.88081	4.05884	Elovl2
1416445_at	408.21	33.4902	457.281	1.57448	391.492	30.9548	-1.12021	-1.0427	-1.16804	0.0343	0.567	0.0777	8.7788	8.68899	8.54185	8.84239	8.83573	8.83268	8.66763	8.47525	8.68633	2810405J04Rik
1416446_at	97.91	11.5967	230.025	8.39796	173.947	35.71	-2.34935	1.7766	-1.32238	4.72e-05	0.0219	0.125	6.79584	6.54312	6.48158	7.79967	7.83302	7.90234	7.73213	7.15197	7.38374	Tmem30a
1416447_at	201.74	28.3091	470.221	40.167	386.216	74.4763	-2.33083	1.91442	-1.21751	5.43e-05	0.0108	0.189	7.5834	7.86837	7.48979	8.73673	8.98208	8.90203	8.87334	8.34238	8.5122	Tmem30a
1416448_at	316.41	26.7263	491.896	34.8344	608.124	30.7765	-1.55462	1.92195	1.23629	0.000337	0.000829	0.0164	8.4358	8.2034	8.26765	8.93802	9.04281	8.83856	9.16185	9.29704	9.282	Itpa
1416449_x_at	116.44	5.06361	187.849	8.98897	111.566	15.1318	-1.61327	-1.04369	-1.68375	2.71e-05	0.613	0.0145	6.79364	6.87618	6.91777	7.6295	7.49962	7.52791	6.97419	6.5793	6.82456	Stxbp2
1416450_at	54.67	10.1972	45.0805	4.86071	63.4394	5.38293	1.21272	1.16041	1.40725	0.00012	0.28	0.0147	5.74202	5.49489	6.03104	5.62636	5.52446	5.31526	5.84912	6.00875	6.09348	Tbn
1416451_s_at	91.46	7.27989	79.3246	2.78267	88.5525	2.46216	1.15298	-1.03283	1.11633	5.42e-05	0.59	0.0149	6.54654	6.60762	6.38172	6.33612	6.25012	6.34106	6.44391	6.51403	6.44634	Tbn
1416452_at	369.43	16.1629	898.186	59.2724	834.434	62.3619	-2.43128	2.25871	-1.0764	0.00367	0.000329	0.265	8.50762	8.59848	8.4786	9.9146	9.73545	9.7764	9.69057	9.81451	9.60088	Oat
1416453_x_at	9112.63	293.243	7751.87	272.297	8703.36	165.15	1.17554	-1.04702	1.12274	0.00015	0.115	0.0148	13.2058	13.1333	13.1204	12.8607	12.9516	12.947	13.0759	13.0674	13.1183	Rps12; LOC546370; LOC546373; LOC546473
1416454_s_at	54.23	10.574	1566.9	93.7392	2587.68	359.308	-28.8935	47.7167	1.65147	0.000333	1.63e-05	0.0151	5.61523	6.05316	5.56318	10.6177	10.5226	10.6956	11.3679	11.1059	11.5099	Acta2
1416455_a_at	26.16	2.93235	945.128	89.2848	3287.34	213.107	-36.1287	125.663	3.4782	0.000132	3.82e-06	0.000132	4.65207	4.57676	4.88069	9.72521	9.91998	9.99468	11.6152	11.6411	11.786	Cryab
1416456_a_at	12.59	2.20467	14.1974	2.65957	13.3651	2.77799	-1.12767	1.06157	-1.06227	6.44e-05	0.729	0.714	3.5726	3.91211	3.43429	3.53616	3.81511	4.0803	3.59626	4.04887	3.51726	Chia
1416457_at	1123.94	65.3888	1242.25	64.0078	373.579	115.732	-1.10526	-3.00857	-3.32527	0.555	0.0182	0.0158	10.0659	10.1067	10.2256	10.361	10.2229	10.2485	8.98623	8.24231	8.27977	Ddah2
1416458_at	34.43	1.15212	76.7172	3.19246	137.666	6.81496	-2.22821	3.99844	1.79446	2.24e-06	7.73e-06	0.000115	5.1371	5.12906	5.04893	6.27231	6.19525	6.31436	7.03863	7.17959	7.09336	Arf2
1416459_at	24.53	5.77471	56.4229	4.13417	129.613	7.80392	-2.30016	5.28387	2.29718	0.0101	0.00371	0.00013	4.40342	4.96357	4.40859	5.93433	5.77144	5.7413	7.11464	6.97552	6.95893	Arf2
1416460_at	12.82	3.13767	10.5697	0.259748	10.4452	0.837171	1.2129	-1.22735	-1.01192	0.00469	0.354	0.802	3.90534	3.20512	3.83356	3.38842	3.44151	3.3748	3.43355	3.46504	3.24617	Miox
1416461_at	2243.95	177.389	1599.93	21.6869	2275.83	48.558	1.40253	1.01421	1.42246	2.55e-05	0.759	6.53e-05	11.0587	11.2577	11.0703	10.6401	10.6648	10.6262	11.1504	11.122	11.1835	Gpiap1
1416462_at	1373.06	76.9777	1111.93	45.7565	1565.89	122.564	1.23484	1.14043	1.40825	0.000543	0.09	0.0073	10.4178	10.5043	10.3429	10.1711	10.1296	10.0534	10.6775	10.4761	10.6756	Gpiap1
1416463_at	125.2	11.319	101.386	3.89243	88.6765	17.6365	1.23489	-1.41187	-1.14332	0.0153	0.0657	0.314	7.11091	6.90176	6.88011	6.72225	6.65358	6.6132	6.76776	6.26747	6.32238	Gpiap1
1416464_at	13.01	2.65692	10.9366	0.342647	10.1572	1.36139	1.18958	-1.28087	-1.07674	0.000199	0.166	0.414	3.4495	3.59773	4.00019	3.40181	3.49155	3.4585	3.14202	3.52961	3.33565	Slc4a1
1416465_a_at	1707.38	71.3933	1506.91	125.11	1762.76	87.9189	1.13304	1.03244	1.16979	0.0362	0.451	0.0574	10.8056	10.7013	10.7033	10.5182	10.6858	10.4584	10.8283	10.6982	10.8208	Vapa
1416466_at	2195.07	91.1417	1735.99	107.831	2140.26	29.9678	1.26445	-1.02561	1.23288	1.11e-06	0.417	0.0227	11.1489	11.0319	11.1168	10.7358	10.8578	10.6855	11.0511	11.0527	11.0867	Vapa
1416467_at	861.75	53.5671	899.227	63.0756	1303.96	42.938	-1.04349	1.51315	1.45009	2.68e-07	0.00177	0.00417	9.85012	9.71228	9.68551	9.92333	9.77158	9.73576	10.308	10.4002	10.3363	Ddx3x
1416468_at	5.81	0.570239	5.8387	0.294425	6.30093	0.544385	-1.00494	1.0845	1.07917	7.04e-05	0.349	0.287	2.38064	2.66451	2.55846	2.49779	2.6271	2.50845	2.51345	2.68061	2.76165	Aldh1a1
1416469_at	353.76	4.43358	299.11	9.98501	532.263	53.8616	1.18271	1.50459	1.77949	0.000856	0.0201	0.00651	8.46861	8.48351	8.44749	8.18887	8.27839	8.20474	8.8789	9.11608	9.15763	Luzp1
1416470_a_at	1035.14	87.943	840.17	26.7967	988.567	74.7417	1.23206	-1.04711	1.17663	0.000168	0.519	0.0475	9.95922	10.1497	9.92783	9.74826	9.73263	9.66123	9.90365	10.0685	9.8674	Rpn1
1416471_at	753.74	22.4982	596.554	53.0778	469.654	46.9556	1.26349	-1.60488	-1.2702	0.000329	0.01	0.0371	9.51741	9.55222	9.60283	9.35913	9.17142	9.11984	9.00231	8.71307	8.89629	Cept1
1416472_at	359.48	11.1281	282.554	9.66683	321.582	7.45627	1.27225	-1.11785	1.13813	0.00905	0.00943	0.00776	8.52572	8.43905	8.50315	8.10337	8.19698	8.12512	8.35048	8.28999	8.34588	Syap1
1416473_a_at	83.69	18.0239	252.56	11.8495	277.584	25.462	-3.0178	3.31681	1.09908	0.00381	0.0036	0.229	6.12699	6.70157	6.26863	8.04203	7.98922	7.907	8.20061	7.95576	8.18135	Nope
1416474_at	23.96	4.3707	76.1905	5.99469	92.7426	4.52289	-3.1799	3.87073	1.21725	0.00067	0.00386	0.0296	4.3003	4.82962	4.56916	6.12452	6.26982	6.35121	6.48486	6.50371	6.61354	Nope
1416475_at	153.15	16.1312	264.859	16.5625	341.547	16.8312	-1.72941	2.23014	1.28954	4.61e-05	0.0017	0.00581	7.39302	7.08791	7.27929	7.97699	8.14738	8.01733	8.46667	8.44509	8.33248	Ube2d2
1416476_a_at	906.11	33.8589	1498.76	135.225	1614.55	216.122	-1.65406	1.78185	1.07726	0.000675	0.0129	0.497	9.75994	9.8556	9.85307	10.392	10.6078	10.6367	10.8401	10.4522	10.6525	Ube2d2
1416477_at	668.92	29.762	1182.06	36.1753	1301.25	62.6373	-1.76711	1.94529	1.10083	1.16e-05	6.2e-05	0.0525	9.36919	9.4548	9.33023	10.2006	10.2534	10.1659	10.4214	10.2886	10.3238	Ube2d2
1416478_a_at	2594.83	16.899	2541.52	95.0553	3243.55	138.635	1.02098	1.25001	1.27623	4.25e-07	0.0106	0.00185	11.339	11.3518	11.3334	11.3696	11.2982	11.2646	11.6574	11.7264	11.6037	Mdh2
1416479_a_at	287.75	9.7981	585.105	33.2701	389.299	35.0659	-2.03338	1.35291	-1.50297	0.000525	0.0173	0.00433	8.17063	8.11773	8.21603	9.19111	9.10886	9.27301	8.74617	8.54736	8.5093	Tmem14c
1416480_a_at	1039.79	82.6765	2147.61	379.511	1267.91	420.376	-2.06543	1.21939	-1.69382	4.16e-05	0.462	0.0744	9.91321	10.0043	10.1397	10.7626	11.1161	11.2796	10.1171	10.7684	9.8901	Higd1a
1416481_s_at	55.01	4.68536	94.486	9.35161	144.399	82.9826	-1.71762	2.62496	1.52826	0.0024	0.101	0.394	5.65954	5.77071	5.90423	6.39109	6.66859	6.61176	6.63803	7.90781	6.54608	Higd1a
1416482_at	17.19	3.84376	24.8947	4.69344	22.9288	0.804203	-1.44821	1.33384	-1.08574	0.000513	0.133	0.566	4.42418	4.00655	3.81034	4.44689	4.49688	4.92106	4.55462	4.46003	4.54081	Ttc3
1416483_at	140.03	12.3784	384.296	26.1318	289.089	28.1422	-2.74439	2.06448	-1.32934	0.000822	0.000733	0.0182	7.14383	7.24471	6.98892	8.69445	8.51707	8.54019	8.30299	8.02085	8.1884	Ttc3
1416484_at	69.23	4.90282	207.387	31.8269	144.526	38.9944	-2.99563	2.08762	-1.43495	0.000625	0.0323	0.108	6.07156	6.2251	6.03595	7.9228	7.6343	7.49841	7.56623	6.91425	6.94768	Ttc3
1416485_at	2782.03	82.0058	2637.31	81.3385	3433.57	270.014	1.05488	1.2342	1.30192	0.00128	0.0328	0.0189	11.4601	11.3925	11.4719	11.4153	11.3377	11.3401	11.6179	11.8442	11.7653	Timm23
1416486_at	1962.57	71.3662	1367.01	56.01	1378.74	89.1714	1.43567	-1.42346	1.00858	6.63e-05	0.00288	0.869	10.9943	10.8913	10.9281	10.3693	10.397	10.4818	10.368	10.5328	10.3806	Scye1
1416487_a_at	38.58	2.08092	74.5896	10.7014	108.555	9.60041	-1.93337	2.81376	1.45536	0.0254	0.000272	0.0226	5.26139	5.34918	5.19452	6.43788	6.05286	6.14334	6.80445	6.61115	6.85962	Yap1
1416488_at	151.31	26.6031	443.094	8.99041	108.38	29.8874	-2.92838	-1.39611	-4.08834	0.000222	0.153	0.0122	7.12859	7.04762	7.50553	8.77053	8.82456	8.77872	7.11981	6.73705	6.31075	Ccng2
1416489_at	228.25	19.3006	365.338	17.3256	377.224	37.5735	-1.6006	1.65268	1.03253	1.75e-05	0.00276	0.672	7.72858	7.96362	7.80114	8.43533	8.5694	8.53125	8.43216	8.7097	8.52193	Pi4k2b
1416490_at	7.99	1.14052	7.8601	1.90514	7.19289	0.313853	1.01653	-1.11082	-1.09276	0.0124	0.35	0.648	2.95579	3.20546	2.80281	3.3303	2.74077	2.77355	2.88246	2.88246	2.77199	Tmed6
1416491_at	82.21	3.47503	93.6424	11.2753	92.3227	9.17674	-1.13906	1.12301	-1.01429	2.57e-06	0.17	0.9	6.32609	6.43002	6.32517	6.33641	6.67171	6.61722	6.42021	6.4683	6.6835	Numbl
1416492_at	240.75	3.04814	189.419	8.0883	216.992	23.7491	1.271	-1.10949	1.14557	9.82e-06	0.231	0.161	7.92921	7.89269	7.91201	7.6036	7.49258	7.59744	7.91038	7.5931	7.7636	Ccne1
1416493_at	858.02	18.608	936.152	16.4266	840.562	32.208	-1.09106	-1.02077	-1.11372	0.00135	0.473	0.0254	9.77243	9.71059	9.7509	9.85162	9.89909	9.86065	9.64999	9.74915	9.74434	Ddost
1416494_at	699.88	36.4909	794.033	52.8679	467.215	46.4979	-1.13453	-1.49798	-1.6995	1.41e-05	0.00818	0.00262	9.422	9.39316	9.53388	9.5317	9.6368	9.72424	9.00689	8.71936	8.86327	Ndufs5
1416495_s_at	767.75	15.6975	958.434	85.595	579.025	82.2816	-1.24837	-1.32594	-1.65526	0.00199	0.0655	0.00906	9.55028	9.60488	9.59768	9.78032	9.88662	10.0352	9.39349	9.01615	9.09477	Ndufs5
1416496_at	2773.19	47.7536	2923.78	14.0518	2286.13	259.013	-1.0543	-1.21305	-1.27892	0.000125	0.0914	0.0618	11.4099	11.4587	11.443	11.5212	11.5121	11.5076	11.3172	10.9901	11.1503	Mrfap1
1416497_at	118.89	7.80688	130.588	8.6706	165.412	12.9415	-1.09839	1.3913	1.26667	1.94e-05	0.00528	0.0168	6.91401	6.78622	6.97388	6.91652	7.06223	7.10138	7.27732	7.4914	7.33239	Pdia4
1416498_at	440.13	18.1001	386.442	17.957	444.543	4.3719	1.13893	1.01003	1.15035	0.000354	0.708	0.0299	8.81473	8.81654	8.71161	8.66164	8.58968	8.52789	8.78424	8.8118	8.79236	Ppic
1416499_a_at	375.62	7.00558	505.873	41.674	391.867	61.9394	-1.34677	1.04325	-1.29093	0.000297	0.754	0.0895	8.57817	8.52455	8.55617	8.85296	8.9937	9.09134	8.80874	8.3473	8.64923	Dctn6
1416500_at	329	8.50943	397.002	8.20473	325.253	33.1241	-1.20669	-1.01152	-1.2206	0.000126	0.831	0.0729	8.34934	8.40331	8.33221	8.66015	8.63734	8.6009	8.46114	8.17168	8.38797	Sacm1l
1416501_at	59.19	2.5734	32.7722	3.68661	63.3668	7.43257	1.8061	1.07057	1.93355	9.54e-06	0.464	0.00237	5.91551	5.93023	5.81363	5.19077	4.86564	5.02849	6.10855	6.0478	5.77987	Pdpk1
1416502_a_at	231.53	22.5072	312.209	5.38053	240.884	20.5305	-1.34846	1.0404	-1.29609	9.65e-06	0.619	0.028	7.68413	7.94615	7.92071	8.30003	8.25738	8.30126	8.04759	7.83655	7.84228	Preb
1416503_at	53.02	3.59233	656.179	26.3883	496.528	121.919	-12.3761	9.36493	-1.32153	0.0733	0.00201	0.157	5.76962	5.61237	5.79698	9.42152	9.31062	9.33938	9.30988	8.6582	8.8167	Lxn
1416504_at	97.16	10.0781	32.8827	3.90148	60.6851	4.07312	2.95474	-1.60105	1.8455	1.41e-05	0.00433	0.00436	6.48833	6.7634	6.53991	4.82669	5.1358	5.1339	6.02955	5.88348	5.85041	Ulk1
1416505_at	279.91	30.8093	701.256	43.1861	349.324	41.0501	-2.50529	1.24799	-2.00746	6.7e-05	0.0734	0.00238	8.12307	8.28201	7.96393	9.43629	9.3727	9.54698	8.63113	8.32926	8.36568	Nr4a1
1416506_at	3136.86	111.678	3238.3	199.168	2786.8	134.79	-1.03234	-1.12561	-1.16201	0.000208	0.0316	0.0324	11.6125	11.6668	11.5642	11.5691	11.6617	11.7468	11.4929	11.3623	11.4746	Psma6
1416507_at	12.9	0.959926	12.4096	1.23115	9.27149	0.873667	1.03952	-1.39136	-1.33847	0.000397	0.0094	0.0208	3.77494	3.71954	3.56433	3.48131	3.76873	3.6358	3.36104	3.14745	3.11749	Tmem4
1416508_at	1056.15	85.9093	1225.57	50.2486	1384.85	96.1226	-1.16041	1.31122	1.12997	1.47e-05	0.0129	0.0751	10.0709	9.91017	10.143	10.2765	10.1918	10.3069	10.3273	10.5279	10.4443	Med28
1416509_at	420.4	44.7362	688.615	14.9196	658.746	60.6226	-1.638	1.56695	-1.04534	0.00659	0.00605	0.468	8.80856	8.79447	8.5267	9.39827	9.46029	9.42343	9.50079	9.24084	9.33705	MGI:1914262
1416510_at	873.03	13.3349	387.788	44.9387	420.286	33.5271	2.25131	-2.07723	1.0838	0.00284	0.00291	0.365	9.78477	9.74435	9.78019	8.46247	8.53982	8.77628	8.6121	8.83605	8.68849	Mrpl4
1416511_a_at	84.9	11.5516	103.115	1.63962	67.1811	6.38109	-1.21454	-1.26375	-1.53488	0.00829	0.0867	0.0148	6.44588	6.57198	6.17745	6.67565	6.67397	6.71434	5.90265	6.15401	6.13974	Cdc42ep4
1416512_at	241.04	18.5665	196.373	8.68069	324.022	10.2045	1.22746	1.34427	1.65003	1.62e-05	0.0127	0.000189	7.93781	7.78622	8.00657	7.64678	7.54233	7.66038	8.33338	8.38752	8.29753	Nubp2
1416513_at	50.27	3.22145	40.1431	5.61159	26.0597	5.01363	1.25227	-1.92903	-1.54043	0.000968	0.0187	0.0383	5.63953	5.74638	5.56318	5.11644	5.52044	5.31611	4.96413	4.40599	4.68733	Lamb2
1416514_a_at	2118.44	218.095	3036.69	257.383	2352.83	464.331	-1.43345	1.11064	-1.29065	0.000588	0.499	0.123	10.8694	11.1052	11.1559	11.4286	11.5939	11.6718	11.4894	10.9563	11.101	Fscn1
1416515_at	72.86	7.0957	76.1998	7.44489	66.3053	11.9114	-1.04584	-1.09886	-1.14922	0.314	0.442	0.287	6.27341	6.01528	6.25831	6.40564	6.17757	6.15861	6.31998	5.93937	5.84945	Fscn1
1416516_at	53.33	10.4788	60.4153	4.37122	53.1154	4.02815	-1.13286	-1.00404	-1.13743	1.56e-05	0.956	0.0985	5.77115	5.40141	5.97968	5.83337	6.03005	5.8797	5.83935	5.72467	5.62087	Fscn1
1416517_at	170.06	21.3616	93.775	2.72608	127.176	7.60012	1.81349	-1.3372	1.35618	0.000988	0.0408	0.00468	7.40182	7.5841	7.22105	6.55292	6.59158	6.50768	6.90722	6.98119	7.07851	MGI:1354723
1416518_at	8.78	1.14282	9.1075	1.39997	8.61608	0.878631	-1.0373	-1.01903	-1.05703	0.000363	0.871	0.652	3.33483	3.03822	3.00369	3.42115	3.024	3.08344	2.93097	3.15676	3.21781	H1foo
1416519_at	12438.3	328.364	12233.5	532.173	11269.1	330.245	1.01674	-1.10374	-1.08557	0.0323	0.0128	0.0624	13.5599	13.6121	13.6345	13.5776	13.5149	13.6404	13.4129	13.4958	13.4703	Rpl36
1416520_x_at	6704.32	302.544	6364.47	345.483	5846.39	486.402	1.0534	-1.14675	-1.08862	0.000265	0.0869	0.224	12.6705	12.7841	12.6751	12.6145	12.5687	12.72	12.3714	12.6045	12.5539	Rpl36
1416521_at	94.9	14.7065	545.6	111.29	412.43	66.3809	-5.74921	4.34594	-1.32289	6.34e-05	0.000367	0.152	6.66135	6.28704	6.71956	9.11875	9.34733	8.74653	8.91617	8.45691	8.65394	Sepw1
1416522_a_at	1142.68	27.6714	1786.85	212.694	941.097	84.0234	-1.56374	-1.2142	-1.89869	1.82e-05	0.057	0.00246	10.1973	10.1448	10.1316	10.6091	10.8249	10.9547	9.97199	9.92664	9.72409	Grcc10
1416523_at	16.72	1.72572	15.5682	2.24598	15.4407	0.387045	1.07398	-1.08285	-1.00826	0.00108	0.316	0.991	3.97718	4.22623	3.97327	4.0161	4.12477	3.70928	3.92392	3.98961	3.93157	Rnase1
1416524_at	347.83	20.5466	305.727	5.64513	350.489	9.58424	1.13771	1.00765	1.14641	0.0378	0.835	0.00324	8.36945	8.53378	8.4185	8.28302	8.25501	8.22979	8.49338	8.41466	8.45056	Spop
1416525_at	127.21	13.7561	122.121	10.8487	152.398	14.2673	1.04167	1.19801	1.24793	5.81e-05	0.0973	0.0416	7.05004	7.10355	6.80211	6.99745	7.01096	6.77628	7.39592	7.20662	7.14022	Spop
1416526_a_at	2617.34	80.5421	2937.92	17.2952	1809.25	100.592	-1.12248	-1.44664	-1.62383	2.03e-06	0.00175	0.00397	11.4035	11.3363	11.3205	11.5126	11.5197	11.5295	10.9032	10.8119	10.7439	Park7
1416527_at	16.31	2.37858	21.0844	3.74008	41.9378	10.0792	-1.29273	2.57129	1.98904	9.02e-05	0.00826	0.0208	3.77643	4.07647	4.19853	4.14352	4.64869	4.35724	5.70738	5.37339	5.00495	Rab32
1416528_at	553.88	33.9336	893.147	12.8344	614.833	88.8514	-1.61253	1.11005	-1.45267	0.000352	0.349	0.0408	9.05893	9.06407	9.21201	9.82645	9.79208	9.78943	9.48654	9.12974	9.14712	Sh3bgrl3
1416529_at	140.33	5.99025	272.841	8.75728	283.138	133.903	-1.94428	2.01766	1.03774	0.000202	0.157	0.899	7.06878	7.19206	7.13464	8.03748	8.12024	8.11652	8.73247	7.31709	8.04773	Emp1
1416530_a_at	1286.36	69.1158	1047.04	26.1207	1189.19	85.4735	1.22857	-1.08171	1.13577	5.39e-05	0.212	0.0848	10.4067	10.252	10.3245	9.99616	10.0681	10.0311	10.0914	10.2842	10.264	Pnp
1416531_at	181.53	10.34	384.374	23.6652	1094.99	199.969	-2.11741	6.03198	2.84875	0.146	0.00191	0.00644	7.41335	7.57704	7.51714	8.50875	8.56392	8.68103	9.78328	10.319	10.1375	Gsto1
1416532_at	131.83	15.6072	173.803	11.3855	191.569	9.85619	-1.31839	1.45315	1.10222	0.00175	0.0168	0.114	6.96424	7.22605	6.91798	7.36714	7.40624	7.54447	7.49389	7.63149	7.61588	Trrap
1416533_at	280.57	20.143	262.305	23.1518	213.166	19.5429	1.06963	-1.3162	-1.23052	0.00075	0.0179	0.0486	8.24467	8.09497	8.04974	8.17345	7.93934	7.98157	7.81939	7.57488	7.80064	Egln2
1416534_at	416.57	16.2444	441.616	10.4204	513.731	23.5542	-1.06013	1.23324	1.1633	0.00016	0.00402	0.0144	8.63908	8.7164	8.74952	8.82378	8.77771	8.75766	9.07872	8.97501	8.9579	Dpf2
1416535_at	425.71	17.7775	353.563	7.91415	417.834	30.7039	1.20406	-1.01885	1.18178	9.64e-05	0.707	0.0483	8.73672	8.67069	8.79127	8.42978	8.47399	8.49298	8.61533	8.8197	8.67766	Mcrs1; LOC433780
1416536_at	160.05	6.04679	128.142	4.17322	100.759	10.6449	1.24901	-1.58844	-1.27176	0.000613	0.011	0.0508	7.37935	7.31421	7.27151	7.0334	6.94664	7.0232	6.74613	6.73406	6.46725	Mum1
1416537_at	100.72	2.27495	66.2207	4.23078	71.4462	8.68129	1.52097	-1.40973	1.07891	0.00662	0.0375	0.442	6.63819	6.69125	6.63255	6.00923	6.15087	5.98176	6.27415	5.94215	6.23764	Creld1
1416538_at	24.14	2.74902	26.2236	1.49525	14.2711	4.58369	-1.08631	-1.69153	-1.83753	0.000425	0.0912	0.0765	4.52363	4.76969	4.46912	4.75256	4.76611	4.6149	4.23098	3.85008	3.2652	Ysg2
1416539_at	33.34	1.65439	27.7427	2.80032	21.6395	2.52473	1.20176	-1.5407	-1.28204	0.000268	0.0129	0.0501	5.0797	5.11686	4.97714	4.94433	4.76339	4.65992	4.59236	4.25367	4.44091	Ysg2
1416540_at	200.61	9.92777	164.223	20.8196	255.229	28.9811	1.22157	1.27226	1.55416	0.00029	0.051	0.0103	7.63201	7.72431	7.58497	7.55654	7.25519	7.24458	7.83453	7.97474	8.15922	Hgs
1416541_at	309.94	17.889	242.515	17.2771	219.871	2.61421	1.27802	-1.40965	-1.10299	0.00722	0.00738	0.144	8.35714	8.19046	8.27518	8.00559	7.80342	7.94931	7.79401	7.78622	7.7611	Clpb
1416542_at	48.66	1.30146	44.9142	3.21054	41.676	6.98285	1.0834	-1.16758	-1.0777	0.00129	0.223	0.488	5.59424	5.64665	5.57181	5.6	5.45697	5.40309	5.16487	5.6272	5.31208	Phf1
1416543_at	1205.34	20.1833	274.222	12.3601	606.531	28.6799	4.39548	-1.98727	2.21182	1.67e-05	0.000523	3e-05	10.2297	10.2141	10.2614	8.17025	8.04598	8.07848	9.18011	9.23482	9.31518	Nfe2l2
1416544_at	964.84	124.212	795.986	8.29073	458.434	63.367	1.21213	-2.10464	-1.73632	0.000478	0.00253	0.0203	9.77377	9.83366	10.112	9.65379	9.62916	9.6267	9.01188	8.60984	8.87157	Ezh2
1416545_at	112.28	4.41251	105.572	3.82055	108.283	8.38544	1.06354	-1.03691	1.02568	1.34e-05	0.515	0.671	6.85115	6.83479	6.74473	6.70581	6.67926	6.77932	6.8283	6.81497	6.6238	Zdhhc7
1416546_a_at	11361.6	112.49	10419.2	279.594	10194	110.63	1.09046	-1.11454	-1.02209	0.000723	0.000225	0.296	13.4796	13.4553	13.4806	13.3883	13.3394	13.3122	13.3084	13.3045	13.3333	Rpl6
1416547_at	1267.68	56.6399	1375.46	37.9977	813.289	58.4099	-1.08502	-1.55871	-1.69123	0.0933	0.00161	0.00236	10.3587	10.3285	10.2338	10.381	10.459	10.436	9.78165	9.62088	9.59308	Ndufb3
1416548_at	31.93	7.81352	44.8349	2.77174	45.3145	10.656	-1.40416	1.41918	1.0107	0.000157	0.152	0.971	5.25701	5.10255	4.5354	5.5856	5.42562	5.44304	5.84765	5.26305	5.32038	Slc35b4
1416549_at	38.52	1.51141	47.0404	6.01308	43.1734	4.48473	-1.2212	1.1208	-1.08957	6e-05	0.204	0.425	5.20068	5.29683	5.30267	5.75029	5.48905	5.40533	5.55548	5.46727	5.25745	Slc35b4
1416550_at	66.57	10.261	67.9922	9.03494	73.2004	5.59677	-1.02136	1.0996	1.0766	0.000559	0.385	0.456	5.83532	6.02568	6.27556	6.19981	6.18793	5.84713	6.26878	6.24234	6.06153	Slc35b4
1416551_at	424.31	17.984	232.65	15.1431	306.857	14.8968	1.82381	-1.38276	1.31896	0.000254	0.000993	0.00515	8.7303	8.7882	8.6658	7.95747	7.77095	7.85155	8.22248	8.34008	8.21837	Atp2a2
1416552_at	16412.4	320.442	906.598	0.941625	5696	999.433	18.1033	-2.88138	6.28284	0.00251	0.0076	0.00283	14.0304	13.974	14.0025	9.82301	9.82398	9.82596	12.7398	12.3593	12.2858	Dppa5
1416553_at	315.42	22.3581	384.581	22.7187	216.681	22.1412	-1.21927	-1.45569	-1.77487	0.00203	0.00843	0.00262	8.24258	8.23918	8.41464	8.50457	8.67393	8.57792	7.90882	7.73668	7.61788	Stra13
1416554_at	1344.53	9.3756	1857.72	96.9026	2122.58	418.07	-1.38168	1.57868	1.14257	0.000674	0.0558	0.384	10.3817	10.3955	10.4014	10.9019	10.7697	10.9023	11.342	10.8169	10.9424	Pdlim1
1416555_at	557.48	28.9424	418.52	10.9462	863.144	90.6135	1.33203	1.5483	2.06237	5.69e-05	0.00926	0.00526	9.12904	9.19261	9.04275	8.74884	8.7035	8.67414	9.56955	9.81445	9.85981	Ei24
1416556_at	720.87	33.409	841.057	23.7205	1136.81	57.9713	-1.16672	1.57699	1.35164	0.0094	0.000362	0.00269	9.5657	9.43625	9.47576	9.75848	9.67773	9.71083	10.0655	10.2076	10.1754	Tspan31
1416557_a_at	363.44	24.7601	318.252	7.73439	306.986	14.4243	1.14199	-1.1839	-1.0367	0.000618	0.0284	0.313	8.43455	8.6139	8.46175	8.29126	8.2961	8.35386	8.20689	8.33613	8.23992	Eftud2
1416558_at	430.68	12.1787	626.209	46.1715	233.374	88.6051	-1.454	-1.84545	-2.68328	0.00881	0.0871	0.0345	8.79673	8.72421	8.72931	9.40247	9.26596	9.19534	8.38164	7.36781	7.65414	Melk
1416559_at	97.67	9.56795	127.742	12.7581	144.758	23.2001	-1.3079	1.48212	1.13321	0.717	0.0304	0.337	6.53062	6.76441	6.52122	7.14487	6.86217	6.97004	7.41037	6.96111	7.12478	1500003O22Rik
1416560_at	7.04	1.25724	8.29456	1.26127	7.83789	1.01452	-1.1782	1.11334	-1.05826	0.000145	0.44	0.652	3.01492	2.4961	2.88417	3.28491	2.90151	2.93827	2.93419	2.79385	3.15957	Slc13a3
1416561_at	7.58	0.773183	11.1883	1.30369	14.0357	3.72028	-1.47603	1.85167	1.2545	0.0393	0.0445	0.307	2.98964	3.02025	2.74348	3.2805	3.54203	3.60877	3.41422	4.17191	3.74649	Gad1
1416562_at	11.29	1.31984	11.2143	1.04232	11.7276	1.56753	1.00675	1.03876	1.04578	0.00243	0.732	0.678	3.46139	3.3399	3.66931	3.33121	3.52117	3.59662	3.48655	3.75369	3.39031	Gad1
1416563_at	481.46	41.4616	595.734	14.1583	761.429	17.4055	-1.23735	1.5815	1.27814	0.0304	0.00754	0.000213	8.85117	9.04739	8.8249	9.17856	9.23493	9.24126	9.55395	9.55286	9.61015	Ctps
1416564_at	36.26	8.02023	17.446	0.693051	15.9151	1.66261	2.07842	-2.27834	-1.09619	1.89e-05	0.0155	0.25	5.40749	5.29027	4.76531	4.12001	4.069	4.18319	3.84387	4.14297	3.9745	Sox7
1416565_at	3912.8	145.533	5011.85	161.365	3926.33	86.4455	-1.28089	1.00346	-1.27647	0.000401	0.889	0.000823	11.9112	11.8948	11.994	12.3189	12.2365	12.3165	11.9742	11.9285	11.9135	Cox6b1
1416566_at	636.2	9.94131	797.269	21.7691	1199.18	109.877	-1.25317	1.8849	1.50411	1.59e-05	0.00614	0.0122	9.29051	9.31352	9.3356	9.68354	9.61954	9.61262	10.0709	10.3283	10.2718	Strap
1416567_s_at	934.31	43.215	1452.85	69.1375	813.767	71.1599	-1.555	-1.14813	-1.78534	0.00089	0.096	0.00207	9.84122	9.8173	9.9417	10.4969	10.4387	10.5751	9.72531	9.51597	9.75272	Atp5e
1416568_a_at	189.69	17.8101	150.143	23.1284	194.418	25.1449	1.2634	1.02492	1.29489	0.00819	0.818	0.0851	7.71582	7.49416	7.48018	7.45656	7.17234	7.02831	7.51101	7.47193	7.80294	Acin1
1416569_at	714.24	16.9626	475.84	14.912	534.347	66.2777	1.50101	-1.33666	1.12295	0.0292	0.0466	0.247	9.49807	9.50169	9.4402	8.87302	8.94533	8.86325	9.25358	8.93321	8.97675	Actl6a
1416570_s_at	470.64	20.5135	272.128	25.908	525.691	27.9052	1.72948	1.11697	1.93178	0.000472	0.0539	0.00144	8.92854	8.89769	8.80643	8.22626	7.95385	8.07134	8.9473	9.07384	9.08892	Gfm1
1416571_at	16.3	1.21735	22.4725	1.57062	20.9258	1.43347	-1.37868	1.28379	-1.07391	0.007	0.0128	0.274	4.14595	3.97446	3.95319	4.59938	4.40872	4.45526	4.27891	4.47659	4.3993	Traf4
1416572_at	31.73	2.35802	99.4952	13.3266	100.5	49.9838	-3.13568	3.16733	1.01009	0.0033	0.0638	0.839	5.08201	4.86813	5.00568	6.84146	6.55559	6.48769	7.27448	5.819	6.49539	Mmp14
1416573_at	24.14	4.43408	47.936	5.97471	42.7422	5.72898	-1.98575	1.7706	-1.12151	1.51e-06	0.0133	0.324	4.86116	4.35454	4.5179	5.77693	5.46923	5.48145	5.26425	5.62186	5.34166	Pofut2
1416574_at	214.29	10.3867	270.159	21.3395	427.024	19.5157	-1.26072	1.99274	1.58064	0.000431	5.59e-05	0.00246	7.71633	7.82066	7.68987	7.9651	8.06703	8.19191	8.68642	8.71432	8.81081	5730589K01Rik
1416575_at	274.82	13.9746	233.653	4.09566	107.978	21.4003	1.17619	-2.54514	-2.16389	0.158	0.00963	0.0186	8.08012	8.04122	8.18193	7.89469	7.84445	7.86509	7.04566	6.51297	6.65094	Cdc45l
1416576_at	231.46	69.1295	327.743	28.6661	52.2953	17.675	-1.41598	-4.42602	-6.26717	3.34e-05	0.00396	0.00644	7.58192	7.58128	8.28211	8.41013	8.20438	8.44334	6.17628	5.28017	5.51442	Socs3
1416577_a_at	2801.99	135.507	3744.56	128.459	2954.67	163.858	-1.33639	1.05449	-1.26734	0.00189	0.284	0.00612	11.4249	11.3991	11.5294	11.9262	11.8357	11.8482	11.4386	11.5466	11.5967	Rbx1
1416578_at	421.24	11.3987	432.802	26.2704	567.033	70.0132	-1.02745	1.3461	1.31014	0.805	0.0467	0.043	8.69347	8.76282	8.69819	8.81991	8.79326	8.65409	8.99557	9.33388	9.09103	Rbx1
1416579_a_at	1165.78	38.2616	1847.18	61.0374	1574.88	164.296	-1.5845	1.35092	-1.1729	7.44e-05	0.028	0.0988	10.1508	10.1691	10.2398	10.8788	10.8779	10.795	10.781	10.497	10.5698	Tacstd1
1416580_a_at	1248.39	75.9269	1785.75	77.5368	1391.48	38.6487	-1.43045	1.11462	-1.28335	0.0272	0.07	0.00209	10.3786	10.2074	10.2662	10.7726	10.8725	10.7592	10.486	10.432	10.4082	Stub1
1416581_at	882.92	124.143	388.05	7.83969	628.718	60.217	2.27527	-1.40432	1.6202	0.000194	0.0295	0.0108	9.66602	10.0032	9.66196	8.57439	8.59378	8.63153	9.14356	9.421	9.31082	Wdr5
1416582_a_at	112.42	15.4722	163.998	8.63528	122.655	11.9955	-1.4588	1.09104	-1.33707	0.204	0.4	0.0174	6.71742	6.67037	7.02438	7.30651	7.44239	7.31977	7.09232	6.86721	6.84249	Bad
1416583_at	46.73	4.36801	104.611	9.75108	76.2373	21.2902	-2.23864	1.63144	-1.37218	0.00569	0.078	0.145	5.69302	5.48584	5.4481	6.59466	6.66819	6.85158	6.65558	5.98883	6.00875	Bad
1416584_at	33.34	1.6045	28.105	3.9717	30.1459	3.1002	1.18626	-1.10595	1.07262	0.601	0.209	0.5	5.12997	5.05307	4.99175	4.7181	5.02928	4.66328	4.8142	4.83737	5.07536	Man2b2
1416585_at	768.65	47.7703	691.996	21.7286	724.729	21.8338	1.11077	-1.0606	1.0473	2.27e-05	0.253	0.14	9.64482	9.47922	9.62877	9.38534	9.44175	9.47534	9.45806	9.54491	9.49961	Ruvbl1
1416586_at	107.4	3.77878	84.5636	7.88818	64.0324	4.46475	1.27005	-1.67728	-1.32064	0.00284	0.00149	0.0179	6.75124	6.69298	6.79441	6.51973	6.25035	6.42303	6.10074	5.9945	5.89995	Zfp239
1416587_a_at	221.38	20.6916	182.17	9.49767	176.746	12.9129	1.21524	-1.25253	-1.03069	1.73e-05	0.0336	0.588	7.77918	7.92406	7.65533	7.47341	7.45714	7.59303	7.33842	7.52744	7.52281	Xrcc1
1416588_at	39.66	3.65646	38.9126	11.5742	67.4118	12.5292	1.01921	1.69974	1.73239	0.000137	0.0277	0.0752	5.23929	5.45514	5.222	4.69196	5.58145	5.4265	5.74342	6.28509	6.14323	Ptprn
1416589_at	664.68	10.3859	1683.04	121.716	1198.37	317.379	-2.53211	1.80293	-1.40444	0.000903	0.0694	0.141	9.38156	9.35167	9.39598	10.7359	10.5996	10.8074	10.563	9.7782	10.234	Sparc
1416590_a_at	152.9	15.6904	473.968	7.01909	343.381	20.6325	-3.09986	2.24579	-1.3803	3.76e-06	0.000989	0.00849	7.28622	7.08596	7.38153	8.86628	8.89042	8.90893	8.32645	8.49846	8.44081	Rab34
1416591_at	146.2	16.8136	544.368	5.28421	364.907	41.3068	-3.72344	2.49594	-1.4918	0.000209	0.000558	0.0237	7.06287	7.12504	7.36909	9.10425	9.08302	9.0779	8.36584	8.6811	8.46911	Rab34
1416592_at	358.17	14.7418	355.786	5.69523	317.818	139.04	1.0067	-1.12696	-1.11946	2.58e-05	0.535	0.547	8.4952	8.53679	8.419	8.48393	8.44837	8.49193	8.89208	7.72287	8.06123	Glrx1
1416593_at	339.75	17.2762	320.96	11.3589	307.294	142.446	1.05854	-1.10562	-1.04447	0.00212	0.59	0.711	8.42297	8.32647	8.47183	8.36794	8.3406	8.26839	8.85195	7.5053	8.11963	Glrx1
1416594_at	154.27	11.7715	115.983	6.67936	31.7852	6.09871	1.3301	-4.85351	-3.64897	1.78e-05	0.0022	0.00499	7.13919	7.30861	7.35158	6.92045	6.7607	6.88729	5.09205	5.18511	4.63612	Sfrp1
1416595_at	928.45	37.3755	692.252	22.5545	712.464	9.7619	1.3412	-1.30315	1.0292	0.000293	0.00381	0.262	9.9241	9.82108	9.82855	9.38057	9.46913	9.45421	9.49636	9.47656	9.45683	Mrps22
1416596_at	85.41	8.77261	32.6404	1.45368	24.9699	1.22737	2.6167	-3.42052	-1.30719	1.65e-05	0.000496	0.00235	6.47017	6.52517	6.23805	5.03546	4.95954	5.08788	4.66265	4.56092	4.69925	Slc44a4
1416597_at	150.09	15.3661	130.183	3.117	136.44	4.73525	1.15291	-1.10004	1.04806	3.51e-06	0.266	0.139	7.286	7.33603	7.05131	7.03662	6.98486	7.05089	7.125	7.11625	7.03336	Hdgfrp2
1416598_at	79.58	5.9724	114.381	9.45976	136.707	26.5541	-1.43731	1.71786	1.19519	6.88e-06	0.0255	0.254	6.40081	6.34558	6.18857	6.83462	6.71488	6.95374	7.38534	6.95809	6.88993	Glis2
1416599_at	52.44	9.26321	50.1024	5.12466	61.4943	3.44437	1.04666	1.17266	1.22737	0.000625	0.237	0.0486	5.43826	5.95129	5.70265	5.54086	5.57817	5.80678	5.8636	5.93464	6.02439	Glis2
1416600_a_at	88.91	10.7058	137.772	12.5473	135.615	8.14114	-1.54957	1.5253	-1.01591	0.00021	0.0147	0.83	6.5692	6.57326	6.25831	7.00255	7.24778	7.05644	7.17953	7.02323	7.04225	Dscr1
1416601_a_at	25.34	3.35949	59.5017	5.50153	53.1683	7.26117	-2.34813	2.0982	-1.11912	0.545	0.00299	0.313	4.77497	4.42387	4.76463	6.01629	5.90732	5.74847	5.82981	5.48548	5.85362	Dscr1
1416602_a_at	51.14	5.54245	52.2407	3.17533	98.3111	24.0453	-1.02152	1.92239	1.88189	1.85e-05	0.0296	0.0409	5.84471	5.55927	5.60877	5.77976	5.60708	5.72905	6.26333	6.95743	6.55212	Rad52
1416603_at	5076.3	158.624	4819.21	436.663	4623.12	163.78	1.05335	-1.09802	-1.04242	0.000333	0.0275	0.541	12.2707	12.2982	12.3584	12.1065	12.2194	12.366	12.116	12.2144	12.1918	Rpl22
1416604_at	3415.26	134.896	2332.03	70.5904	2085.86	2.42087	1.4645	-1.63734	-1.11802	0.0141	0.00208	0.0237	11.6942	11.7159	11.801	11.1421	11.1893	11.2294	11.0248	11.0264	11.0281	Cyc1
1416605_at	2006.92	52.932	1720.74	229.793	1877.73	5.13489	1.16631	-1.0688	1.09124	9.26e-05	0.0472	0.364	11.0116	10.9627	10.937	10.5112	10.8229	10.8852	10.8728	10.8722	10.8793	Nola2
1416606_s_at	3164.05	87.3297	2744.8	247.101	3196.09	104.063	1.15274	1.01013	1.16442	5.98e-06	0.708	0.0864	11.5809	11.6523	11.6483	11.2731	11.4512	11.5312	11.6423	11.6882	11.5942	Nola2
1416607_at	398.35	14.5125	232.502	16.8126	112.41	29.4554	1.71332	-3.54373	-2.06834	0.00116	0.011	0.0276	8.61655	8.69652	8.59869	7.97411	7.77716	7.82463	7.19138	6.52149	6.63234	4931406C07Rik
1416608_a_at	408.59	8.22523	599.268	31.2331	465.971	94.1748	-1.46667	1.14044	-1.28606	0.00102	0.415	0.142	8.70006	8.68016	8.64269	9.30217	9.15202	9.22307	9.14675	8.57108	8.81624	BC004004
1416609_at	320.4	21.6446	400.917	20.0452	371.248	4.00517	-1.2513	1.1587	-1.07992	3.1e-05	0.0572	0.11	8.28278	8.25114	8.43081	8.61477	8.59568	8.72748	8.52681	8.52764	8.55409	BC004004
1416610_a_at	199.6	11.1453	225.173	2.91242	317.586	37.2001	-1.12812	1.59111	1.41041	0.000672	0.00892	0.0345	7.67737	7.69544	7.54547	7.83554	7.79955	7.80933	8.17105	8.48953	8.25321	Clcn3
1416611_at	127.31	5.64685	135.686	12.1579	178.585	6.95684	-1.06579	1.40276	1.31617	0.000691	0.000614	0.021	6.93531	7.0604	6.97796	7.19623	7.1064	6.93794	7.48878	7.41928	7.53113	Scamp2
1416612_at	12.38	1.839	56.7652	6.75709	112.81	49.4366	-4.58524	9.11228	1.98731	0.152	0.00913	0.131	3.85491	3.54304	3.46081	5.86868	5.62442	5.96655	7.36714	6.0623	6.73487	Cyp1b1
1416613_at	6.01	0.375999	7.91135	1.23853	16.1441	10.9842	-1.31636	2.68621	2.04063	0.000352	0.141	0.244	2.67768	2.49779	2.57934	2.80611	3.22036	2.8914	4.84927	3.2628	3.32318	Cyp1b1
1416614_at	43.01	3.45966	425.16	39.0946	141.747	60.1944	-9.88515	3.29566	-2.99944	0.000227	0.0334	0.0318	5.54752	5.32054	5.40256	8.6436	8.87711	8.66305	7.7212	6.67424	6.80861	Cri1
1416615_at	1046.73	42.1552	681.215	55.4298	754.083	62.8723	1.53656	-1.38808	1.10697	0.00137	0.0091	0.204	10.0432	9.96725	10.0822	9.28743	9.41591	9.52295	9.45266	9.68542	9.52779	Clpp
1416616_s_at	766.23	28.4831	465.875	39.0591	545.662	7.46786	1.64471	-1.40422	1.17126	0.00117	0.00153	0.0803	9.64135	9.56035	9.54122	8.71843	8.91505	8.94744	9.07817	9.08283	9.11433	Clpp
1416617_at	287.82	49.7265	18.5243	3.72782	13.6874	0.39568	15.5374	-21.028	-1.35338	0.00162	0.000759	0.119	8.09405	8.42294	7.94845	4.08578	4.50945	3.98337	3.8012	3.7259	3.79603	Acss1
1416618_at	54.68	4.37048	62.066	4.65094	32.9767	9.12377	-1.13508	-1.65814	-1.88211	0.0024	0.0629	0.0412	5.77628	5.88218	5.65085	5.88554	5.89849	6.07527	5.44052	4.73314	4.85335	Ppox
1416619_at	6.96	1.37361	34.3075	1.50209	12.4908	4.63343	-4.92924	1.79465	-2.74663	1.69e-05	0.135	0.0451	2.77614	2.49779	3.06842	5.02738	5.12241	5.14877	4.058	3.73504	2.90695	4632428N05Rik
1416620_at	167.14	11.778	128.36	12.9064	102.332	3.44841	1.30211	-1.63331	-1.25435	0.00219	0.0022	0.0534	7.42781	7.45581	7.2638	7.08747	6.82603	7.08345	6.70738	6.70237	6.61994	Smarcal1
1416621_at	381.31	26.0632	522.123	17.9009	223.557	21.3319	-1.36929	-1.70565	-2.33553	2.11e-05	0.00221	0.00184	8.56532	8.6743	8.47809	8.97626	9.03161	9.07517	7.92466	7.82638	7.64906	Llglh
1416622_at	71.11	4.48924	64.6731	9.14016	84.4792	2.77121	1.09953	1.18801	1.30625	0.000721	0.0235	0.0668	6.12963	6.07191	6.24882	6.23318	5.89135	5.89324	6.44857	6.35415	6.3973	Wbscr16
1416623_at	17.9	0.964869	117.24	9.31755	30.9487	3.80614	-6.5497	1.72897	-3.7882	5.36e-05	0.00789	0.000256	4.10538	4.12843	4.2483	6.77811	6.83658	6.99633	5.1284	4.7769	4.92847	Thbs3
1416624_a_at	17419	217.691	16826.7	308.833	17206.2	117.154	1.0352	-1.01237	1.02255	0.000632	0.229	0.158	14.0802	14.1089	14.0758	14.0134	14.0354	14.0661	14.0593	14.0768	14.0758	Uba52
1416625_at	48.32	6.66835	101.429	11.2784	29.4922	16.1635	-2.09911	-1.6384	-3.43919	0.000143	0.189	0.0434	5.61333	5.37019	5.77222	6.81895	6.49757	6.6586	5.57809	4.09497	4.5617	Serping1
1416626_at	449.75	57.4643	47.6002	9.14907	78.4718	4.76643	9.44848	-5.73136	1.64856	0.000409	0.000348	0.0327	8.97605	8.83432	8.60448	5.84969	5.50269	5.31447	6.38903	6.22184	6.26619	Pla2g1b
1416627_at	349.23	38.6796	479.456	31.3494	716.255	43.7724	-1.37289	2.05096	1.49389	4.51e-05	0.0018	0.00156	8.40686	8.61427	8.30569	8.95	8.79251	8.96692	9.5823	9.44118	9.42424	Spint1
1416628_at	351.03	27.6949	597.003	22.027	232.198	15.0688	-1.70072	-1.51177	-2.5711	0.00268	0.00275	0.000137	8.52155	8.31767	8.51788	9.19547	9.18582	9.28155	7.96019	7.83029	7.78117	0610006I08Rik
1416629_at	232.95	22.0207	32.6205	2.4263	42.5387	3.73771	7.14122	-5.4762	1.30405	1.87e-05	2.5e-05	0.0171	7.91328	7.96439	7.70059	5.13738	5.01281	4.92501	5.28226	5.40326	5.53546	Slc1a5
1416630_at	86.78	12.4428	2959.65	18.6463	880.364	268.703	-34.1053	10.1448	-3.36185	0.000113	0.00142	0.0181	6.64527	6.4058	6.23749	11.5262	11.5258	11.5417	10.2076	9.38389	9.62668	Id3
1416631_at	40.73	2.64592	45.9267	2.97061	32.9479	1.31238	-1.12759	-1.23619	-1.39392	6.4e-05	0.0134	0.00352	5.26091	5.44538	5.33128	5.53739	5.41724	5.60304	5.02517	5.10474	4.99417	Ap4b1
1416632_at	214.93	9.46075	197.442	14.3481	163.266	14.3115	1.08857	-1.31644	-1.20932	0.000567	0.0181	0.0469	7.67948	7.80633	7.75446	7.74128	7.55624	7.5709	7.45555	7.20497	7.38138	Mod1
1416633_a_at	927.35	30.4972	1098.79	53.3557	802.599	148.37	-1.18487	-1.15543	-1.36904	0.00794	0.29	0.0893	9.82483	9.83405	9.9105	10.0196	10.1301	10.152	9.87951	9.33676	9.67813	5730536A07Rik
1416634_at	796.26	17.4723	899.061	65.3641	668.116	69.9316	-1.1291	-1.1918	-1.34566	7.89e-05	0.0872	0.0178	9.60196	9.66412	9.64452	9.68577	9.87203	9.87116	9.54848	9.2993	9.28883	5730536A07Rik
1416635_at	8.95	0.372938	9.28055	1.13562	9.1029	0.930376	-1.03693	1.01708	-1.01951	0.000524	0.843	0.859	3.22374	3.15442	3.10438	3.23702	3.36946	3.01404	3.31216	3.21399	3.01739	Smpdl3a
1416636_at	2033.06	94.8768	2202.5	132.189	2757.5	38.3783	-1.08334	1.35633	1.25198	0.00219	0.00479	0.0189	11.0154	10.9108	11.0388	11.0089	11.1813	11.1193	11.409	11.4491	11.4291	Rheb
1416637_at	64.97	11.9441	52.8296	2.16158	113.721	11.7443	1.2298	1.75035	2.15259	0.000391	0.0173	0.00215	6.0069	6.27101	5.73781	5.77807	5.66015	5.72919	6.99022	6.76468	6.71824	Slc4a2
1416638_at	28.18	2.87167	198.24	30.5103	49.5389	6.65844	-7.03478	1.75795	-4.0017	0.000741	0.0056	0.000325	4.97471	4.70334	4.75671	7.40954	7.84933	7.60058	5.81729	5.42922	5.61887	Sall2
1416639_at	22.41	1.85823	18.2529	1.93217	20.4074	3.16054	1.22775	-1.09813	1.11803	0.00856	0.409	0.397	4.36752	4.60564	4.47474	4.02887	4.3354	4.18964	4.08528	4.5358	4.39588	Slc2a5
1416640_at	7.24	0.388272	9.41852	2.30419	7.57385	0.295733	-1.3009	1.04611	-1.24356	1.46e-05	0.304	0.31	2.77177	2.86312	2.92656	3.53873	2.8125	3.26439	2.95565	2.95066	2.85454	Kcne1l
1416641_at	828.16	72.3974	618.67	33.0391	265.739	55.8689	1.33861	-3.11644	-2.32811	0.26	0.00402	0.0133	9.55383	9.80658	9.7097	9.35398	9.20257	9.25845	8.36523	7.82524	7.91092	Lig1
1416642_a_at	13917.7	282.83	14855.9	336.838	16072.8	217.837	-1.06741	1.15485	1.08191	0.00191	0.00102	0.0113	13.7655	13.7346	13.7932	13.8254	13.8908	13.8593	13.9774	13.9506	13.9888	Tpt1p
1416643_at	6.72	0.441717	7.28518	0.530786	6.52699	0.570536	-1.0841	-1.02957	-1.11616	0.000173	0.657	0.175	2.84914	2.72854	2.66405	2.97486	2.84335	2.76912	2.78319	2.77152	2.55311	Tpt1
1416644_a_at	25.67	3.93579	36.3599	1.4144	30.8101	1.9482	-1.41643	1.20024	-1.18013	9.95e-05	0.156	0.0258	4.44577	4.89055	4.6762	5.15151	5.15151	5.24766	5.02835	4.9559	4.84591	Sema3b
1416645_a_at	5.48	0.41719	8.98321	0.439801	5.18278	0.37378	-1.63927	-1.05735	-1.73328	2.99e-05	0.411	0.000695	2.33853	2.45591	2.55879	3.22488	3.08669	3.18662	2.33598	2.29112	2.48673	Afp
1416646_at	11.46	1.7237	12.4379	2.11792	12.6703	1.42714	-1.08533	1.10561	1.01868	0.00113	0.399	0.853	3.49501	3.29703	3.72924	3.86025	3.64412	3.36296	3.47142	3.79384	3.70592	Afp
1416647_at	466.36	18.2613	189.608	15.4532	212.652	24.7951	2.4596	-2.19306	1.12154	0.000209	0.00369	0.248	8.92896	8.83609	8.82864	7.54978	7.68689	7.45444	7.56907	7.90134	7.70725	Bckdha
1416648_at	662.67	133.709	318.257	18.7645	850.668	71.5439	2.08218	1.2837	2.6729	0.00281	0.14	0.000146	9.33346	9.65156	9.07305	8.40606	8.28789	8.24326	9.65994	9.66135	9.86616	Dnchc1
1416649_at	8.41	0.999425	11.225	2.89919	10.5262	0.687658	-1.33473	1.25163	-1.06639	0.000339	0.0615	0.787	3.22896	2.88375	3.0844	3.86055	3.18445	3.3303	3.50025	3.35115	3.3303	Ambp
1416650_at	6.22	0.534208	5.87613	0.439516	5.67314	0.637097	1.05852	-1.0964	-1.03578	0.00134	0.318	0.657	2.68873	2.72303	2.48789	2.56664	2.65297	2.43683	2.36079	2.46091	2.67293	Rfpl4
1416651_at	118.49	8.18629	108.596	15.0592	92.8877	8.26458	1.09111	-1.27563	-1.16911	0.0452	0.0206	0.199	6.9935	6.79901	6.86639	6.94781	6.54445	6.7681	6.67819	6.4707	6.45227	Znhit2
1416652_at	6.1	0.589518	6.13566	0.257173	6.70062	0.222532	-1.00585	1.09846	1.09208	0.000105	0.218	0.0484	2.6034	2.46423	2.74348	2.68191	2.56383	2.6034	2.78259	2.75896	2.68972	Aspn
1416653_at	179.97	10.0004	177.749	1.0651	184.793	24.8264	1.0125	1.0268	1.03963	0.00144	0.812	0.706	7.51229	7.55775	7.40024	7.46401	7.4807	7.47633	7.73113	7.36188	7.47097	Stxbp3a
1416654_at	187.14	12.9235	224.603	7.06462	208.241	10.5721	-1.20019	1.11276	-1.07857	1.7e-05	0.099	0.108	7.65798	7.50101	7.47812	7.82505	7.75962	7.84759	7.75204	7.73489	7.61561	Slc31a2
1416655_at	265.2	25.2633	338.75	12.9492	298.553	28.4967	-1.27734	1.12577	-1.13464	0.0151	0.201	0.129	8.18591	8.04236	7.91142	8.40595	8.3469	8.45728	8.36236	8.09104	8.19913	C1galt1c1
1416656_at	932.17	43.7341	2624.35	39.2217	2238.11	147.471	-2.81531	2.40097	-1.17257	0.0108	8.94e-05	0.0445	9.88328	9.91957	9.78728	11.3715	11.3327	11.3687	11.2311	11.0508	11.0962	Clic1
1416657_at	91.29	14.2255	273.416	10.0813	262.769	59.6555	-2.99503	2.87839	-1.04052	0.000707	0.00393	0.709	6.26795	6.72128	6.51253	8.13801	8.03448	8.1104	8.35355	7.70915	7.97702	Akt1
1416658_at	10.8	0.579799	363.807	13.5699	15.0166	1.88787	-33.6859	1.39043	-24.227	5.09e-05	0.0324	0.000202	3.5085	3.35347	3.43139	8.55883	8.50912	8.45114	4.07571	3.91636	3.71029	Frzb
1416659_at	1411.16	44.7214	1074.06	40.0168	1880.71	139.853	1.31386	1.33274	1.75103	0.000625	0.0128	0.00163	10.4388	10.5144	10.4333	10.007	10.0872	10.1103	10.7485	10.9248	10.9496	Eif3s10
1416660_at	547.12	51.162	394.273	21.1686	900.757	117.417	1.38767	1.64636	2.2846	0.000704	0.00837	0.00382	9.10496	9.22022	8.94922	8.70971	8.58183	8.57353	9.5967	9.97483	9.84817	Eif3s10
1416661_at	108.34	17.4575	93.0052	10.8449	205.805	26.7124	1.16488	1.89962	2.21284	0.00119	0.00729	0.00138	6.94522	6.81598	6.47783	6.6929	6.55075	6.35415	7.88316	7.53587	7.6129	Eif3s10
1416662_at	32.45	2.62557	34.6076	2.752	37.3373	3.64307	-1.06649	1.15061	1.07888	5.17e-05	0.129	0.354	4.88715	5.04529	5.119	5.06485	5.02706	5.23824	5.37517	5.119	5.16015	Sardh
1416663_at	2488.89	34.7955	2006.89	62.9505	1444.32	143.659	1.24017	-1.72323	-1.38951	4.75e-05	0.00924	0.0195	11.2986	11.286	11.259	10.952	11.0214	10.9374	10.6512	10.3879	10.4356	Ndufa9
1416664_at	1949.84	59.004	2427.1	40.2967	1915.56	28.4962	-1.24477	-1.0179	-1.26704	0.00016	0.439	5.68e-05	10.9435	10.8792	10.9633	11.2647	11.2182	11.2518	10.8884	10.9279	10.894	Cdc20
1416665_at	595.48	37.4722	788.45	37.401	531.253	42.9484	-1.32406	-1.1209	-1.48413	0.00112	0.124	0.00378	9.21802	9.1241	9.30592	9.58605	9.57965	9.69973	9.18162	8.97469	8.99428	Coq7
1416666_at	77.4	4.91288	650.783	39.4148	1291.66	65.511	-8.40805	16.6881	1.98477	5.43e-05	8.67e-07	0.000133	6.28801	6.35568	6.17299	9.44007	9.32077	9.27205	10.4093	10.2637	10.3283	Serpine2
1416667_at	327.13	30.2576	272.629	8.55924	156.698	28.2055	1.19991	-2.08764	-1.73983	0.00438	0.00721	0.0274	8.49567	8.31186	8.24149	8.04193	8.09691	8.13211	7.55734	7.06882	7.2044	Ebp
1416668_at	1252.09	40.1612	1236.48	29.3579	944.379	66.8563	1.01263	-1.32583	-1.3093	1.72e-05	0.00972	0.0142	10.3348	10.2918	10.2422	10.233	10.2832	10.299	9.9884	9.78673	9.86736	4921531G14Rik
1416669_s_at	6599.24	252.574	7214.84	148.204	6627.79	403.351	-1.09328	1.00433	-1.08857	7.16e-05	0.937	0.126	12.7309	12.6246	12.7066	12.7876	12.8468	12.8152	12.7672	12.5943	12.716	Naca
1416670_at	22.07	7.35919	18.5396	2.81507	17.9941	0.957851	1.19043	-1.22651	-1.03031	0.773	0.442	0.816	4.17861	4.13322	4.93383	4.44028	4.13552	4.02972	4.13818	4.25434	4.11181	Setdb1
1416671_a_at	125.24	2.26112	94.2443	8.36865	113.337	1.7469	1.32889	-1.10502	1.20259	0.000192	0.00211	0.067	6.98554	6.9382	6.98127	6.61256	6.64677	6.40389	6.84754	6.82228	6.80326	Mcoln1
1416672_s_at	183.13	25.3161	106.228	4.26265	154.864	2.56044	1.72393	-1.18252	1.45784	0.000219	0.191	0.00114	7.65759	7.59347	7.26997	6.69443	6.70006	6.7963	7.26981	7.25378	7.3006	Mcoln1
1416673_at	9.67	1.34279	8.80484	0.42604	8.85301	0.136196	1.09826	-1.09228	1.00547	9.12e-05	0.403	0.851	3.17828	3.12742	3.48611	3.05731	3.16261	3.19155	3.17052	3.14023	3.12742	Bace2
1416674_at	23.66	2.47662	35.5333	4.24355	31.8594	4.43903	-1.50183	1.34655	-1.11532	4.06e-05	0.0451	0.357	4.37862	4.65731	4.63993	4.942	5.27824	5.21156	4.93095	5.20234	4.82047	Ptpru
1416675_s_at	63.2	4.17924	165.003	18.6313	93.4118	27.1264	-2.61081	1.47803	-1.76641	0.00222	0.141	0.0493	5.87693	6.06752	5.99489	7.5256	7.20034	7.35475	6.96042	6.3381	6.22492	Plcd1
1416676_at	6.99	0.409288	66.2642	15.4958	10.2311	2.88598	-9.47985	1.46367	-6.47676	0.601	0.15	0.000983	2.81861	2.87977	2.71147	6.33924	5.64618	6.08207	3.74327	2.95159	3.25784	Kng1
1416677_at	15.64	1.31944	17.5712	1.95352	16.2286	0.354866	-1.12348	1.03763	-1.08273	0.000235	0.5	0.367	3.91306	3.8775	4.09964	4.15925	3.95295	4.27499	4.05185	3.98876	4.0201	Apoh
1416678_at	2580.72	149.186	2185.84	94.0977	1848.42	99.3623	1.18065	-1.39617	-1.18254	0.00571	0.00184	0.0152	11.2868	11.2824	11.4268	11.1575	11.0878	11.0339	10.9178	10.7646	10.8696	Cops3
1416679_at	437.14	13.7974	359.19	35.384	348.049	81.4381	1.21702	-1.25597	-1.03201	9.85e-05	0.196	0.769	8.76734	8.81883	8.72822	8.63872	8.36672	8.44668	8.78563	8.18463	8.2849	Abcd3
1416680_at	650.84	37.21	854.977	55.4917	1061.32	84.5048	-1.31365	1.63069	1.24134	4.63e-05	0.00172	0.0252	9.32384	9.43468	9.27529	9.64103	9.8287	9.74339	10.1242	9.91288	10.1084	Ube3a
1416681_at	89.33	20.2025	137.369	8.54695	231.588	19.827	-1.53777	2.5925	1.68588	0.00325	0.011	0.00163	6.76627	6.09828	6.5016	7.00236	7.18121	7.11651	7.96166	7.71535	7.87845	Ube3a
1416682_at	49.55	2.57525	65.2063	15.2036	74.8834	9.09084	-1.31597	1.51127	1.14841	0.00351	0.0154	0.4	5.71392	5.59882	5.57569	5.62778	6.31803	6.05287	6.41019	6.07741	6.17144	Ube3a
1416683_at	200.3	16.3844	278.897	17.7108	170.293	10.8423	-1.3924	-1.17621	-1.63775	0.0282	0.0548	0.000656	7.56594	7.77578	7.58694	8.04598	8.097	8.22205	7.5105	7.33381	7.38554	Plxnb2
1416684_at	2333.26	95.4956	2082.27	25.5193	2089.84	71.1308	1.12053	-1.11648	1.00363	0.00285	0.0243	0.885	11.1844	11.1299	11.2477	11.0154	11.0121	11.0441	11.003	11.0847	10.9982	Fbl; LOC545184
1416685_s_at	3166.19	80.1476	2669.73	95.0074	2653.05	75.0074	1.18596	-1.19341	-1.00629	9.83e-05	0.00131	0.828	11.6203	11.6679	11.5965	11.3269	11.3896	11.4291	11.3435	11.4192	11.3564	Fbl; LOC545184
1416686_at	155.91	24.5772	393.198	88.5299	426.681	81.8259	-2.52196	2.73671	1.08515	0.0158	0.00237	0.644	7.05926	7.25038	7.50868	8.87706	8.68986	8.21168	8.47106	9.01054	8.67751	Plod2
1416687_at	294.5	51.9751	892.379	61.738	997.584	217.081	-3.03015	3.38738	1.11789	0.00314	0.00208	0.532	7.94028	8.17387	8.44749	9.90471	9.78507	9.70791	9.61497	10.2505	9.95199	Plod2
1416688_at	128.56	8.19369	15.6088	1.51568	54.2064	8.48648	8.23637	-2.37167	3.47281	0.000496	0.00422	0.000693	6.9933	7.10086	6.9189	3.92269	3.84443	4.11244	5.66043	5.99783	5.58909	Snap91
1416689_at	104.18	12.7287	166.392	6.08697	232.553	8.01955	-1.59716	2.23222	1.39762	3.81e-06	0.00494	0.000332	6.72309	6.85938	6.50433	7.4314	7.37603	7.32597	7.88103	7.80368	7.89779	Tuft1
1416690_at	220.93	11.7636	156.49	7.47017	171.425	19.5555	1.41178	-1.28878	1.09544	1.06e-05	0.044	0.323	7.7686	7.86949	7.72014	7.20963	7.341	7.31581	7.23689	7.56801	7.44026	Gtpbp2
1416691_at	69.05	6.85904	46.0761	1.78217	55.1474	5.58455	1.49861	-1.2521	1.19688	3.55e-06	0.0525	0.0816	6.24951	6.10179	5.96301	5.57031	5.54321	5.46214	5.62309	5.9166	5.80094	Gtpbp2
1416692_at	338.57	15.28	190.932	6.77272	248.698	17.8104	1.77325	-1.36137	1.30255	0.000684	0.00602	0.0122	8.3351	8.46544	8.4064	7.61545	7.59568	7.51779	7.8352	8.00106	8.03089	Coil
1416693_at	7.9	0.443247	16.3606	2.14013	8.39296	1.40859	-2.07096	1.0624	-1.94933	0.00054	0.655	0.0065	2.90971	2.96474	3.06791	4.2335	3.89315	3.94608	2.81397	3.05342	3.29938	Foxc2
1416694_at	6.46	1.16813	7.08249	0.206804	6.25915	0.651959	-1.09636	-1.03209	-1.13154	1.24e-05	0.864	0.158	2.8738	2.79022	2.35958	2.8509	2.84575	2.77487	2.60949	2.51084	2.8022	Gk2
1416695_at	312.99	6.36096	426.559	33.0981	131.648	22.152	-1.36285	-2.37748	-3.24015	6.92e-05	0.0107	0.00182	8.31641	8.25824	8.29469	8.60159	8.79149	8.80776	7.2869	6.82101	6.97404	Bzrp
1416696_at	229.13	5.02158	410.792	8.75062	264.945	12.8892	-1.79283	1.15631	-1.55048	3.39e-05	0.0212	0.00115	7.87588	7.82538	7.8182	8.71731	8.66529	8.66354	8.12479	7.98841	8.03206	D17Wsu104e
1416697_at	94.62	6.75673	19.2372	3.68132	15.4309	0.710008	4.91859	-6.13187	-1.24667	8.63e-05	1.55e-05	0.181	6.44376	6.59674	6.64432	4.55146	4.05611	4.1398	3.99208	3.86942	3.97863	Dpp4
1416698_a_at	3494.8	127.053	5088.86	338.556	3339.66	466.954	-1.45612	-1.04645	-1.52377	2.99e-05	0.595	0.0202	11.8196	11.7149	11.7766	12.2414	12.4186	12.2732	11.8947	11.4887	11.7046	Cks1b
1416699_at	1066.2	15.6754	1339.83	101.804	2123	192.077	-1.25664	1.99118	1.58452	0.000333	0.00477	0.00276	10.0825	10.0476	10.0444	10.2768	10.4959	10.3825	10.9244	11.1834	11.0362	1110008F13Rik
1416700_at	158.69	14.9965	598.027	28.8695	463.482	50.9997	-3.76852	2.92067	-1.29029	0.000285	0.000224	0.0366	7.44173	7.16859	7.30685	9.29203	9.22419	9.15262	9.02725	8.73819	8.78677	Rnd3
1416701_at	89.84	0.934644	391.743	33.813	265.473	19.0711	-4.36045	2.95496	-1.47564	2.96e-05	0.00121	0.0041	6.47574	6.50536	6.48652	8.74808	8.56804	8.51468	8.1524	8.05266	7.94475	Rnd3
1416702_at	33.38	4.13202	12.8267	2.33232	31.1956	6.05467	2.60238	-1.07002	2.43208	0.000765	0.6	0.00443	5.2364	5.04339	4.88083	3.73119	3.89716	3.36472	4.73734	5.25074	4.84995	Serpini1
1416703_at	297.09	12.2446	457.57	33.5645	480.168	31.8134	-1.54017	1.61624	1.04939	0.00019	0.00104	0.442	8.18412	8.2817	8.17607	8.72594	8.84163	8.93816	8.82551	9.00969	8.88075	Mapk14
1416704_at	52.45	9.64691	73.2364	4.57657	76.3306	6.38402	-1.39631	1.4553	1.04225	0.000256	0.0521	0.544	5.9592	5.42378	5.70646	6.17235	6.11521	6.29034	6.36456	6.2653	6.12251	Mapk14
1416705_at	279.02	27.2782	170.557	4.09273	315.042	38.576	1.63593	1.1291	1.84713	0.0184	0.265	0.0115	8.27025	8.09376	7.99507	7.3736	7.43276	7.43514	8.09637	8.45142	8.32818	Rpe
1416706_at	532.08	29.4242	414.26	25.3127	562.35	4.08238	1.28441	1.05689	1.35748	0.000687	0.218	0.0121	9.13367	8.97402	9.05438	8.78036	8.69353	8.60389	9.12389	9.14451	9.1375	Rpe
1416707_a_at	158.71	21.0126	127.899	17.4959	102.83	17.5276	1.2409	-1.54342	-1.24379	7.9e-06	0.0261	0.156	7.40942	7.07113	7.42348	7.06162	7.14817	6.75846	6.60373	6.47194	6.93624	Pmf1
1416708_a_at	60.91	3.16122	100.924	7.71417	116.715	6.12199	-1.65693	1.91619	1.15647	0.00819	0.000104	0.0576	5.86293	6.00863	5.91059	6.56426	6.62364	6.77518	6.79853	6.94681	6.85128	D7Bwg0611e
1416709_a_at	1034.35	37.8672	461.666	36.3118	492.222	18.5652	2.24047	-2.10139	1.06619	0.000784	1.64e-05	0.294	10.0701	10.0057	9.96585	8.71634	8.89125	8.93535	8.89452	9.00118	8.93176	Ngrn
1416710_at	6.73	0.526628	8.54407	0.522807	7.65337	0.24326	-1.26955	1.1372	-1.11638	0.00186	0.089	0.0744	2.84132	2.61876	2.77949	2.98941	3.15008	3.13974	2.98555	2.92519	2.8961	Tmem35
1416711_at	5.77	0.549675	6.0232	0.361498	5.83257	0.28546	-1.04388	1.01084	-1.03269	3.61e-06	0.837	0.521	2.44512	2.44685	2.6783	2.49018	2.61755	2.65857	2.48438	2.62049	2.52411	Tbr1
1416712_at	528.41	38.0436	227.526	7.96699	379.843	19.5486	2.32242	-1.39113	1.66945	0.00141	0.00438	0.000318	9.13378	8.92768	9.06748	7.88153	7.82547	7.7809	8.48801	8.57989	8.63603	Pep4
1416713_at	31.9	2.35246	124.412	2.1314	56.7226	10.068	-3.90006	1.77814	-2.19334	1.33e-06	0.0186	0.0152	4.98072	4.89332	5.10397	6.98643	6.95101	6.93908	6.07712	5.57237	5.7832	2700055K07Rik
1416714_at	17.4	4.54195	13.0901	0.614063	21.8153	7.09534	1.32925	1.25375	1.66656	1.34e-05	0.456	0.142	3.68697	4.1169	4.45698	3.65522	3.78435	3.6885	3.83964	4.82901	4.50498	Irf8
1416715_at	601.66	22.9563	261.056	24.1593	100.38	45.6136	2.30472	-5.99384	-2.60068	0.000156	0.0195	0.0572	9.29466	9.19484	9.20685	8.169	7.91197	7.99155	7.22229	5.884	6.53545	Gjb3
1416716_at	38.91	3.49085	275.846	9.11233	162.752	21.3505	-7.08932	4.18278	-1.69488	3.42e-05	0.000224	0.0152	5.26831	5.15485	5.41202	8.07738	8.08257	8.16165	7.52866	7.14971	7.33636	Efs
1416717_at	5.96	0.341796	5.88945	0.421616	6.38071	0.986085	1.01198	1.07059	1.08341	1.94e-05	0.56	0.495	2.56357	2.49779	2.66134	2.66579	2.5381	2.46319	2.53141	2.9105	2.54645	Crisp2
1416718_at	20.41	2.28382	19.5122	1.77528	23.1445	2.92139	1.04601	1.13398	1.18616	0.000704	0.283	0.152	4.3832	4.1645	4.48742	4.12643	4.36699	4.35308	4.31075	4.667	4.59595	Bcan
1416719_a_at	11324.6	139.09	10682.9	272.375	10485.1	518.969	1.06006	-1.08006	-1.01886	8.29e-05	0.107	0.593	13.4835	13.4482	13.4696	13.3808	13.3469	13.4204	13.2761	13.4172	13.3713	Rps10; LOC545151
1416720_at	653.54	24.3142	263.853	8.80433	310.151	13.7276	2.47691	-2.10717	1.17547	0.000661	3.02e-05	0.00887	9.36651	9.29144	9.3964	8.02022	8.0979	8.01106	8.20995	8.33776	8.27993	Sfrs6
1416721_s_at	2022.07	110.869	735.265	47.7978	898.195	99.5466	2.75012	-2.25126	1.22159	0.000402	0.00178	0.0727	11.0696	10.9447	10.9262	9.6091	9.42125	9.52987	9.63294	9.95462	9.82706	Sfrs6
1416722_at	299.25	9.66677	312.757	16.4821	165.622	13.9765	-1.04514	-1.80682	-1.88838	0.000903	0.0029	0.000954	8.18869	8.27691	8.2086	8.37359	8.2357	8.25347	7.49082	7.36685	7.24731	Hmg20a
1416723_at	297.33	4.97724	131.133	4.42411	65.2341	20.4177	2.26738	-4.55789	-2.0102	6.96e-07	0.0122	0.051	8.18943	8.23702	8.22098	7.08747	6.99272	7.02286	6.46155	5.61221	5.87425	Tcf4
1416724_x_at	349.1	6.10407	115.041	18.694	58.3328	18.3351	3.03458	-5.98462	-1.97214	0.000353	0.0103	0.0456	8.45881	8.46495	8.41831	7.08515	6.77935	6.63652	6.26308	5.3268	5.85949	Tcf4
1416725_at	10.04	0.719534	9.6456	1.61268	8.60461	0.695355	1.04089	-1.16682	-1.12098	5.73e-05	0.0725	0.384	3.36505	3.20549	3.40447	3.51734	3.06114	3.19219	3.13844	3.19806	2.96917	Tcf4
1416726_s_at	5169.06	266.186	3314.18	33.0885	2795.64	138.971	1.55968	-1.84897	-1.18548	0.295	0.000125	0.0235	12.3716	12.2476	12.384	11.6881	11.6842	11.7108	11.4503	11.5183	11.3747	Ube2s
1416727_a_at	856.56	23.4938	1116	27.4441	809.842	110.338	-1.30289	-1.05769	-1.37805	0.00152	0.504	0.046	9.78242	9.7034	9.74035	10.0878	10.1248	10.1588	9.8721	9.53399	9.55279	Cyb5
1416728_at	1828.99	73.4591	1516.94	37.9607	1531.23	42.2524	1.20571	-1.19445	1.00943	2.07e-05	0.00495	0.685	10.847	10.7731	10.8881	10.5634	10.5323	10.6042	10.564	10.6252	10.5512	Csnk2b
1416729_at	12.62	1.15297	12.8114	2.19	10.5389	0.955777	-1.01516	-1.19747	-1.21563	0.0167	0.0729	0.177	3.60083	3.5595	3.80077	3.93786	3.50062	3.5595	3.45181	3.23995	3.48891	Plg
1416730_at	346.84	15.0337	299.883	15.8747	393.42	34.1681	1.15658	1.1343	1.31191	0.000115	0.116	0.0157	8.48981	8.4545	8.36727	8.29229	8.24656	8.14182	8.48821	8.73953	8.6211	Rcl1
1416731_at	323.87	6.62106	406.459	4.4951	285.254	48.372	-1.25501	-1.13537	-1.4249	0.000535	0.301	0.066	8.35433	8.35802	8.30489	8.67831	8.64861	8.6738	8.38318	7.88959	8.15352	Top2b
1416732_at	51.98	7.21444	69.1447	7.12826	43.9259	15.7334	-1.33022	-1.18336	-1.57412	6.41e-05	0.431	0.129	5.49489	5.89444	5.68279	6.27265	6.04296	6.00419	5.93236	4.91385	5.34214	Top2b
1416733_at	154.93	3.99459	313.996	28.0121	299.771	6.04896	-2.0267	1.93488	-1.04745	0.00238	7.07e-06	0.482	7.28713	7.30506	7.23318	8.42906	8.17875	8.26469	8.24961	8.19434	8.23862	Mkln1
1416734_at	10.1	1.29283	8.9718	0.649082	9.4031	1.35219	1.12575	-1.07411	1.04807	0.00462	0.544	0.684	3.22488	3.22488	3.53465	3.1698	3.26404	3.05475	3.01835	3.43316	3.21807	Mkln1
1416735_at	1453.89	123.713	659.558	76.8369	719.881	80.7936	2.20434	-2.01962	1.09146	3.12e-05	0.00149	0.411	10.6091	10.5322	10.3651	9.50688	9.39862	9.17041	9.61585	9.29769	9.54242	Asah1
1416736_at	173.86	7.21278	247.541	8.045	337.102	45.3173	-1.42379	1.93893	1.3618	0.00296	0.00901	0.0539	7.37226	7.46448	7.4862	7.98656	7.89736	7.96911	8.18488	8.57589	8.40392	Casc3
1416737_at	281.39	17.3757	182.378	1.97212	102.682	16.3318	1.5429	-2.74042	-1.77615	3.47e-08	0.00386	0.0242	8.11173	8.23193	8.06012	7.50862	7.49631	7.52726	6.69198	6.89053	6.42637	Gys3
1416738_at	77.76	7.41505	75.174	2.06836	196.32	21.4537	1.0344	2.52469	2.61154	0.00166	0.000434	0.00282	6.38572	6.32627	6.11734	6.23974	6.26708	6.18857	7.44819	7.76509	7.62053	Brap
1416739_a_at	14.14	2.18128	13.6937	2.24173	20.8877	2.22519	1.03259	1.47721	1.52535	0.000301	0.0305	0.0248	3.90195	3.54415	3.98136	3.53856	3.74293	4.00651	4.19687	4.48841	4.45137	Brap
1416740_at	32.77	5.3043	242.232	16.1338	62.06	16.1483	-7.39189	1.89381	-3.9032	0.00337	0.0371	0.00922	4.91467	4.87122	5.28056	7.94541	7.99891	7.8099	6.27764	5.50304	5.98296	Col5a1
1416741_at	13.19	1.16748	22.9008	2.40626	15.7408	2.54534	-1.73623	1.19339	-1.45487	0.0114	0.22	0.0389	3.85656	3.68689	3.61061	4.40988	4.4451	4.6816	4.14973	4.0526	3.68689	Col5a1
1416742_at	1569.98	56.344	1637.07	39.012	1306.18	75.0568	-1.04273	-1.20196	-1.25333	0.0644	0.0134	0.0108	10.6751	10.5861	10.5865	10.7014	10.6371	10.6914	10.4418	10.3216	10.2853	Cfdp1
1416743_at	169.31	21.8026	210.952	6.16274	186.232	5.22329	-1.24595	1.09995	-1.13274	0.000506	0.312	0.00598	7.41613	7.57234	7.19769	7.68628	7.70768	7.76715	7.49472	7.55445	7.57255	Uap1
1416744_at	5.08	0.164899	5.38885	0.480314	5.1215	0.476103	-1.0608	1.00817	-1.0522	6.16e-05	0.932	0.527	2.39784	2.32376	2.31231	2.56927	2.3782	2.3313	2.3626	2.48195	2.21258	Uap1
1416745_x_at	7.94	1.55657	6.47466	0.151088	6.43383	0.212424	1.22632	-1.2341	-1.00635	0.00046	0.207	0.797	2.77274	2.85989	3.2806	2.69954	2.72552	2.65857	2.70908	2.62978	2.71658	Uap1
1416746_at	1926.24	80.1621	1470.64	47.744	402.114	82.469	1.30979	-4.79029	-3.65728	0.00303	0.00421	0.00689	10.8894	10.8649	10.978	10.4923	10.5752	10.4977	8.93504	8.34691	8.61211	H2afx
1416747_at	205.51	8.8743	152.127	18.4348	251.373	24.0439	1.35091	1.22317	1.65239	0.000441	0.0498	0.00579	7.61864	7.74336	7.68451	7.25439	7.05984	7.41175	7.84866	8.11721	7.94221	D15Mgi27
1416748_a_at	217.09	11.2174	432.629	37.6661	242.238	37.4497	-1.99286	1.11584	-1.78597	0.00086	0.356	0.00824	7.8341	7.68482	7.76375	8.89499	8.67547	8.68989	8.15633	7.76334	7.8083	Mre11a
1416749_at	143.47	7.33572	156.791	9.24895	100.376	21.8053	-1.09285	-1.42932	-1.56203	0.000463	0.0915	0.0591	7.20358	7.20946	7.07686	7.3684	7.19877	7.30584	6.94011	6.30818	6.6307	Htra1
1416750_at	268.71	21.4539	228.416	21.6666	263.555	16.3243	1.17641	-1.01956	1.15384	0.000323	0.772	0.107	8.10127	7.93617	8.16285	7.87377	7.94458	7.67485	7.94004	8.11609	8.06413	Oprs1
1416751_a_at	351.8	28.7843	162.413	9.41607	756.151	143.012	2.16608	2.14938	4.65572	3.14e-05	0.0124	0.00326	8.45005	8.5758	8.34036	7.28425	7.30523	7.43634	9.22601	9.77855	9.62814	Ddx20
1416752_at	17.61	3.73018	16.8709	1.47786	18.4223	2.49519	1.04381	1.04613	1.09196	8.84e-05	0.724	0.412	3.97148	3.92911	4.45343	3.94522	4.07465	4.19844	4.08664	4.08518	4.41302	Ldb3
1416753_at	76.27	4.67001	98.9336	4.482	92.0353	13.8473	-1.29715	1.2067	-1.07495	0.000227	0.176	0.479	6.25618	6.33715	6.16014	6.70139	6.59883	6.58204	6.24936	6.63186	6.65619	Prkar1b
1416754_at	31.68	6.20237	34.178	0.456384	34.3209	0.474918	-1.07885	1.08336	1.00418	0.000974	0.518	0.726	4.61859	5.10895	5.16832	5.08137	5.08648	5.11688	5.07778	5.1125	5.1125	Prkar1b
1416755_at	659.81	35.803	687.146	84.7058	1242.79	134.082	-1.04143	1.88356	1.80863	2.36e-06	0.00355	0.00335	9.45335	9.3261	9.3141	9.61275	9.35838	9.28106	10.0925	10.3966	10.3316	Dnajb1
1416756_at	461.76	27.8526	701.973	23.0505	1329.04	199.988	-1.52021	2.8782	1.89329	0.000297	0.00269	0.0148	8.80748	8.79257	8.94782	9.50895	9.42886	9.42647	10.1625	10.5911	10.3426	Dnajb1
1416757_at	727.61	39.0747	325.438	21.1816	265.613	58.6783	2.23579	-2.73936	-1.22523	0.000759	0.0103	0.211	9.45613	9.59361	9.46722	8.45076	8.28888	8.29311	8.37873	7.81219	7.9023	Zwilch
1416758_at	65.34	7.97011	66.0575	5.94282	72.1647	2.31765	-1.01098	1.10445	1.09245	1.21e-05	0.287	0.215	6.1007	6.15259	5.81382	5.9163	6.03422	6.1748	6.13341	6.22344	6.16134	Arhgap27
1416759_at	115.95	24.8839	63.8834	4.11531	21.372	5.02429	1.81503	-5.42533	-2.98912	0.00264	0.000755	0.00957	6.84152	7.14411	6.51928	6.08626	5.90002	5.99982	4.75114	4.32436	4.10033	Mical1
1416760_at	58.66	5.87969	77.8657	6.64963	58.3648	7.99446	-1.32741	-1.00506	-1.33412	0.000948	0.939	0.042	5.74851	5.83376	6.02635	6.2111	6.41859	6.20885	5.69989	5.80175	6.0732	Galntl1
1416761_at	35.18	7.92368	241.03	24.9102	30.5073	3.34005	-6.85134	-1.15317	-7.90073	0.000325	0.417	2.02e-05	4.92291	5.47008	4.94884	7.85827	7.79349	8.07246	4.96307	5.06404	4.74837	---
1416762_at	709.75	41.6985	2207.91	131.097	1954.1	331.225	-3.11083	2.75322	-1.12989	0.000508	0.00462	0.308	9.53655	9.49934	9.37255	11.0175	11.1137	11.1891	11.1769	10.7007	10.8787	S100a10
1416763_at	1718.03	105.522	1545.75	76.0803	1440.85	105.527	1.11146	-1.19237	-1.0728	8.22e-05	0.0327	0.237	10.8416	10.7221	10.6706	10.5456	10.6735	10.5598	10.6097	10.4348	10.426	G431001I09Rik
1416764_at	479.21	39.123	769.782	33.1766	573.914	70.823	-1.60636	1.19762	-1.34129	4.72e-05	0.11	0.038	9.03438	8.82979	8.84003	9.52933	9.58029	9.65264	9.35421	9.09214	9.0265	Ttc11
1416765_s_at	1237.87	58.113	1315.06	177.086	951.975	54.8261	-1.06236	-1.30032	-1.3814	0.000298	0.004	0.0413	10.2283	10.2399	10.3495	10.1405	10.3829	10.5325	9.98103	9.81699	9.88157	MGI:1913699
1416766_at	557.62	32.3618	450.314	6.41624	343.879	25.1384	1.23829	-1.62156	-1.30951	0.00818	0.000985	0.0192	9.15734	9.18275	9.02434	8.83361	8.79276	8.8177	8.54267	8.36342	8.36368	Mosc2
1416767_a_at	594.55	1.51938	867.399	97.9332	562.555	208.209	-1.45892	-1.05688	-1.54189	0.000372	0.681	0.143	9.21927	9.2119	9.21578	9.5713	9.8968	9.79462	9.62786	8.58433	9.00184	1110003E01Rik
1416768_at	727.94	30.1953	962.055	12.4778	611.94	137.393	-1.32161	-1.18956	-1.57214	0.00019	0.267	0.0635	9.46842	9.47716	9.57501	9.89751	9.90084	9.93134	9.5845	8.98921	9.12897	1110003E01Rik
1416769_s_at	1046	97.8328	699.363	15.6792	1950.86	183.444	1.49565	1.86507	2.78948	0.000275	0.00127	0.00193	10.1772	9.97133	9.93118	9.41219	9.46574	9.47103	10.7663	11.0254	10.9848	Atp6v0b
1416770_at	47.95	7.21313	64.5266	2.40211	61.7437	5.11202	-1.34571	1.28767	-1.04507	0.00198	0.0859	0.453	5.72892	5.67558	5.31079	6.02024	5.95322	6.06	6.05696	5.81743	5.96026	Stk25
1416771_at	510.3	16.7658	568.711	13.8556	677.656	26.9444	-1.11446	1.32796	1.19156	0.00213	0.000775	0.00523	9.01557	8.93996	9.02851	9.19057	9.12363	9.13961	9.38209	9.46812	9.36076	Trappc3
1416772_at	178.64	5.34158	221.076	4.47952	165.418	16.2617	-1.23755	-1.07993	-1.33647	0.000481	0.284	0.0294	7.52002	7.48713	7.43422	7.82053	7.76404	7.78003	7.52508	7.28708	7.28427	Cpt2
1416773_at	388.9	11.4823	340.857	15.5414	414.005	44.9291	1.14095	1.06455	1.2146	0.000471	0.464	0.0829	8.55954	8.6042	8.64477	8.48369	8.35587	8.39654	8.76838	8.50108	8.79326	Wee1
1416774_at	85.13	7.90775	75.7946	10.0097	109.245	9.87326	1.12317	1.28327	1.44133	0.0169	0.0303	0.0187	6.53373	6.26464	6.42385	6.13798	6.44863	6.12137	6.80435	6.61993	6.8779	Wee1
1416775_at	116.96	12.6755	135.018	7.22013	144.766	10.7067	-1.1544	1.23774	1.0722	0.103	0.0573	0.262	6.99257	6.68414	6.91521	7.1528	6.99845	7.07564	7.13013	7.29477	7.10013	2310004L02Rik
1416776_at	39.43	7.17646	18.7972	0.965876	22.4673	3.56814	2.09765	-1.755	1.19525	0.00372	0.0199	0.214	5.4017	5.48354	4.96637	4.26453	4.14503	4.28389	4.1982	4.60199	4.62997	Crym
1416777_at	6.48	0.428489	6.27973	0.861013	5.79473	0.546062	1.03189	-1.11826	-1.0837	0.00316	0.164	0.48	2.61524	2.79869	2.66922	2.81631	2.68906	2.41865	2.46391	2.44448	2.68343	Ceacam12
1416778_at	5.66	0.281778	10.8629	2.44366	11.2048	6.83813	-1.91924	1.97964	1.03147	2.06e-05	0.218	0.868	2.49038	2.43315	2.57528	3.7345	3.44027	3.07438	4.25513	2.80769	2.91026	Sdpr
1416779_at	4.96	0.093306	7.90913	1.40358	7.56419	3.2653	-1.59458	1.52504	-1.0456	0.000814	0.253	0.744	2.2815	2.3133	2.33559	3.24542	2.76313	2.89825	3.50266	2.50828	2.50298	Sdpr
1416780_at	119.01	15.069	279.277	24.3431	85.6671	2.29693	-2.34667	-1.38921	-3.26002	0.000155	0.0408	0.000743	7.0826	6.72849	6.85115	8.26346	8.04037	8.06218	6.38593	6.41306	6.46199	Pfkm
1416781_at	260.28	19.3723	415.538	17.3855	239.467	27.7592	-1.5965	-1.08692	-1.73527	4.15e-05	0.339	0.0072	7.95557	7.96562	8.14274	8.7087	8.63265	8.75262	8.08468	7.81326	7.79445	Praf2
1416782_s_at	325.24	34.5376	529.416	14.3915	271.905	44.4266	-1.62777	-1.19615	-1.94706	9e-05	0.179	0.0158	8.26738	8.24125	8.51171	9.09264	9.02939	9.02169	8.33058	7.88894	8.00427	Praf2
1416783_at	6.88	1.04129	7.60042	0.419655	10.4532	3.14805	-1.10471	1.51935	1.37534	0.00204	0.119	0.212	2.58832	2.72251	3.00679	2.8421	3.00165	2.93006	3.11712	3.81639	3.1035	Tac1
1416784_at	7.2	0.365951	9.06173	0.703646	6.86753	0.243094	-1.25857	-1.04841	-1.3195	1.33e-06	0.268	0.0139	2.91609	2.76954	2.85587	3.19337	3.05643	3.28074	2.81523	2.72011	2.8022	Pgk2
1416785_at	13.92	3.1842	11.9065	1.96455	13.6648	1.20878	1.16911	-1.01867	1.14768	0.039	0.975	0.284	3.51812	3.67748	4.13075	3.28799	3.76873	3.62315	3.76607	3.64236	3.89747	Kcnip1
1416786_at	30.48	0.938806	64.9734	6.99845	52.7376	7.23624	-2.13167	1.73024	-1.23201	0.000626	0.0185	0.113	4.97742	4.89055	4.9195	6.18864	5.90246	5.95802	5.78427	5.8701	5.47938	Acvr1
1416787_at	19.04	3.23795	18.7984	1.43701	18.416	1.63137	1.01285	-1.03389	-1.02076	0.000101	0.822	0.771	4.03804	4.17185	4.50214	4.11669	4.23462	4.33783	4.0622	4.31859	4.21639	Acvr1
1416788_a_at	2563.59	140.277	1482.36	71.6362	997.915	157.584	1.7294	-2.56895	-1.48545	7.3e-06	0.00422	0.0346	11.3073	11.2528	11.4074	10.5265	10.4663	10.6049	10.2039	9.80758	9.84262	Idh3g
1416789_at	2169.96	37.3892	1243.06	36.9748	847.63	80.1861	1.74565	-2.56003	-1.46652	0.00153	0.00244	0.0123	11.1031	11.0915	11.0553	10.2348	10.2823	10.3207	9.87544	9.66725	9.62664	Idh3g
1416790_a_at	517.6	59.5587	694.603	40.4545	839.382	30.646	-1.34197	1.62168	1.20843	0.00219	0.011	0.0126	8.92329	8.90986	9.19555	9.53364	9.38379	9.39791	9.66311	9.7677	9.70682	Tdg; LOC434200; LOC545124
1416791_a_at	603.82	56.0456	414.243	5.73347	608.395	26.0251	1.45765	1.00758	1.46869	0.00144	0.881	0.00199	9.29079	9.33339	9.07686	8.68469	8.71711	8.68092	9.18871	9.24361	9.31165	Nxf1
1416792_at	622.95	36.2914	671.113	79.188	695.955	26.5035	-1.07731	1.11719	1.03702	0.000142	0.0599	0.629	9.28897	9.36168	9.19337	9.50738	9.46131	9.18148	9.43267	9.39283	9.50097	Ppm1g
1416793_at	655.21	65.9954	548.699	31.4376	635.747	13.9763	1.19411	-1.03061	1.15864	0.00157	0.686	0.0319	9.30795	9.51025	9.23494	9.19229	9.05134	9.05134	9.27692	9.33899	9.32032	Arl6ip2
1416794_at	241.75	15.3278	243.11	34.1139	322.74	14.5414	-1.00563	1.33501	1.32754	0.00166	0.00428	0.0551	8.00535	7.82209	7.91893	8.1396	7.83942	7.77009	8.294	8.29844	8.40736	Arl6ip2
1416795_at	52.17	9.07934	46.8712	6.58554	24.5724	4.77071	1.11305	-2.12312	-1.90748	0.00045	0.00722	0.0111	5.62779	5.96101	5.48401	5.74541	5.33961	5.53836	4.89295	4.56809	4.34232	Cryl1
1416796_at	50.37	1.81507	172.345	0.421714	168.305	19.9126	-3.42158	3.34138	-1.024	0.275	0.00145	0.712	5.6541	5.70587	5.60188	7.42987	7.43227	7.42532	7.57887	7.27555	7.31095	Nck2
1416797_at	14.71	4.17514	23.5736	3.60008	23.1135	1.78057	-1.60256	1.57128	-1.01991	0.000639	0.0883	0.898	3.78164	3.47213	4.26912	4.55528	4.76577	4.3223	4.54583	4.40758	4.6299	Nck2
1416798_a_at	104.52	6.62031	256.282	7.93445	163.645	23.1311	-2.45199	1.56568	-1.56609	0.000688	0.0195	0.0264	6.80908	6.66324	6.64511	7.95097	8.01459	8.03781	7.13823	7.5478	7.34825	Nme4
1416799_at	292.69	27.6279	253.09	20.5917	465.358	35.1708	1.15647	1.58993	1.83871	0.000135	0.00304	0.000683	8.17301	8.3315	8.06246	7.9603	8.10539	7.87539	8.7541	8.97131	8.85296	Trpm7
1416800_at	240.66	17.1291	155.647	7.56564	331.105	37.9636	1.54619	1.37582	2.12728	0.000148	0.0248	0.00347	7.8358	8.0237	7.86587	7.35743	7.22131	7.26429	8.16669	8.45363	8.47318	Trpm7
1416801_at	17.13	1.65904	15.1573	4.20389	26.1639	1.22512	1.13015	1.52737	1.72616	0.00097	0.00661	0.0642	4.24648	4.0569	3.97936	4.3047	3.82615	3.52678	4.7434	4.6295	4.75238	Trpm7
1416802_a_at	994.14	43.5465	1096.51	39.2273	626.81	92.676	-1.10297	-1.58603	-1.74935	0.00127	0.0249	0.018	9.88582	9.97349	10.0098	10.1392	10.0396	10.1154	9.48637	9.05546	9.30172	Cdca5
1416803_at	85.49	3.72614	300.091	16.208	48.9223	17.3998	-3.51025	-1.74747	-6.13404	2.85e-05	0.0936	0.0101	6.34934	6.42634	6.47466	8.17025	8.31525	8.19813	6.09197	5.10487	5.46406	Fkbp7
1416804_at	12.39	1.07578	10.6299	0.676515	11.919	0.481257	1.16558	-1.03952	1.12127	0.0017	0.566	0.0667	3.69948	3.70386	3.47873	3.32656	3.50644	3.39138	3.50638	3.61096	3.60585	LOC114601
1416805_at	17.17	2.70743	16.2635	2.13415	10.8072	3.29571	1.05574	-1.58876	-1.50489	0.449	0.0801	0.104	3.95319	4.34324	3.97609	3.78765	4.11188	4.1449	3.86881	3.13182	3.17741	1110032E23Rik
1416806_at	75.28	9.65335	45.2913	6.34151	28.1744	5.34937	1.66213	-2.67193	-1.60753	0.000697	0.00356	0.032	6.19609	6.42221	6.06075	5.6722	5.26532	5.5367	4.89179	4.47453	5.02698	Fdxr
1416807_at	6256.33	25.4444	6822.02	173.532	6073.4	18.6366	-1.09042	-1.03012	-1.12326	0.000456	0.000775	0.0144	12.6178	12.6074	12.608	12.7097	12.7199	12.7774	12.5657	12.5657	12.5734	Rpl36a
1416808_at	475.48	24.8023	181.445	2.99545	290.226	76.489	2.62052	-1.63831	1.59952	0.00961	0.067	0.092	8.81777	8.96814	8.88992	7.51314	7.47598	7.52065	8.55519	7.84288	8.0495	Nid1
1416809_at	5.92	0.294792	6.58471	1.01467	5.74365	0.782213	-1.11228	-1.0307	-1.14643	5.55e-05	0.706	0.316	2.64027	2.49779	2.5576	2.95393	2.61344	2.55728	2.28445	2.67444	2.579	Cyp3a11
1416810_at	352.23	49.0294	817.063	55.2959	538.577	51.4044	-2.31968	1.52905	-1.51708	0.000484	0.018	0.00441	8.58023	8.20786	8.56328	9.66313	9.57967	9.77353	9.22356	9.00056	8.98218	Mea1
1416811_s_at	8.99	1.36533	80.5628	21.064	10.0099	0.565331	-8.96138	1.11345	-8.04831	0.000731	0.339	0.00334	2.89492	3.25145	3.32301	6.12965	6.06294	6.71173	3.41029	3.25198	3.30325	Ctla2a; Ctla2b
1416812_at	247.7	6.66955	410.986	17.1247	255.884	28.5916	-1.65921	1.03304	-1.60614	9.04e-05	0.705	0.0104	7.94214	7.91941	7.99478	8.64056	8.75025	8.65556	8.15466	7.83171	7.99362	Tia1
1416813_at	74.48	5.62041	170.224	9.82272	94.1274	21.2696	-2.2855	1.26379	-1.80845	1.8e-05	0.241	0.0385	6.10976	6.32697	6.21119	7.43431	7.47887	7.31581	6.84317	6.17633	6.5736	Tia1
1416814_at	102.15	7.33468	136.789	21.3604	79.2599	14.1872	-1.3391	-1.2888	-1.72583	5.97e-05	0.103	0.0161	6.55967	6.76656	6.68999	6.8228	7.2746	7.15305	6.57769	6.18739	6.11656	Tia1
1416815_s_at	2206.34	82.7624	2991.15	97.4577	2180.49	106.973	-1.35571	-1.01186	-1.37178	2.41e-05	0.754	0.00145	11.1433	11.1331	11.0439	11.5495	11.5912	11.4972	11.1016	11.1535	11.0127	Bub3
1416816_at	303.85	10.1417	296.452	14.0255	279.31	15.1896	1.02495	-1.08786	-1.06137	0.929	0.0996	0.227	8.29092	8.19508	8.25397	8.28838	8.17064	8.17277	8.17785	8.1623	8.03267	Nek7
1416817_at	28.59	1.51505	26.109	0.357816	20.2899	0.582712	1.09502	-1.40907	-1.2868	0.000313	0.00191	0.00102	4.7752	4.81236	4.92078	4.72486	4.68549	4.70881	4.30853	4.3882	4.33016	Nek7
1416818_at	14.98	2.21113	201.092	9.84325	131.213	37.1394	-13.424	8.7592	-1.53256	2.85e-05	0.00115	0.1	3.68617	3.88604	4.11116	7.70129	7.56866	7.68166	7.42978	6.6485	6.91762	Parva
1416819_at	1024.14	55.6568	1477.35	82.8777	1201.43	52.3509	-1.44252	1.17311	-1.22965	0.00278	0.0187	0.00814	10.0426	9.90674	10.0469	10.6192	10.4768	10.4859	10.2975	10.217	10.1744	Cdc37
1416820_at	24.71	4.09925	49.9448	10.3291	33.9881	6.70302	-2.02124	1.37548	-1.46948	0.000248	0.105	0.091	4.46047	4.87913	4.50386	5.25874	5.8568	5.74405	5.34222	4.76379	5.09722	Cdc37
1416821_at	56.1	7.87355	68.8381	4.86457	62.4286	7.5203	-1.22706	1.11281	-1.10267	0.000821	0.356	0.287	5.66045	6.02498	5.71727	5.99423	6.1984	6.11551	6.14759	5.90383	5.82067	Es2el
1416822_at	32.76	6.77431	23.7987	0.797131	30.2746	1.99307	1.37655	-1.0821	1.27211	0.00044	0.668	0.0115	5.14112	5.24417	4.64855	4.57019	4.52507	4.62156	4.82306	5.01309	4.9177	Es2el
1416823_a_at	174.86	5.97037	85.0903	11.4155	63.2154	5.89041	2.05499	-2.7661	-1.34604	2.17e-05	0.00099	0.044	7.40221	7.44593	7.50036	6.57873	6.43876	6.18857	6.11733	5.96626	5.85058	Osbpl1a
1416824_at	258.9	17.1424	419.999	21.4801	154.659	29.9328	-1.62224	-1.67401	-2.71565	0.0032	0.0291	0.00784	8.10827	7.91688	8.0173	8.6529	8.69175	8.79434	7.55578	7.02826	7.18277	B230118H07Rik
1416825_at	73.04	4.74966	35.3354	3.80165	58.5025	5.6543	2.06705	-1.24849	1.65564	1.02e-05	0.0351	0.00372	6.0796	6.22748	6.25822	5.30596	5.0085	5.09834	5.73574	5.85067	6.01151	Snta1
1416826_a_at	204.39	20.3247	270.525	25.3486	390.044	24.5085	-1.32357	1.90833	1.44181	0.000915	0.00159	0.00766	7.79218	7.71092	7.50771	7.92302	8.19131	8.11152	8.67199	8.64443	8.50023	Trfp
1416827_at	21.92	2.24314	22.3274	0.727049	19.844	0.649767	-1.01859	-1.10462	-1.12515	0.000525	0.24	0.0115	4.3012	4.59688	4.44903	4.50225	4.42581	4.51262	4.27502	4.36335	4.292	Tbxas1
1416828_at	5.47	0.096918	5.62853	0.37422	5.3335	0.398848	-1.02898	-1.02559	-1.05532	0.00676	0.594	0.403	2.43713	2.43695	2.48109	2.56664	2.52444	2.38068	2.31487	2.39547	2.52693	LOC545465
1416829_at	8593.03	178.33	5623.96	127.564	5551.02	255.722	1.52793	-1.54801	-1.01314	0.00604	0.00093	0.677	13.0462	13.0576	13.1025	12.4623	12.487	12.422	12.5112	12.3845	12.4168	Atp5b
1416830_at	655.66	48.0584	573.975	7.74784	773.72	11.7362	1.14232	1.18006	1.348	0.00189	0.0537	1.61e-05	9.45613	9.36241	9.24407	9.16615	9.18351	9.14461	9.60453	9.57052	9.61162	0610031J06Rik
1416831_at	88.5	5.67992	142.818	2.24179	214.817	27.2833	-1.61377	2.42731	1.50413	0.00218	0.002	0.0316	6.5098	6.52973	6.35727	7.13524	7.15798	7.18053	7.53156	7.78691	7.89834	Neu1
1416832_at	7.57	2.376	444.889	22.1922	167.036	88.8711	-58.77	22.0655	-2.66344	0.000714	0.00277	0.0742	2.85281	3.33568	2.42789	8.80221	8.72102	8.86507	8.04367	6.47888	7.2099	Slc39a8
1416833_at	7.27	0.763192	7.01581	0.143714	7.25271	0.53838	1.03623	-1.00238	1.03377	2.1e-05	0.993	0.543	2.92448	2.67838	2.96787	2.78657	2.80135	2.8433	2.96493	2.75121	2.85149	Keg1
1416834_x_at	649.23	17.9862	903.397	32.056	584.098	72.2596	-1.39149	-1.11151	-1.54665	0.000219	0.261	0.0192	9.29961	9.34786	9.37919	9.80312	9.77734	9.87539	9.35819	8.99935	9.19041	Ndufb2
1416835_s_at	574.64	29.9984	553.944	72.5249	746.143	31.9095	1.03736	1.29845	1.34697	0.00242	0.00283	0.0422	9.10648	9.249	9.14019	9.31668	8.99698	9.00345	9.54001	9.60524	9.48204	Amd1; Amd2; LOC432454
1416836_at	151.72	7.90008	236.909	4.07465	234.568	6.44689	-1.56149	1.54606	-1.00998	0.000332	0.00102	0.623	7.26562	7.30665	7.1595	7.87985	7.86847	7.91583	7.91436	7.83529	7.87086	Lrp10
1416837_at	1336.77	45.2811	1015.06	42.236	1106.16	58.2916	1.31694	-1.20848	1.08975	5.44e-05	0.00993	0.0964	10.4367	10.3409	10.3744	10.0499	9.93102	9.97867	10.1216	10.18	10.0284	Bax
1416838_at	306.88	9.14682	169.871	12.737	200.227	13.3148	1.80654	-1.53266	1.1787	0.00114	0.00257	0.0449	8.28664	8.21099	8.28562	7.52709	7.35982	7.33006	7.58094	7.59743	7.75187	Mut
1416839_at	7.73	0.991547	7.01125	1.17742	5.7119	0.198145	1.10251	-1.35331	-1.22748	0.000228	0.045	0.178	2.868	2.81328	3.14826	3.03796	2.55092	2.79917	2.55074	2.53349	2.45593	Mut
1416840_at	360.67	27.1201	309.494	21.9276	182.931	6.10298	1.16535	-1.97161	-1.69186	1.45e-05	0.00118	0.00187	8.5931	8.50639	8.37581	8.30288	8.35569	8.15535	7.5276	7.55525	7.46101	Mid1ip1
1416841_at	479.12	31.5775	445.741	3.71326	311.813	9.06573	1.07488	-1.53656	-1.42952	5.61e-05	0.00276	0.00112	8.89149	8.81333	9.00166	8.80425	8.80939	8.78644	8.28577	8.32527	8.24135	1110059E24Rik
1416842_at	65.1	3.7211	493.822	20.3279	155.398	28.487	-7.58559	2.38706	-3.17779	0.00283	0.00843	0.00541	6.11472	5.99597	5.95871	8.90641	8.92031	9.01441	7.55651	7.13343	7.10371	Gstm5
1416843_at	378.28	15.4982	798.514	11.1178	431.929	27.9146	-2.11091	1.14182	-1.84872	0.000427	0.0479	0.00247	8.60384	8.58968	8.49392	9.63228	9.62697	9.66399	8.85842	8.69628	8.70336	Pde6d
1416844_at	153.41	12.6288	493.744	22.7573	492.346	64.4173	-3.21846	3.20935	-1.00284	0.011	0.000564	0.93	7.38614	7.1556	7.23247	9.00024	8.9683	8.87122	9.12201	8.74268	8.94103	Hrmt1l1
1416845_at	61.62	6.67926	174.464	11.48	101.132	4.28392	-2.83129	1.64122	-1.72511	0.00178	0.00841	0.000671	6.09019	5.77562	5.95277	7.5339	7.34385	7.4563	6.72274	6.65375	6.60121	Hspa5bp1
1416846_a_at	12.35	1.8077	112.299	10.8804	60.6713	8.94113	-9.09302	4.91265	-1.85094	5.69e-05	0.000176	0.005	3.82643	3.62008	3.40221	6.84289	6.64944	6.92737	6.14922	5.80984	5.77987	Pdzrn3
1416847_s_at	6.9	1.14107	6.50541	0.222095	7.27508	0.616225	1.06066	1.05436	1.11831	0.36	0.612	0.148	3.03347	2.69943	2.58873	2.67028	2.75734	2.67563	2.71777	2.90638	2.95407	Oas1d; Oas1e
1416848_at	181.29	8.10638	366.681	16.9795	291.321	22.0969	-2.02262	1.60693	-1.25868	3.27e-05	0.00177	0.0155	7.57477	7.4626	7.46629	8.48967	8.46968	8.59275	8.30759	8.12091	8.12282	Ubl5
1416849_at	876.92	33.7346	1121.19	90.7154	884.045	46.2111	-1.27855	1.00812	-1.26825	0.000206	0.847	0.0187	9.83372	9.72354	9.76951	10.0061	10.1366	10.2403	9.87182	9.75428	9.73395	D10Ertd214e
1416850_s_at	1411.96	122.343	1716.26	137.504	1553.56	63.6295	-1.21552	1.10029	-1.10473	1.23e-07	0.175	0.15	10.3989	10.3803	10.6007	10.6678	10.686	10.8724	10.6343	10.6358	10.5315	D10Ertd214e
1416851_at	39.51	4.01413	46.6644	6.44505	76.9269	6.59728	-1.18108	1.94702	1.64851	3.91e-05	0.0011	0.00998	5.15226	5.29915	5.44582	5.54516	5.7305	5.32929	6.1812	6.40116	6.20358	St13
1416852_a_at	56.9	12.5984	63.479	5.96716	154.748	12.517	-1.11562	2.71965	2.43778	8.9e-05	0.0112	0.000252	5.9821	6.02465	5.4059	5.88577	5.93139	6.13507	7.14035	7.37198	7.29936	Ncdn
1416853_at	32.37	3.04459	29.5323	1.77464	57.9621	9.30516	1.09609	1.79061	1.96267	0.000321	0.0124	0.0128	4.85268	5.11153	5.07198	4.94179	4.78105	4.9245	5.56409	6.01144	5.95574	Ncdn
1416854_at	18.21	1.69561	23.1056	1.80565	19.5959	4.2262	-1.26884	1.0761	-1.17911	0.00819	0.699	0.296	4.05486	4.32161	4.17189	4.64792	4.42757	4.50632	4.31454	4.56456	3.92854	Slc34a2
1416855_at	94.57	9.46631	734.152	46.9263	124.507	14.3773	-7.76305	1.31656	-5.89647	0.00605	0.0361	0.000106	6.6784	6.39333	6.60332	9.56667	9.40953	9.57755	6.89637	7.13748	6.82775	Gas1
1416856_at	906.71	28.7683	832.198	19.7059	2251.04	302.897	1.08954	2.48264	2.70493	5.6e-05	0.00587	0.00554	9.87194	9.81911	9.78101	9.73817	9.67201	9.69136	10.8959	11.2706	11.215	3230401D17Rik
1416857_at	727.02	20.2113	1220.38	33.4303	918.22	23.3536	-1.67861	1.26299	-1.32908	4.31e-05	0.000438	0.000197	9.55126	9.47897	9.48624	10.2189	10.2435	10.2959	9.85725	9.86957	9.80033	Sdf2
1416858_a_at	2477.67	18.7684	2830.18	248.295	1763.75	385.62	-1.14228	-1.40477	-1.60464	0.00159	0.109	0.0479	11.2871	11.2708	11.2663	11.3138	11.5519	11.5229	11.0702	10.4292	10.7833	Fkbp3
1416859_at	2317.81	132.246	2543.8	112.081	1471.07	202.199	-1.0975	-1.57559	-1.72921	0.000753	0.0155	0.0121	11.1551	11.2672	11.1087	11.3175	11.2454	11.3726	10.734	10.3801	10.4277	Fkbp3
1416860_s_at	659.26	48.5677	449.371	39.6464	344.976	22.3142	1.46707	-1.91103	-1.30261	1.28e-05	0.000383	0.0183	9.38496	9.24484	9.45632	8.65733	8.89336	8.87295	8.50571	8.4564	8.3228	Ing1
1416861_at	115.51	13.6192	229.494	8.39681	516.211	71.6023	-1.98679	4.46897	2.24934	0.00218	0.000187	0.00728	6.92297	6.96846	6.643	7.78096	7.8808	7.86323	8.77352	9.17427	9.05875	Stam
1416862_at	62.92	7.68195	95.6159	7.66922	117.307	23.0995	-1.51964	1.86438	1.22686	0.00525	0.0187	0.247	5.7815	5.98682	6.13638	6.45439	6.68654	6.58724	6.51119	6.97223	7.07838	Stam
1416863_at	21.56	3.70611	30.6364	3.14009	26.5161	2.55385	-1.42098	1.22987	-1.15539	1.72e-06	0.169	0.153	4.11147	4.55656	4.57676	4.78506	5.0809	4.93039	4.84807	4.57043	4.75421	Abhd8
1416864_at	170.72	17.8595	114.692	1.98226	188.282	3.95489	1.48851	1.10287	1.64163	0.00216	0.235	8.22e-06	7.42471	7.55459	7.25108	6.86761	6.81802	6.8388	7.59098	7.535	7.54363	Surf6
1416865_at	331.04	31.2827	151.018	12.4196	126.331	11.6583	2.19206	-2.62042	-1.19541	7.98e-06	0.000219	0.069	8.32523	8.51639	8.25837	7.30759	7.09465	7.30338	7.1091	6.84222	6.97956	Fgd1
1416866_at	129.44	11.8465	97.7901	10.2207	72.2278	13.3035	1.32365	-1.79211	-1.35391	0.0656	0.0144	0.0727	7.16038	6.95264	6.92383	6.77583	6.5145	6.5293	6.45232	5.9965	6.02838	Bet1
1416867_at	115.08	8.37571	134.163	9.85839	93.0305	6.21774	-1.16583	-1.23701	-1.44214	9.14e-08	0.0203	0.00342	6.80712	6.76421	6.96078	6.94049	7.11821	7.13681	6.62354	6.55714	6.43167	Bet1
1416868_at	32.3	4.65279	30.3778	2.82538	26.5878	2.69669	1.06328	-1.21484	-1.14254	0.000337	0.144	0.174	4.79515	5.00351	5.21186	5.05634	4.91788	4.78814	4.80518	4.82398	4.55343	Cdkn2c
1416869_x_at	40.82	6.09013	33.5772	4.34922	51.5373	5.8576	1.2157	1.26255	1.53489	0.000274	0.108	0.0131	5.0786	5.47507	5.46581	4.86749	5.07256	5.24372	5.65923	5.85378	5.53123	Lime1
1416870_at	89.14	6.94927	115.145	5.87975	88.6417	7.58821	-1.29173	-1.00562	-1.29899	0.00339	0.932	0.0168	6.58588	6.36041	6.47901	6.76298	6.9069	6.86822	6.48581	6.58031	6.33289	Dnalc4
1416871_at	19.1	2.60846	18.0998	3.76759	30.1071	2.46111	1.05526	1.57629	1.6634	0.00138	0.0138	0.0312	4.30551	4.02003	4.41341	4.03859	4.48628	3.94976	4.77313	5.00283	4.95023	Adam8
1416872_at	117.99	4.13064	439.8	18.237	155.374	26.0022	-3.72744	1.31684	-2.83059	0.0049	0.0978	0.00537	6.84481	6.93891	6.86212	8.84743	8.75535	8.73689	7.53126	7.09023	7.1787	Tspan6
1416873_a_at	447.97	15.3277	215.255	15.5421	182.3	22.6742	2.08112	-2.45732	-1.18077	8.95e-05	0.00352	0.121	8.80933	8.85475	8.75598	7.62432	7.81026	7.80737	7.70368	7.40895	7.39646	Cdk2
1416874_a_at	136.58	10.9628	128.396	4.15275	181.515	9.30207	1.06374	1.329	1.41372	0.0333	0.011	0.0014	7.1656	7.15213	6.9536	7.05624	6.98759	6.96804	7.56528	7.42001	7.52271	Paf1
1416875_at	17.88	0.947305	13.8755	0.639662	12.3602	0.967317	1.28861	-1.44658	-1.12259	0.00548	0.00405	0.108	4.22772	4.07583	4.17401	3.85912	3.79522	3.72598	3.50045	3.64794	3.72551	Parvg
1416876_at	19.3	2.78637	18.323	1.39399	16.8828	1.72147	1.05332	-1.14318	-1.08531	1.46e-05	0.267	0.328	4.1449	4.49291	4.1449	4.18483	4.30598	4.08764	3.91332	4.20876	4.09511	Parvg
1416877_a_at	1383.66	43.3722	1473.84	120.279	1096.94	162.446	-1.06518	-1.26138	-1.34359	0.00316	0.0964	0.0478	10.4836	10.3961	10.4218	10.403	10.5245	10.639	10.3232	9.92781	10.0164	Mrpl51
1416878_at	26.02	0.695263	21.0009	5.40213	18.7685	1.61835	1.239	-1.38637	-1.11894	7.6e-07	0.0163	0.61	4.70577	4.66085	4.73775	4.73068	4.371	3.97818	4.33139	4.08575	4.26258	Mrpl51
1416879_at	10.08	1.31261	8.62203	0.569469	8.79194	0.598903	1.1691	-1.1465	1.01971	4.41e-05	0.213	0.745	3.1461	3.51918	3.31255	3.13414	3.18526	2.99827	3.01931	3.1774	3.20497	Mrpl51
1416880_at	1499.83	45.118	542.091	2.68993	663.741	21.01	2.76675	-2.25966	1.22441	4.94e-06	5.67e-06	0.00705	10.5505	10.5934	10.5066	9.08095	9.07605	9.09014	9.32445	9.41498	9.38255	Mcl1
1416881_at	361.2	26.2828	390.037	30.2123	500.322	34.5015	-1.07984	1.38517	1.28276	7.35e-06	0.00484	0.0136	8.59874	8.38856	8.49506	8.73066	8.53212	8.55119	9.07566	8.89108	8.92668	Mcl1
1416882_at	20.95	2.63723	40.2613	3.11	21.9375	0.892219	-1.92178	1.04713	-1.83527	0.000951	0.573	0.00109	4.52402	4.16786	4.45003	5.44917	5.23336	5.30295	4.47269	4.50251	4.38837	Rgs10
1416883_at	505.91	11.3159	440.797	42.4735	553.88	20.8362	1.14772	1.09482	1.25654	0.0518	0.0337	0.0373	8.96152	9.01942	8.96657	8.93234	8.73686	8.66964	9.05115	9.13119	9.15588	Clptm1
1416884_at	2400.66	176.397	2945.41	342.961	2363.13	418.607	-1.22692	-1.01588	-1.2464	0.000419	0.84	0.145	11.3459	11.1807	11.1535	11.3337	11.6714	11.5477	11.4639	10.9715	11.14	Cbx3; LOC382769; LOC544944
1416885_at	282.23	6.15666	361.147	12.1197	283.615	31.5049	-1.27962	1.00491	-1.27337	0.002	0.988	0.0486	8.17404	8.1118	8.13569	8.47843	8.45904	8.55024	8.32169	8.04369	8.06083	1110038F14Rik
1416886_at	30.4	4.9864	32.6601	6.26114	16.85	4.34344	-1.07434	-1.80415	-1.93828	0.000147	0.0309	0.0228	5.15581	4.89825	4.68522	4.98385	5.29892	4.75324	4.44385	3.93199	3.75735	MGI:1927354
1416887_at	8.72	1.88891	8.94464	1.40883	8.67457	0.664666	-1.02576	-1.00524	-1.03113	0.0359	0.952	0.82	3.42297	3.07879	2.80246	3.39552	3.08669	2.96628	3.08669	3.23426	3.02109	MGI:1927354
1416888_at	74.89	10.3607	76.109	6.99677	82.1352	3.60119	-1.01628	1.09674	1.07918	0.555	0.354	0.278	6.39725	5.99506	6.25953	6.38119	6.23997	6.11667	6.37335	6.41432	6.28932	Fadd
1416889_at	11.58	2.27889	33.4431	6.6079	22.6892	5.87913	-2.888	1.95934	-1.47396	0.019	0.0272	0.104	3.60975	3.75295	3.17873	4.95109	4.83075	5.35538	4.85767	4.11741	4.44078	Tnni2
1416890_at	1713.24	137.87	808.023	20.7207	1156.38	168.923	2.12029	-1.48156	1.43112	6.24e-05	0.0246	0.0503	10.8472	10.6146	10.7562	9.68588	9.67226	9.61566	9.94452	10.3697	10.1807	Wdr74
1416891_at	142.36	7.01397	230.665	2.02939	242.855	6.51128	-1.62029	1.70592	1.05285	0.302	0.000437	0.0694	7.19452	7.19315	7.06887	7.86066	7.83573	7.85246	7.95228	7.87926	7.93928	Numb
1416892_s_at	211.11	15.3945	527.526	60.9184	469.112	55.585	-2.49882	2.22212	-1.12452	0.0223	0.00119	0.282	7.74908	7.80799	7.60071	8.86321	9.04826	9.19839	9.05702	8.79849	8.7463	3110001A13Rik
1416893_at	57.74	11.4747	139.734	22.879	140.589	26.2892	-2.42005	2.43486	1.00612	0.0351	0.00419	0.976	6.1478	5.63967	5.71318	7.24097	6.82507	7.27192	7.41399	7.02104	6.92296	3110001A13Rik
1416894_at	330.59	14.6146	291.824	13.3973	288.603	13.2268	1.13284	-1.14548	-1.01116	0.000527	0.0208	0.781	8.43651	8.35605	8.31138	8.25961	8.17396	8.13027	8.2371	8.10474	8.17396	1500019G21Rik
1416895_at	16.41	2.40324	243.04	2.11734	52.8127	9.75951	-14.8105	3.21833	-4.60192	0.000232	0.00138	0.00489	3.81314	4.02885	4.23728	7.93125	7.93328	7.91051	5.9625	5.73412	5.4213	Efna1
1416896_at	524.45	32.1531	348.944	22.1604	291.44	19.0934	1.50296	-1.79951	-1.19731	2.98e-05	0.000373	0.0274	9.02774	9.12356	8.94726	8.54454	8.42319	8.36708	8.23842	8.0736	8.24278	Rps6ka1
1416897_at	104.32	11.1466	88.9921	16.172	46.6421	11.1257	1.17224	-2.23661	-1.90798	0.00226	0.0196	0.0279	6.73039	6.83822	6.52924	6.74928	6.28834	6.34405	5.71754	5.07918	5.74149	Parp9
1416898_a_at	116.92	20.959	69.6998	11.3551	78.6679	5.24824	1.67748	-1.48625	1.12867	0.00518	0.0597	0.294	7.02222	7.00025	6.53516	6.01574	6.36975	5.94722	6.20783	6.28142	6.39749	Irf3
1416899_at	1464.45	68.3362	157.135	23.4837	630.676	18.8154	9.31969	-2.32203	4.01359	0.0277	4.36e-05	0.00323	10.5913	10.4856	10.4684	7.02258	7.41382	7.41669	9.25801	9.29896	9.34401	Utf1
1416900_s_at	22.61	1.30752	25.7631	1.20061	27.8598	3.30945	-1.13946	1.23219	1.08138	0.000302	0.0787	0.4	4.4623	4.59159	4.43893	4.7587	4.67275	4.62714	4.61715	4.80104	4.96164	Gdf1; Lass1
1416901_at	2641.87	138.754	3320.82	176.822	3039.3	108.327	-1.25699	1.15044	-1.09262	0.0065	0.0237	0.0872	11.4378	11.374	11.2862	11.6111	11.763	11.7137	11.5853	11.6105	11.5109	Npc2
1416902_a_at	4040.49	60.7505	3780.18	161.15	3225.4	77.2483	1.06886	-1.25271	-1.172	0.00322	0.00046	0.0099	11.9707	11.965	12.0049	11.8881	11.8195	11.9425	11.6165	11.6838	11.6647	Cox5b
1416903_at	238.55	6.58335	279.807	8.25566	313.659	29.3232	-1.17295	1.31486	1.12098	0.00176	0.0312	0.173	7.94327	7.87192	7.87817	8.15909	8.07895	8.14556	8.39609	8.33714	8.13292	Nucb1
1416904_at	88.2	16.294	117.139	7.99948	235.821	34.1899	-1.3281	2.67371	2.01318	0.488	0.00209	0.00682	6.37037	6.7351	6.23552	6.9131	6.94128	6.75494	7.62145	7.96261	8.02842	Mbnl1
1416905_at	16.27	0.662376	17.6953	5.35893	18.4737	5.07945	-1.08761	1.13544	1.04398	0.000352	0.582	0.841	4.02527	3.96303	4.08063	3.53272	4.32026	4.42867	4.13624	3.79674	4.58129	Guca2a
1416906_at	1482.23	27.7316	1151.05	90.8113	1097.02	16.1787	1.28772	-1.35114	-1.04925	3.21e-05	4e-05	0.416	10.5437	10.5538	10.5026	10.2865	10.1479	10.0629	10.1126	10.0746	10.1106	Anapc5
1416907_at	186.48	26.0957	219.57	18.3245	238.523	27.7831	-1.17745	1.27908	1.08632	0.000555	0.0769	0.379	7.74374	7.51159	7.34525	7.6983	7.91094	7.71661	8.07878	7.77628	7.82003	Tsn
1416908_s_at	860.69	27.9737	922.362	13.622	941.142	12.2625	-1.07165	1.09347	1.02036	0.000636	0.0281	0.153	9.75098	9.70086	9.79468	9.85502	9.82538	9.86686	9.88016	9.89594	9.85846	Tsn
1416909_at	318.23	30.4675	207.974	19.1128	209.095	7.94557	1.53014	-1.52194	1.00539	8.93e-05	0.00945	0.902	8.32786	8.16158	8.43895	7.58473	7.66403	7.84006	7.64567	7.72381	7.75244	1810008A14Rik
1416910_at	461.06	15.7482	667.326	20.8483	251.963	36.5539	-1.44737	-1.82987	-2.64851	0.00689	0.0142	0.00539	8.86129	8.79342	8.89001	9.36621	9.34689	9.43225	8.18206	7.76611	7.95285	Dnajc15
1416911_a_at	145.08	14.2423	141.113	8.1155	205.479	12.3567	1.02811	1.41631	1.45613	0.00343	0.0117	0.00138	7.27376	7.24566	7.00811	7.1038	7.08098	7.23267	7.77848	7.64694	7.618	6330407G11Rik
1416912_at	568.72	7.02138	459.565	13.7535	620.122	31.0536	1.23752	1.09038	1.34937	0.0328	0.0886	0.00205	9.13959	9.14299	9.1719	8.87206	8.86547	8.79354	9.21076	9.35261	9.26226	6330407G11Rik
1416913_at	8.13	1.47664	6.9331	0.370696	7.36871	0.354941	1.17264	-1.10331	1.06283	0.000368	0.476	0.213	3.29543	2.82414	2.90444	2.87819	2.76524	2.73301	2.87819	2.81194	2.95076	Es1
1416914_s_at	45.21	3.48602	179.24	11.9694	168.471	20.2993	-3.96461	3.7264	-1.06392	0.000134	0.000205	0.46	5.57882	5.54201	5.36621	7.45891	7.40318	7.58882	7.58394	7.28067	7.30433	Mtvr2
1416915_at	2117.82	185.722	527.628	21.1588	955.699	19.0854	4.01385	-2.21599	1.81131	0.000343	0.0027	0.000225	11.0202	11.1803	10.9337	9.07354	9.07917	8.97506	9.89858	9.87229	9.9298	Msh6
1416916_at	164.03	18.0001	118.227	14.4885	91.9242	25.7282	1.38741	-1.78441	-1.28614	0.00238	0.0497	0.226	7.18472	7.36782	7.50327	7.0747	6.75456	6.80611	6.45672	6.09772	6.90029	Elf3
1416917_at	403.41	38.5735	647.734	18.9132	648.697	35.9056	-1.60565	1.60803	1.00149	0.00125	0.0035	0.985	8.80613	8.55702	8.59232	9.3825	9.33545	9.2986	9.41097	9.35635	9.25241	1700123O20Rik
1416918_at	59.83	11.8648	168.466	6.09092	79.539	28.2705	-2.81574	1.32942	-2.11803	0.00319	0.354	0.06	5.68367	6.1977	5.77341	7.40933	7.33768	7.44002	6.77903	5.75068	6.22789	Dlgh3
1416919_a_at	62.75	6.04157	60.587	2.47236	41.8089	7.20626	1.0357	-1.50088	-1.44914	0.00177	0.0354	0.0574	5.82341	5.97509	6.10238	5.96028	5.9484	5.85168	5.60898	5.10476	5.39954	Nphp1
1416920_at	50.23	8.35959	138.647	5.42638	186.134	5.42135	-2.76025	3.70563	1.3425	0.00117	0.00413	0.000677	5.88977	5.60278	5.42007	7.09814	7.06854	7.17696	7.54739	7.57765	7.49432	Rbm4
1416921_x_at	3666.64	485.203	5637.05	274.126	2800.11	209.143	-1.53739	-1.30946	-2.01316	0.00468	0.0481	0.000451	11.7182	11.733	12.0453	12.5324	12.4534	12.3929	11.4781	11.5401	11.3274	Aldoa
1416922_a_at	1034.58	86.978	2606	87.0414	1472.62	125.124	-2.51889	1.42339	-1.76964	0.00483	0.0066	0.00278	10.0025	9.89531	10.1365	11.3612	11.2931	11.3869	10.4609	10.6589	10.4426	Bnip3l
1416923_a_at	384.66	25.631	929.885	27.2942	516.616	53.6054	-2.41742	1.34305	-1.79995	0.00156	0.0187	0.00619	8.65422	8.47312	8.62846	9.82426	9.90675	9.85049	8.90029	9.17438	8.94912	Bnip3l
1416924_at	566.13	24.2558	673.073	31.7938	908.739	90.8322	-1.1889	1.60518	1.35014	0.00401	0.00634	0.0192	9.20362	9.14875	9.07993	9.31467	9.42285	9.44306	9.71614	9.98297	9.77006	Bri3
1416925_at	445.04	41.7501	846.305	26.201	946.333	166.17	-1.90164	2.1264	1.11819	0.000599	0.00866	0.447	8.81836	8.91656	8.64553	9.69769	9.77569	9.70036	10.0549	9.56261	9.99309	Kpnb1
1416926_at	975.67	60.4333	944.444	75.231	2547.5	230.96	1.03306	2.61103	2.69735	0.000134	0.000265	0.000171	9.98142	9.98046	9.82319	9.77129	9.99944	9.87014	11.161	11.4177	11.3537	Trp53inp1
1416927_at	77.38	8.38099	75.9677	5.8984	187.358	19.3171	1.01859	2.42127	2.46628	0.0175	0.000544	0.000354	6.3955	6.32097	6.08792	6.3392	6.27573	6.11813	7.43939	7.48434	7.71037	Trp53inp1
1416928_at	300.95	21.6926	306.149	6.82683	337.655	23.0095	-1.01728	1.12196	1.10291	0.0021	0.115	0.118	8.31362	8.26723	8.11156	8.22188	8.28445	8.26722	8.50765	8.32774	8.35628	Rbm12
1416929_at	30.38	5.23322	35.4527	3.77214	19.3043	6.16679	-1.16697	-1.57374	-1.83651	0.000315	0.0978	0.0568	4.93076	5.15161	4.64855	4.96458	5.2657	5.19626	4.7121	3.84298	4.11703	Rbm12
1416930_at	30.26	4.28618	23.8031	3.18005	22.8429	0.453948	1.27126	-1.3247	-1.04204	0.000422	0.081	0.682	4.67198	4.97797	5.07837	4.77918	4.43787	4.47749	4.54562	4.49107	4.50376	Ly6d
1416931_at	255.33	21.7822	297.358	3.08978	293.548	9.62681	-1.1646	1.14968	-1.01298	0.000887	0.0842	0.562	8.13102	7.9098	7.93765	8.20855	8.23321	8.20626	8.15524	8.24802	8.18755	Nif3l1
1416932_at	180.42	21.8415	125.379	12.244	159.949	8.81943	1.439	-1.12798	1.27573	0.00783	0.23	0.0312	7.67	7.32474	7.46997	6.80804	7.08886	6.99946	7.27423	7.41052	7.27536	Cog2
1416933_at	204.15	7.49422	199.771	14.4947	230.252	10.8886	1.02192	1.12786	1.15258	0.000191	0.0291	0.0555	7.65982	7.73073	7.62789	7.74189	7.64509	7.53202	7.88114	7.76626	7.89051	Por
1416934_at	64.5	5.87689	10.5882	0.341978	17.3321	1.52205	6.09171	-3.72141	1.63693	4.31e-05	5.96e-05	0.00489	6.05752	6.10942	5.85464	3.34956	3.43022	3.43184	4.25434	4.05048	4.03051	Mtm1
1416935_at	15.92	2.07074	22.9627	2.44604	28.1446	3.53991	-1.44238	1.76787	1.22566	0.00234	0.00497	0.0959	3.84174	4.19085	3.92186	4.41477	4.6879	4.44518	5.0096	4.72492	4.6879	Trpv2
1416936_at	15.82	1.1833	18.5325	1.8591	16.0063	1.1763	-1.17146	1.01177	-1.15783	0.000279	0.859	0.116	3.85385	4.04734	4.04277	4.36404	4.17201	4.08569	4.11343	3.97163	3.90896	Aatk
1416937_at	780.28	59.1307	1401.18	66.1838	1553.35	37.6881	-1.79574	1.99075	1.1086	0.000905	0.00184	0.0446	9.72784	9.55898	9.52864	10.4709	10.3749	10.5082	10.5889	10.6401	10.5736	Gabarap
1416938_at	1064.48	60.7977	1994.7	184.27	1000.85	99.2523	-1.87387	-1.06358	-1.99301	0.000114	0.403	0.000972	10.0711	9.96409	10.1278	10.8043	11.0037	11.0651	10.1027	9.81542	9.96866	Chchd1
1416939_at	1433.24	64.3809	1355.01	18.2965	1204.45	35.5989	1.05773	-1.18995	-1.125	0.000186	0.00788	0.00982	10.4133	10.4971	10.5419	10.3876	10.3989	10.4255	10.2796	10.2259	10.1957	Ppa1
1416940_at	377.54	25.6109	264.948	6.58179	578.267	111.433	1.42496	1.53167	2.18257	0.0064	0.0479	0.0176	8.66686	8.48226	8.52585	8.05056	8.08447	8.01277	8.94287	9.45966	9.07298	Ppif
1416941_s_at	1820.54	14.5699	2576.75	80.2176	2544.33	323.585	-1.41538	1.39757	-1.01274	0.00104	0.043	0.831	10.8277	10.82	10.8427	11.283	11.3371	11.3725	11.5108	11.2034	11.2027	Wbscr1
1416942_at	9.05	1.5504	26.6485	6.02946	41.8097	2.21496	-2.94458	4.61985	1.56893	7.2e-05	0.00181	0.0731	2.99065	3.43643	3.06815	4.96552	4.85199	4.30899	5.44652	5.4089	5.29776	MGI:1933403
1416943_at	834.45	50.1231	2410.28	250.152	1597.18	389.738	-2.88847	1.91405	-1.50909	0.000426	0.0404	0.0774	9.70806	9.61357	9.7872	11.052	11.3338	11.3029	10.9681	10.2597	10.6095	Ube2e1
1416944_a_at	300.04	45.1543	234.312	34.0142	419.945	46.9488	1.28052	1.39963	1.79225	5.94e-05	0.0435	0.0063	8.31869	8.37674	7.95685	7.6517	8.07182	7.86282	8.57267	8.88256	8.6693	Tlk2
1416945_at	164.43	7.36932	271.175	22.9544	174.067	28.601	-1.64918	1.05861	-1.55788	1.53e-05	0.669	0.0256	7.39194	7.4041	7.28505	8.2109	7.97323	8.05494	7.662	7.1832	7.44574	Ptov1
1416946_a_at	118.21	12.0238	130.676	3.29766	80.5756	21.029	-1.10545	-1.46707	-1.62178	0.00997	0.111	0.0833	6.99928	6.92995	6.71105	7.06139	6.98962	7.03761	6.65059	5.87207	6.36964	Acaa1; MGC29978
1416947_s_at	201.23	11.8919	218.677	10.576	142.875	30.3538	-1.0867	-1.40843	-1.53054	0.000862	0.0878	0.0608	7.69865	7.70345	7.55075	7.71208	7.84755	7.755	7.46049	6.86614	7.08575	Acaa1; MGC29978
1416948_at	1098.14	17.6807	1413.43	111.642	765.384	72.5347	-1.28711	-1.43476	-1.84669	0.0015	0.0198	0.00117	10.0965	10.1257	10.0799	10.3563	10.4482	10.5815	9.43269	9.70736	9.58699	Mrpl23
1416949_s_at	136.73	12.6226	319.099	15.7033	351.94	26.6621	-2.33379	2.57398	1.10292	0.00038	0.000203	0.149	7.08508	7.22696	6.96135	8.29781	8.25771	8.39461	8.56423	8.34517	8.45986	Slc39a7
1416950_at	37.32	13.7985	348.469	31.1638	63.287	38.789	-9.33734	1.69579	-5.50617	3.51e-06	0.308	0.028	4.94877	4.80278	5.73222	8.40898	8.58128	8.33309	6.75575	5.32224	5.385	Tnfaip8
1416951_a_at	1608.22	35.5302	1151.8	91.2965	1518.14	113.146	1.39627	-1.05934	1.31806	0.0319	0.293	0.0116	10.6753	10.6147	10.6631	10.0486	10.278	10.1734	10.5024	10.5069	10.6872	Atp6v1d
1416952_at	1262.75	65.4585	856.567	49.6844	1220.81	117.068	1.4742	-1.03435	1.42524	3.18e-05	0.61	0.01	10.3844	10.2434	10.2754	9.64958	9.81611	9.75666	10.0968	10.3736	10.2769	Atp6v1d
1416953_at	141.85	18.9756	646.459	21.5594	2052.03	52.2274	-4.55735	14.4662	3.17425	0.00331	0.000585	2.3e-06	7.1568	7.32545	6.93626	9.38626	9.33068	9.2907	11.0235	10.9598	11.0243	Ctgf
1416954_at	60.07	4.62498	90.0088	3.21152	78.1062	12.7463	-1.4984	1.30025	-1.15239	0.0123	0.106	0.262	6.03026	5.82702	5.86014	6.51228	6.52963	6.43222	6.4714	5.99941	6.3507	Slc25a10
1416955_at	24.93	2.37226	32.1362	6.96953	23.6667	6.5197	-1.28906	-1.05338	-1.35786	1.59e-05	0.707	0.231	4.77865	4.50689	4.62154	5.18006	5.17255	4.59031	4.78466	4.01257	4.77069	Slc25a10
1416956_at	20.66	2.9273	21.4235	1.91674	21.8421	1.45533	-1.03696	1.05722	1.01954	2.42e-06	0.558	0.766	4.39135	4.13636	4.54928	4.5578	4.30995	4.3843	4.53369	4.34209	4.46486	Kcnab2
1416957_at	5.5	0.124335	5.79655	0.230166	5.51923	0.171703	-1.05392	1.0035	-1.05025	0.0021	0.918	0.175	2.43987	2.49779	2.44374	2.54373	2.47278	2.58678	2.41216	2.49574	2.48409	Pou2af1
1416958_at	352.75	20.5314	107.17	5.17603	749.62	177.623	3.29151	2.12508	6.9947	0.242	0.0327	0.0046	8.50664	8.51367	8.36225	6.77539	6.66153	6.79092	9.09871	9.788	9.67338	Nr1d2
1416959_at	10.38	0.749028	8.95336	0.757229	13.9284	1.96421	1.15934	1.34185	1.55566	0.00056	0.0489	0.015	3.46134	3.40238	3.25613	3.2862	3.14631	3.04453	3.61062	4.0065	3.75464	Nr1d2
1416960_at	134.8	4.45433	158.866	3.49579	143.107	2.86278	-1.17853	1.06163	-1.11012	0.0347	0.0661	0.00382	7.05846	7.03669	7.12737	7.32003	7.33812	7.27613	7.14084	7.14778	7.19367	B3gat3
1416961_at	856.33	73.58	643.864	15.1441	277.869	50.6428	1.32999	-3.08177	-2.31715	8.09e-05	0.00251	0.0128	9.69208	9.87654	9.64706	9.36045	9.3372	9.29339	8.38961	7.90631	8.01309	Bub1b
1416962_at	223.59	9.29191	181.618	5.40561	270.304	16.7034	1.2311	1.20893	1.48831	0.00134	0.0161	0.00263	7.75554	7.87028	7.78582	7.4777	7.55345	7.48186	7.98129	8.15954	8.08892	Rcc1
1416963_at	708.81	20.5739	455.755	22.1122	670.767	57.3257	1.55524	-1.05672	1.47177	0.00297	0.365	0.00538	9.51542	9.45583	9.43528	8.90789	8.77305	8.81205	9.27324	9.51617	9.36916	Ubadc1
1416964_at	239.73	15.1048	157.382	3.06329	108.292	9.09493	1.52324	-2.21375	-1.45332	0.00136	0.0003	0.0126	7.99859	7.89291	7.81858	7.27715	7.28696	7.32971	6.88036	6.63943	6.74642	Eefsec
1416965_at	73.6	14.755	73.7232	3.62766	52.0761	5.49138	-1.00167	-1.41332	-1.41568	0.526	0.0759	0.0173	5.94466	6.11125	6.49297	6.17075	6.15465	6.2833	5.5233	5.82436	5.74343	Pcsk1n
1416966_at	10.75	1.19735	11.4896	0.56754	11.011	1.39257	-1.0688	1.02428	-1.04346	0.000222	0.823	0.589	3.5467	3.48051	3.23271	3.48051	3.60228	3.48051	3.31732	3.65449	3.38854	Slc22a8
1416967_at	4135.86	324.915	749.795	101.905	589.958	238.52	5.51599	-7.01043	-1.27093	0.0111	0.00912	0.322	12.0595	11.8787	12.0946	9.30518	9.67535	9.64227	9.75707	8.80409	8.83787	Sox2
1416968_a_at	124.86	5.96842	62.3397	2.39026	84.3473	8.30066	2.0029	-1.48031	1.35303	0.000809	0.0103	0.0249	6.96615	6.89255	7.03063	5.94433	5.91704	6.02277	6.22425	6.47888	6.47711	Hsd3b7
1416969_at	291.79	14.8038	188.897	20.3337	495.459	74.1255	1.54471	1.698	2.62291	0.00133	0.0196	0.00156	8.2181	8.24155	8.10291	7.50223	7.43842	7.72748	8.69217	9.12437	9.00747	Gtse1
1416970_a_at	5752.62	84.531	6938.75	308.066	5475.16	286.84	-1.20619	-1.05068	-1.26731	0.00158	0.23	0.00415	12.4853	12.4715	12.513	12.6885	12.7754	12.8146	12.5017	12.3593	12.3912	Cox7a2
1416971_at	2671.74	102.381	3293.87	194.085	2471.38	167.17	-1.23286	-1.08107	-1.33281	1.48e-05	0.175	0.00567	11.3906	11.3239	11.4341	11.5882	11.755	11.7084	11.3544	11.1608	11.2913	Cox7a2
1416972_at	1815.6	104.737	1415.57	29.6522	1641.67	95.454	1.28259	-1.10595	1.15972	0.00199	0.101	0.0345	10.8651	10.7273	10.8814	10.4327	10.4904	10.4778	10.6336	10.7747	10.6298	Nhp2l1
1416973_at	2586.08	172.137	2798.87	35.7442	2627.24	186.353	-1.08228	1.01591	-1.06533	0.000948	0.797	0.254	11.3547	11.2288	11.4197	11.4292	11.462	11.4605	11.2477	11.4525	11.3704	Nhp2l1; LOC434401
1416974_at	84.74	5.91054	113.566	6.67722	235.381	38.8363	-1.34017	2.77769	2.07264	0.000451	0.00307	0.00903	6.35691	6.51609	6.33492	6.92008	6.76006	6.7971	7.70472	8.12889	7.76555	Stam2
1416975_at	45.6	13.9371	62.6266	3.6688	116.611	15.3139	-1.37339	2.55726	1.86201	0.000108	0.0252	0.00587	5.85379	5.60079	4.92716	6.05922	5.94628	5.89572	6.75241	7.06925	6.7512	Stam2
1416976_at	89.66	6.88202	71.7003	5.65307	94.8868	0.532622	1.25048	1.0583	1.32338	0.00115	0.313	0.0238	6.46349	6.60188	6.38519	6.12394	6.07226	6.28674	6.56225	6.56477	6.57734	Stam2
1416977_at	13.14	0.130948	10.4573	2.01774	11.4307	0.521384	1.25654	-1.14954	1.09308	0.00288	0.0297	0.461	3.73283	3.70875	3.70731	3.33994	3.65768	3.10869	3.43735	3.54447	3.55965	Stam2
1416978_at	69.91	4.59615	36.4423	6.19833	26.9191	10.4345	1.91837	-2.59704	-1.35377	0.000319	0.0401	0.252	6.22435	6.03629	6.1155	4.94587	5.42928	5.1463	4.56456	4.20953	5.27028	Fcgrt
1416979_at	1701.02	78.0113	2155.52	20.2633	1946.61	76.3406	-1.2672	1.14438	-1.10732	0.000699	0.0189	0.0387	10.7411	10.6602	10.7922	11.0653	11.0667	11.0894	10.9878	10.878	10.9122	2510048O06Rik
1416980_at	13.59	1.59226	16.207	3.57451	13.4867	0.875047	-1.19257	-1.00766	-1.20171	0.000103	0.963	0.297	3.56055	3.89271	3.81818	3.88562	3.76194	4.3416	3.666	3.73785	3.85052	0610006F02Rik
1416981_at	147.13	0.855358	98.8395	4.93749	160.457	4.31899	1.48857	1.09058	1.62341	0.000828	0.0263	0.000641	7.20184	7.19212	7.20883	6.66282	6.54154	6.67302	7.36576	7.28834	7.32298	Foxo1
1416982_at	166.51	16.3391	116.297	16.7183	165.832	19.6848	1.43177	-1.00409	1.42594	0.00172	0.953	0.0308	7.33957	7.52858	7.25667	7.06098	6.64589	6.84827	7.55054	7.21908	7.33121	Foxo1
1416983_s_at	265.35	15.8314	187.676	6.92808	279.673	24.5227	1.41387	1.05398	1.49019	3.82e-05	0.453	0.00751	7.96335	8.13566	8.05113	7.59584	7.56667	7.49181	8.25793	8.00943	8.10447	Foxo1
1416984_at	471.29	19.6328	536.72	50.7264	465.518	4.71478	-1.13883	-1.0124	-1.15295	0.000165	0.677	0.119	8.93925	8.8807	8.81898	8.96981	9.00539	9.21637	8.85172	8.87919	8.85702	Mrps18a
1416985_at	18.99	1.73293	40.0151	7.52062	24.433	2.47144	-2.10717	1.28663	-1.63775	0.0043	0.0314	0.0253	4.1322	4.38602	4.21198	5.10351	5.21374	5.60155	4.52548	4.77013	4.52242	Ptpns1
1416986_a_at	14.16	0.767855	14.4156	2.00934	13.3696	1.67387	-1.01805	-1.05912	-1.07824	5.36e-06	0.502	0.546	3.91063	3.78713	3.76873	3.9396	3.59812	3.98121	3.53393	3.89738	3.76813	Ptpns1
1416987_at	15.71	2.03272	15.3052	1.36155	11.0356	1.25147	1.02645	-1.42358	-1.3869	2.06e-05	0.0236	0.0188	3.9196	4.16786	3.81101	4.07504	3.83775	3.88394	3.46272	3.29121	3.61967	Elp4
1416988_at	1490.44	164.829	793.71	23.5862	638.243	27.3098	1.87781	-2.33522	-1.24359	0.00114	0.0026	0.003	10.6085	10.6511	10.3466	9.63955	9.67084	9.58574	9.37386	9.25086	9.32651	Msh2
1416989_at	218.37	13.5056	139.833	11.1609	197.882	3.82735	1.56165	-1.10353	1.41513	0.00466	0.104	0.0139	7.79495	7.84316	7.66814	7.2022	7.18233	6.98867	7.64597	7.59596	7.64303	3100002B05Rik
1416990_at	236.56	19.0938	272.625	28.1292	200.262	6.11455	-1.15246	-1.18125	-1.36134	0.00201	0.0581	0.0281	7.89442	7.99396	7.76033	8.23453	7.93636	8.08605	7.65067	7.59868	7.68654	Rxrb
1416991_at	179.84	9.78911	98.6464	19.2378	119.517	16.3797	1.82308	-1.50472	1.21157	0.000124	0.0206	0.231	7.57151	7.4159	7.48018	6.88315	6.61953	6.31415	6.75839	7.11175	6.8071	Mto1
1416992_at	47.36	4.44177	32.8252	6.74247	32.1606	3.74832	1.44279	-1.47261	-1.02067	2.91e-06	0.0116	0.952	5.71089	5.45732	5.51607	4.64715	5.2157	5.18022	4.84445	4.98147	5.17636	Mfng
1416993_at	230.28	4.28767	167.84	15.89	181.118	13.944	1.37202	-1.27144	1.07911	0.000959	0.0271	0.334	7.87772	7.82857	7.83493	7.53734	7.34222	7.28066	7.60432	7.50787	7.38153	Cog4
1416994_at	320.83	15.8265	301.541	12.6168	357.52	15.4167	1.06397	1.11436	1.18564	0.000264	0.0472	0.00792	8.38186	8.24372	8.34784	8.17201	8.29269	8.2414	8.43161	8.55011	8.46128	Ttc1
1416995_at	67.99	6.44871	56.7394	6.91316	77.0083	4.60077	1.19829	1.13264	1.35723	0.000451	0.134	0.0311	5.95408	6.22523	6.06982	5.82093	5.99447	5.64194	6.35921	6.24402	6.19251	Pacsin3
1416996_at	85.52	5.74991	49.1303	1.1353	198.918	63.1169	1.74068	2.32598	4.04879	1.09e-05	0.0562	0.0223	6.31509	6.50952	6.42346	5.58652	5.61541	5.65292	6.97883	7.89837	7.85818	Tbc1d8
1416997_a_at	96.34	10.8706	14.8197	1.19621	15.4443	0.865416	6.50079	-6.23791	1.04214	9.9e-05	0.000149	0.504	6.57006	6.7523	6.42939	3.76745	3.89051	4.00094	3.98931	4.00032	3.85274	Hap1
1416998_at	894.4	94.655	471.81	18.9446	1033.94	95.66	1.89568	1.15602	2.19144	0.000517	0.15	0.0013	9.9261	9.84716	9.62439	8.83436	8.9454	8.86413	9.94146	10.1602	9.92818	Rrs1
1416999_at	261.76	20.6411	210.44	4.00874	141.36	7.59521	1.24387	-1.85172	-1.48868	0.000184	0.000779	0.00265	8.05507	8.1292	7.90296	7.69083	7.7456	7.71485	7.22956	7.08921	7.10684	Smpd2
1417000_at	241.67	8.88705	112.976	10.5089	109.111	5.21296	2.13912	-2.2149	-1.03542	0.0047	3.38e-05	0.618	7.91749	7.86258	7.96875	6.72448	6.75689	6.96615	6.71743	6.74234	6.84595	Abtb1
1417001_a_at	1869.47	48.9329	1074.98	72.2983	2205.19	147.257	1.73907	1.17958	2.05138	0.000337	0.0366	0.000197	10.8898	10.8241	10.8903	9.96064	10.1532	10.0898	11.0147	11.2055	11.0935	D4Wsu53e
1417002_at	813.85	48.8341	1403.7	80.6064	1043.87	124.279	-1.72477	1.28263	-1.34472	4.64e-07	0.0485	0.0298	9.66867	9.57932	9.75266	10.4785	10.3599	10.5219	9.87503	10.206	9.98217	0610012G03Rik
1417003_at	21.41	4.48666	16.4097	1.6381	10.4355	0.123459	1.30471	-2.05165	-1.57249	0.000947	0.0317	0.0153	4.64081	4.03247	4.5187	4.04481	3.88031	4.16978	3.36631	3.40044	3.38334	0610012G03Rik
1417004_at	538.28	13.3351	882.334	48.8483	930.415	96.7491	-1.63917	1.7285	1.05449	0.0158	0.00837	0.502	9.03185	9.10126	9.08265	9.69985	9.79151	9.85973	10.0239	9.79468	9.75151	Tsg101
1417005_at	58.97	10.1382	88.5014	6.75255	60.8631	19.7398	-1.50079	1.0321	-1.4541	0.189	0.975	0.149	6.14231	5.70808	5.75492	6.57329	6.46853	6.35264	6.37039	5.47138	5.79416	Kns2
1417006_at	706.2	12.5771	470.916	29.0196	484.917	28.4347	1.49963	-1.45633	1.02973	5.73e-05	0.00447	0.578	9.47949	9.43398	9.47789	8.79311	8.86965	8.96976	9.0153	8.86067	8.88394	Commd4
1417007_a_at	972.43	31.6193	988.669	83.187	1461.78	131.203	-1.0167	1.50322	1.47853	0.00266	0.0101	0.00568	9.92847	9.97009	9.87628	9.84491	10.0782	9.9149	10.5776	10.3561	10.5948	Vps4b
1417008_at	28.52	6.68617	33.5269	6.18756	35.181	3.08481	-1.17556	1.23355	1.04933	0.00209	0.219	0.667	5.17344	4.54997	4.70235	5.30245	4.76106	5.08752	5.08903	5.03702	5.27331	Crat
1417009_at	7.65	0.56491	7.79699	0.840344	7.78402	0.750841	-1.01921	1.01752	-1.00167	0.761	0.836	0.993	2.95091	3.03154	2.81866	2.78893	3.10148	2.98127	2.83035	3.10344	2.9345	C1r
1417010_at	263.62	20.5437	116.153	7.12747	182.935	18.5007	2.2696	-1.44106	1.57496	0.00244	0.00988	0.00599	8.07547	8.13134	7.91114	6.826	6.79137	6.95692	7.33803	7.57621	7.61597	Zfp238
1417011_at	22.1	3.80182	63.4987	5.96548	40.6438	16.6299	-2.87324	1.83909	-1.56232	0.00045	0.112	0.152	4.49506	4.68095	4.17697	5.87894	5.9407	6.13391	5.89407	4.80481	5.10902	Sdc2
1417012_at	16	2.546	81.0628	8.03684	43.6527	5.71454	-5.06643	2.7283	-1.85699	0.0209	0.00157	0.00324	4.13503	3.70753	4.11862	6.48853	6.3115	6.2089	5.64822	5.37136	5.30058	Sdc2
1417013_at	190.4	18.8359	401.505	12.4002	751.698	16.8675	-2.10874	3.94799	1.8722	0.0353	0.001	1.94e-05	7.47691	7.49963	7.72855	8.61149	8.69779	8.63717	9.55739	9.51967	9.58424	Hspb8
1417014_at	116.22	6.21661	223.921	6.22991	437.975	14.8969	-1.9267	3.7685	1.95594	0.00654	1.52e-05	1.64e-05	6.8045	6.82733	6.94634	7.81732	7.84029	7.7618	8.73185	8.82756	8.76305	Hspb8
1417015_at	13.45	0.621461	13.5514	0.828305	14.4308	3.65404	-1.00754	1.07292	1.06489	0.000441	0.76	0.793	3.77494	3.67204	3.79905	3.82944	3.65804	3.78815	3.50283	3.7543	4.20647	Rassf3
1417016_at	397.3	40.7327	234.914	5.02602	584.135	90.7338	1.69126	1.47026	2.48659	0.00104	0.0352	0.00981	8.67351	8.75287	8.46023	7.88716	7.84065	7.89949	8.90552	9.32589	9.30172	Mapkapk5
1417017_at	13.46	1.47849	15.3752	1.29852	14.2521	2.78326	-1.14229	1.05885	-1.0788	0.000216	0.72	0.527	3.61697	3.91799	3.70038	4.05936	3.94285	3.81506	3.61868	4.12403	3.70443	Cyp17a1
1417018_at	41.56	7.3997	167.123	9.16545	70.4199	21.0381	-4.02124	1.69442	-2.37323	0.018	0.0751	0.0306	5.07627	5.59832	5.40954	7.46329	7.38149	7.30517	6.54635	5.70711	6.03462	Efemp2
1417019_a_at	241.71	7.6321	376.279	20.6058	170.595	65.1577	-1.55674	-1.41686	-2.20568	6.67e-05	0.2	0.0544	7.9506	7.93491	7.86437	8.48321	8.63853	8.54095	7.93446	6.93047	7.18168	Cdc6
1417020_at	6.78	0.560054	6.32132	0.534023	5.98949	0.277807	1.07256	-1.13198	-1.0554	0.00196	0.112	0.407	2.61981	2.84994	2.80405	2.7934	2.57183	2.60542	2.51622	2.57822	2.64976	Spata4
1417021_a_at	7.43	0.645348	8.06665	0.888257	7.41136	0.367279	-1.08569	-1.00252	-1.08842	0.000769	0.986	0.324	2.90536	2.75675	3.00813	3.18088	2.8828	2.95522	2.90536	2.80951	2.95076	Spo11
1417022_at	1745.19	175.37	159.739	3.5402	527.218	89.9343	10.9252	-3.31019	3.30049	0.00199	0.00158	0.00676	10.9039	10.7764	10.6125	7.28385	7.34636	7.3278	8.74038	9.2351	9.10685	Slc7a3
1417023_a_at	6.92	1.17074	7.13205	0.509962	6.30732	0.119899	-1.03064	-1.09714	-1.13076	0.000256	0.468	0.0881	3.0446	2.69404	2.59545	2.80521	2.74599	2.9445	2.64842	2.68739	2.63475	Fabp4
1417024_at	279.06	24.1064	253.303	3.00792	287.027	5.69769	1.10168	1.02855	1.13314	0.0426	0.602	0.00177	8.25658	8.08885	8.01723	8.0029	7.96898	7.98208	8.14509	8.15196	8.19751	Hars
1417025_at	24.25	4.82444	31.72	3.78305	27.6088	1.12478	-1.30804	1.13851	-1.14891	0.00545	0.347	0.172	4.60822	4.27503	4.85829	5.17346	4.8844	4.8844	4.77369	4.84995	4.73516	H2-Eb1
1417026_at	1110.26	71.3941	1407.08	160.89	832.339	135.341	-1.26734	-1.3339	-1.69051	0.00349	0.0657	0.0113	10.1767	10.1614	10.0058	10.2542	10.5494	10.552	9.94916	9.56696	9.55075	Pfdn1
1417027_at	198.12	20.3251	37.7136	3.60744	37.1295	6.05071	5.25328	-5.33592	-1.01573	0.000866	0.000338	0.858	7.76013	7.46325	7.65178	5.34129	5.07256	5.28354	5.43012	4.95493	5.21946	Trim2
1417028_a_at	171.68	27.2069	38.2265	5.73255	36.1469	6.662	4.49112	-4.7495	-1.05753	1.82e-05	0.000379	0.688	7.6415	7.40976	7.18322	5.00155	5.29632	5.43792	5.44641	4.94412	5.08966	Trim2
1417029_a_at	32.48	7.79579	11.5355	0.861034	11.8564	1.29954	2.81566	-2.73946	1.02782	0.00023	0.0111	0.764	5.29545	5.09638	4.58318	3.50926	3.42742	3.63938	3.59858	3.38507	3.70131	Trim2
1417030_at	7.52	0.909756	15.795	2.97822	11.8405	0.703088	-2.1004	1.57453	-1.33399	0.00639	0.00987	0.122	2.85497	3.09295	2.76107	3.66343	4.21736	4.01012	3.65129	3.48032	3.56028	2310028N02Rik
1417031_at	12.15	2.16665	28.6857	0.277376	15.9391	2.80642	-2.36097	1.31186	-1.79971	7.16e-07	0.132	0.0256	3.30082	3.8239	3.63497	4.83007	4.85742	4.83915	4.25781	3.79255	3.8904	2310028N02Rik
1417032_at	143.42	7.6491	228.461	20.6534	457.233	81.047	-1.59295	3.18807	2.00136	0.000142	0.00483	0.00963	7.10066	7.13979	7.2477	7.91039	7.67676	7.90801	8.56012	9.07543	8.82901	Ube2g2
1417033_at	29.97	5.82823	61.0785	10.3517	121.061	9.77264	-2.03799	4.03939	1.98205	2.36e-05	0.00273	0.0103	4.93609	4.57567	5.14767	6.13743	5.97506	5.642	6.82285	7.04446	6.88223	Ube2g2
1417034_at	286.62	10.9478	824.191	73.7925	284.893	12.8124	-2.87555	-1.00606	-2.89298	8.23e-05	0.865	0.000431	8.19581	8.09792	8.19306	9.53667	9.71993	9.79204	8.21322	8.16284	8.08384	Trappc6a
1417035_at	158.4	6.74455	205.082	4.84492	267.242	29.9794	-1.29471	1.68713	1.3031	3.09e-07	0.00788	0.0493	7.28282	7.37571	7.26128	7.64077	7.69346	7.70513	7.91861	8.23055	8.01908	Sac3d1
1417036_at	7.36	0.558477	7.3312	0.593887	7.44566	0.604848	1.00393	1.01164	1.01561	0.000726	0.874	0.831	2.93669	2.94682	2.74789	2.94415	2.93573	2.73247	2.75482	2.97164	2.95289	Sac3d1
1417037_at	758.78	39.3111	809.435	39.7158	634.511	35.2031	-1.06676	-1.19585	-1.27568	0.00714	0.0147	0.00479	9.55267	9.49972	9.64637	9.577	9.7073	9.69447	9.2748	9.39819	9.25115	Orc6l
1417038_at	264.35	14.875	403.19	15.8332	203.152	53.1041	-1.52521	-1.30124	-1.98467	3.6e-05	0.197	0.0404	8.0831	8.10114	7.95006	8.61793	8.62671	8.71911	8.01555	7.25728	7.62711	2007-09-09
1417039_a_at	268.29	49.6819	810.29	35.3952	624.041	20.0128	-3.0202	2.326	-1.29846	0.00089	0.0121	0.00158	7.94615	8.34487	7.86498	9.60753	9.64659	9.73004	9.33323	9.24122	9.28056	Cul7
1417040_a_at	41.05	1.7176	53.7933	4.63684	58.5434	10.6065	-1.31043	1.42615	1.0883	6.64e-06	0.0708	0.55	5.42319	5.30451	5.34787	5.66304	5.68901	5.8856	5.63355	5.79977	6.13504	Bok
1417041_at	1277.54	25.4068	1218.35	27.123	1204.11	67.8507	1.04859	-1.06098	-1.01182	0.000675	0.194	0.742	10.3408	10.3298	10.2863	10.2131	10.2688	10.2695	10.1783	10.3243	10.1942	Rpo1-1
1417042_at	62.68	9.94807	70.9567	4.59997	47.594	5.36167	-1.13205	-1.31697	-1.49087	0.25	0.0862	0.00962	6.02029	6.15622	5.69493	6.2195	6.1817	6.0392	5.74823	5.49425	5.45798	Slc37a4
1417043_at	27.57	3.29413	23.9018	0.491799	31.9143	2.80215	1.15347	1.15757	1.33523	0.00013	0.163	0.0266	4.62878	4.74383	4.96294	4.55958	4.61282	4.56412	4.84206	5.06224	5.07256	Lcat
1417044_at	577.15	20.8932	455.358	6.6663	318.043	11.8003	1.26746	-1.81469	-1.43175	0.434	3.75e-05	0.00118	9.22445	9.11999	9.17207	8.84116	8.84475	8.80635	8.30698	8.36832	8.26196	Lcmt1
1417045_at	396.11	31.3232	153.576	17.6821	280.04	15.6363	2.57924	-1.41448	1.82346	6.4e-06	0.00535	0.0045	8.71199	8.67419	8.49381	7.42024	7.26235	7.0866	8.21286	8.11758	8.05355	Bid
1417046_at	457.2	36.0902	241.463	18.1632	173.534	10.4796	1.89346	-2.63464	-1.39144	1.52e-05	0.000111	0.00509	8.94989	8.72275	8.82839	7.78524	7.98694	7.96638	7.45206	7.51681	7.34304	Tusc4
1417047_at	10.96	1.43842	10.1445	1.39842	11.0657	1.62815	1.08039	1.00964	1.09081	7.35e-05	0.945	0.506	3.64472	3.41957	3.27284	3.41957	3.09653	3.48279	3.44224	3.67615	3.25466	Prom2
1417048_at	16.81	2.55872	17.6499	2.63858	14.2344	1.87897	-1.04997	-1.18094	-1.23995	5.22e-05	0.218	0.146	3.95119	4.30454	3.92614	3.86878	4.24848	4.27303	3.7147	3.71919	4.03597	Prom2
1417049_at	62.08	5.31002	28.0173	3.47023	31.848	4.31895	2.21577	-1.94926	1.13672	0.011	0.00425	0.304	6.07159	5.96201	5.82388	4.99934	4.7288	4.67527	5.1334	4.75209	5.06593	Rhced
1417050_at	12.68	2.05143	13.7742	0.77984	16.2832	3.12712	-1.08629	1.28416	1.18215	0.000148	0.179	0.318	3.5085	3.53761	3.91112	3.8654	3.77935	3.70232	3.66868	4.13555	4.21385	C1qtnf4
1417051_at	8.19	1.68452	41.5781	4.38004	28.9869	7.9698	-5.07669	3.5393	-1.43438	0.000234	0.00636	0.15	2.96738	2.74912	3.32632	5.35386	5.23188	5.53168	4.30713	5.08682	5.05224	Pcdh8
1417052_at	1913.7	60.1929	1975.3	58.6371	2152.56	124.78	-1.03219	1.12482	1.08974	5.31e-05	0.0524	0.109	10.9084	10.8532	10.9435	10.922	10.9238	10.9965	10.9889	11.1557	11.0661	Psmb3
1417053_at	1726.23	59.9153	1608.05	63.8157	1132.88	83.0365	1.07349	-1.52375	-1.41943	0.000142	0.00324	0.00438	10.7389	10.7115	10.8081	10.5834	10.6839	10.6836	10.2629	10.0878	10.0791	Phb
1417054_a_at	1189.81	22.7642	1561.78	50.6836	1353.14	50.5868	-1.31263	1.13727	-1.15419	0.000902	0.0139	0.00797	10.2184	10.1877	10.2429	10.5688	10.5969	10.6597	10.3387	10.4284	10.4372	0610009D07Rik
1417055_at	2179.28	60.0745	2602.21	211.739	2310.34	71.0615	-1.19407	1.06014	-1.12633	0.000294	0.0703	0.12	11.1315	11.0529	11.0834	11.2127	11.4466	11.3676	11.1531	11.224	11.1433	0610009D07Rik
1417056_at	640.73	30.4193	1430	40.64	561.884	82.9281	-2.23183	-1.14033	-2.54501	5.29e-05	0.233	0.00606	9.28454	9.40057	9.28245	10.4618	10.4543	10.5282	9.3572	8.96261	9.05232	Psme1
1417057_a_at	1549.34	108.895	1617.49	183.654	2047.11	74.8793	-1.04399	1.32128	1.26561	0.000145	0.0093	0.0588	10.6779	10.6275	10.4796	10.4709	10.7991	10.6896	11.0552	10.9514	10.9896	Ppid; Lamp3
1417058_a_at	759.65	26.5835	1040.55	134.288	1046.9	24.5709	-1.36978	1.37813	1.0061	0.000375	0.000443	0.892	9.58778	9.60715	9.51086	9.87003	9.95701	10.2191	10.0065	10.0185	10.0699	Krtcap2
1417059_at	743.81	22.443	983.781	17.5856	966.062	84.7992	-1.32262	1.2988	-1.01834	0.334	0.0276	0.73	9.58512	9.53049	9.49947	9.93501	9.92058	9.97053	9.76857	10.0185	9.94943	Krtcap2
1417060_at	74.09	0.320412	78.5561	5.98503	139.914	13.3734	-1.06028	1.88844	1.78108	0.000672	0.00706	0.00137	6.2184	6.20762	6.20759	6.40538	6.18631	6.28691	7.27941	7.04374	7.04929	Ppp1r11
1417061_at	10.13	3.32165	194.757	8.48585	113.755	40.0771	-19.2258	11.2295	-1.71207	7.94e-05	0.0013	0.106	2.65405	3.58523	3.59597	7.63397	7.64826	7.53158	7.28175	6.24269	6.78052	Slc40a1
1417062_at	336.22	8.27403	493.793	19.5051	417.621	22.1164	-1.46866	1.24211	-1.18239	5.16e-06	0.00967	0.0145	8.41876	8.40794	8.35217	8.98639	8.97375	8.88086	8.75841	8.73986	8.61576	2810037C14Rik
1417063_at	8.81	0.503679	7.72085	0.535864	8.0841	0.604984	1.14107	-1.08979	1.04705	0.00216	0.194	0.484	3.04661	3.1572	3.20979	3.04929	2.94021	2.84985	2.89273	3.03705	3.10727	C1qb
1417064_at	800.6	36.2206	557.982	32.3083	731.669	31.7462	1.43481	-1.09421	1.31128	0.00118	0.0691	0.00367	9.70591	9.65057	9.57539	9.04437	9.11312	9.20992	9.44255	9.56261	9.53722	Jagn1
1417065_at	372.27	14.6227	3524.78	271.15	881.24	265.577	-9.46834	2.36721	-3.9998	0.0015	0.0432	0.0125	8.482	8.59541	8.54102	11.9007	11.6856	11.7552	10.1547	9.25091	9.80502	Egr1
1417066_at	108.95	10.0317	43.5009	3.95725	38.1361	10.8034	2.50455	-2.85687	-1.14067	0.000391	0.015	0.443	6.69695	6.91303	6.68064	5.58611	5.34925	5.38196	4.83206	5.63825	5.17467	Cabc1
1417067_s_at	11.89	1.98795	8.97787	1.23501	8.89311	0.716712	1.32437	-1.33699	-1.00953	0.000104	0.0774	0.961	3.5085	3.35033	3.8153	2.92927	3.32597	3.21541	3.28105	3.08253	3.08537	Cabc1
1417068_a_at	320.17	17.9822	339.787	8.0252	484.088	25.497	-1.06127	1.51197	1.42468	7.93e-05	0.000716	0.00237	8.41336	8.27462	8.27567	8.44292	8.37485	8.40689	8.86638	9.00382	8.88324	Ptpn1
1417069_a_at	17.03	4.7239	27.4297	5.11531	19.8877	7.07755	-1.61067	1.1678	-1.37923	1.1e-05	0.605	0.212	4.48951	3.87549	3.80077	5.04465	4.71856	4.52071	4.80192	3.85473	4.11278	Gmfb
1417070_at	6.34	0.3902	6.45297	0.197473	7.20937	0.098365	-1.01782	1.13712	1.11722	0.000219	0.0599	0.0134	2.59167	2.63588	2.76081	2.70688	2.63895	2.7227	2.82816	2.86681	2.85438	Cyp4v3
1417071_s_at	8.62	0.879522	9.19673	1.34582	10.8666	0.647223	-1.06691	1.26062	1.18157	0.000127	0.0396	0.158	2.93707	3.23007	3.14092	3.03796	3.42364	3.1121	3.36631	3.5333	3.42081	Cyp4v3
1417072_at	16.6	0.884844	17.2521	0.385971	18.8329	2.62312	-1.03928	1.13451	1.09163	0.000355	0.257	0.404	3.97691	4.0486	4.13037	4.13794	4.07383	4.1136	4.13412	4.44954	4.09511	Slc22a6
1417073_a_at	241.22	35.2107	114.76	21.5465	168.21	41.4503	2.10195	-1.43404	1.46575	0.000134	0.0992	0.108	8.10661	7.92333	7.68133	6.5193	7.07066	6.88418	7.73686	7.04215	7.31758	Qk
1417074_at	13	0.90847	11.0505	1.6439	11.7666	2.01227	1.17641	-1.10482	1.0648	0.0647	0.412	0.684	3.68461	3.60521	3.80427	3.19716	3.55541	3.61157	3.63856	3.24803	3.73823	Ceacam10
1417075_at	919.36	15.5072	1320.72	54.631	946.682	123.331	-1.43657	1.02972	-1.39511	0.00212	0.781	0.0355	9.83404	9.82697	9.87202	10.4323	10.3488	10.3178	10.0745	9.70337	9.85815	2010309E21Rik
1417076_at	8.55	0.581856	7.02679	1.25327	8.38262	0.371511	1.21677	-1.01997	1.19295	0.0936	0.72	0.206	3.0907	3.19216	2.99584	2.54671	2.78613	3.05997	2.99165	3.10188	3.10579	Fabp9
1417077_at	170.94	16.0915	320.484	13.7425	199.165	14.6258	-1.87484	1.16511	-1.60914	0.000214	0.0894	0.00165	7.31355	7.36191	7.56421	8.387	8.26374	8.31895	7.74796	7.61787	7.53993	Bcap29
1417078_at	25.83	5.23779	26.7856	1.59668	26.4496	3.01126	-1.037	1.02399	-1.0127	0.00456	0.826	0.848	4.89087	4.80568	4.31226	4.64335	4.77166	4.80992	4.52285	4.83136	4.8017	Lgals2
1417079_s_at	16.58	2.77011	18.2824	1.69119	12.8113	2.3603	-1.10268	-1.29417	-1.42705	4.21e-05	0.138	0.0504	3.80474	4.28473	4.02569	4.03804	4.2235	4.30295	3.48827	3.54701	3.95638	Lgals2
1417080_a_at	220.52	11.7308	123.219	4.09507	151.373	10.1647	1.78966	-1.4568	1.22849	0.000494	0.00188	0.0181	7.86806	7.76101	7.72116	6.97431	6.97064	6.88867	7.15764	7.34512	7.21671	MGI:1349469
1417081_a_at	265.44	10.6659	301.962	23.835	380.496	36.2886	-1.13759	1.43345	1.26008	6.91e-06	0.0134	0.035	7.98717	8.06607	8.1012	8.20707	8.13964	8.35913	8.68832	8.41397	8.5995	Syngr2
1417082_at	3874.44	189.242	3860.8	285.279	4107.25	78.6261	1.00353	1.06009	1.06383	3.64e-05	0.162	0.267	11.9826	11.9309	11.8424	11.8296	12.0303	11.8765	11.9909	12.0353	11.9851	Anp32b
1417083_at	2308.43	46.8439	3052.33	224.127	2368.89	78.0082	-1.32226	1.02619	-1.28851	0.00264	0.326	0.0148	11.1869	11.1919	11.1386	11.4751	11.5598	11.6844	11.201	11.2605	11.167	Sec61b
1417084_at	214.69	3.95946	123.299	11.1668	138.108	7.80121	1.74121	-1.5545	1.12011	0.000293	0.00288	0.155	7.717	7.75127	7.76955	6.98968	7.04526	6.79092	7.16992	7.01415	7.14022	Eif4ebp2
1417085_at	9.89	0.974057	8.94105	2.25283	9.68985	0.996577	1.10613	-1.02066	1.08375	4.21e-06	0.822	0.574	3.13104	3.38506	3.38518	2.84488	3.52117	3.02816	3.1114	3.40953	3.29297	Akr1c6
1417086_at	306.36	8.71746	268.459	28.1844	225.199	41.8375	1.14118	-1.3604	-1.19209	0.00231	0.0887	0.219	8.23536	8.30574	8.23504	8.2207	7.92074	8.04845	8.08887	7.72178	7.58671	Pafah1b1
1417087_at	298.38	26.4669	366.837	25.9289	255.144	17.1712	-1.22943	-1.16946	-1.43776	0.0146	0.0771	0.0031	8.08926	8.34542	8.21691	8.56618	8.39686	8.58654	7.94078	8.1031	7.93524	Glg1
1417088_at	97.36	8.70152	96.7307	2.41683	128.274	3.96675	1.00651	1.31752	1.32609	0.000931	0.0247	0.000334	6.45042	6.65618	6.69718	6.58174	6.56878	6.6363	6.95232	7.01678	7.03875	Zfp346
1417089_a_at	92.5	9.176	22.5266	0.43547	50.9445	3.21286	4.10625	-1.8157	2.26152	0.00277	0.00171	0.00089	6.45785	6.68739	6.43507	4.46279	4.49967	4.51768	5.66215	5.76287	5.58183	Ckmt1
1417090_at	271.29	30.1347	498.828	26.5815	317.181	90.1956	-1.83872	1.16916	-1.57269	0.0169	0.487	0.087	8.04938	8.24839	7.93573	8.93445	9.04677	8.90194	8.71549	7.98483	8.11821	Rcn1
1417091_at	467.44	58.6456	259.799	26.7748	561.194	28.3007	1.79924	1.20057	2.16011	0.00288	0.102	0.00136	8.79641	9.06087	8.72668	7.91833	7.9478	8.1828	9.05141	9.19571	9.14624	Chuk
1417092_at	11.17	1.03009	68.2189	4.63455	19.3315	3.72984	-6.10733	1.73066	-3.5289	0.00576	0.0234	0.00371	3.52394	3.32389	3.58388	6.00473	6.06938	6.19562	3.99157	4.23129	4.5426	Pthr1
1417093_a_at	376.57	25.9272	282.549	6.13196	177.689	32.1354	1.33276	-2.11927	-1.59013	0.00545	0.0103	0.0428	8.66428	8.52349	8.47585	8.13803	8.17523	8.11314	7.72705	7.21037	7.43547	Gtf2h4
1417094_at	508.09	44.4745	143.829	5.53846	223.688	30.192	3.53259	-2.27143	1.55523	1.32e-05	0.00153	0.0221	9.07112	8.83594	9.04828	7.17932	7.10664	7.21653	8.00748	7.63628	7.74671	Acot7
1417095_a_at	151.84	6.30532	181.137	14.2776	185.679	13.6785	-1.19294	1.22286	1.02508	0.00014	0.0236	0.71	7.31358	7.21835	7.20485	7.36488	7.58059	7.54809	7.64558	7.52122	7.43544	Hspa14
1417096_at	854.03	35.0255	638.712	23.1305	774.433	73.5103	1.33711	-1.10278	1.21249	0.000427	0.206	0.0618	9.76984	9.77393	9.6682	9.35564	9.258	9.34151	9.43995	9.71295	9.62478	2810430M08Rik
1417097_at	180.3	17.2888	136.287	13.8549	172.059	6.59988	1.32295	-1.0479	1.26248	0.00132	0.513	0.0402	7.64035	7.3751	7.45425	7.25019	7.01528	6.99162	7.37206	7.42356	7.48253	Mecr
1417098_s_at	155.74	17.5948	123.101	5.92025	135.284	9.0898	1.26514	-1.15121	1.09896	0.000166	0.152	0.131	7.45876	7.20661	7.16587	6.88183	7.01748	6.92847	7.16399	6.97117	7.09776	Mecr
1417099_at	380.02	18.9166	338.692	18.8505	232.408	34.4322	1.12202	-1.63514	-1.45732	5.38e-05	0.0207	0.0355	8.51159	8.54632	8.64836	8.32733	8.39326	8.48646	8.05161	7.61939	7.87814	Ftsj1
1417100_at	309.84	26.153	545.924	12.0962	424.524	30.1719	-1.76196	1.37014	-1.28597	0.00115	0.00878	0.0172	8.36807	8.13137	8.31614	9.12882	9.07081	9.07733	8.84262	8.65625	8.68312	Cd320
1417101_at	21.98	3.61535	43.9348	3.95352	62.7723	13.0843	-1.99885	2.85588	1.42876	0.0595	0.00248	0.0772	4.21992	4.69012	4.42517	5.58308	5.3231	5.45399	6.28233	5.81431	5.76055	Hspa2
1417102_a_at	1996.2	64.6471	1624.51	228.868	1102.13	30.6138	1.2288	-1.81122	-1.47398	0.000495	2.13e-05	0.039	11.01	10.9167	10.961	10.446	10.6671	10.8554	10.1508	10.0909	10.0754	Ndufb5
1417103_at	774.91	21.6351	704.578	64.8918	554.518	29.8819	1.09982	-1.39745	-1.27061	0.000183	0.00239	0.0285	9.57216	9.64358	9.57679	9.30881	9.48679	9.57375	9.10362	9.19562	9.04186	Ddt
1417104_at	24.89	8.19845	201.438	24.3126	57.4629	4.7206	-8.09311	2.30867	-3.50552	1.04e-06	0.0363	0.000261	4.52448	4.15323	5.08171	7.47142	7.64935	7.82069	5.94889	5.71198	5.86292	Emp3
1417105_at	806.75	43.7086	710.827	2.90437	517.325	47.3286	1.13495	-1.55946	-1.37404	5.87e-05	0.00433	0.0268	9.68624	9.56429	9.71308	9.47384	9.47898	9.46722	9.1253	8.86294	9.04418	1810017G16Rik
1417106_at	603.27	26.2015	745.608	23.8227	892.46	25.1284	-1.23594	1.47937	1.19696	0.0267	0.000463	0.00201	9.3043	9.18288	9.22013	9.48895	9.56002	9.57636	9.77519	9.78091	9.84769	Tpd52l2
1417107_at	225.01	18.2126	102.248	1.13927	102.237	8.03978	2.20062	-2.20086	-1.00011	0.000355	0.00026	0.967	7.74925	7.94265	7.74039	6.66163	6.69327	6.67272	6.77967	6.55222	6.68644	Tpd52l2
1417108_at	114.12	3.32534	69.6444	3.57774	79.8406	7.22083	1.63861	-1.42935	1.1464	0.000135	0.0149	0.112	6.79931	6.88045	6.82237	6.0488	6.11662	6.19659	6.40961	6.37362	6.1617	Klc4
1417109_at	36.35	7.92037	449.323	28.1826	227.083	46.4942	-12.361	6.24712	-1.97867	0.00421	0.000403	0.0175	5.49489	4.89055	5.09948	8.84709	8.87711	8.70482	8.1332	7.6518	7.6394	Tinagl
1417110_at	12.82	1.60424	104.438	3.7063	99.5863	24.7847	-8.14652	7.76804	-1.04872	0.000189	0.00087	0.676	3.67279	3.49096	3.85297	6.76354	6.66779	6.68639	7.00116	6.37914	6.44989	Man1a
1417111_at	29.11	3.28222	248.607	15.583	173.708	60.7481	-8.54026	5.96731	-1.43118	0.00312	0.00651	0.167	4.72893	5.03562	4.80778	8.00912	7.84933	8.0089	7.92908	7.15449	7.07616	Man1a
1417112_at	173.5	11.6003	421.853	10.4467	383.125	55.4552	-2.43143	2.20822	-1.10108	9.02e-05	0.00361	0.33	7.52005	7.46057	7.32918	8.74037	8.74178	8.67875	8.80363	8.43365	8.47884	Arl2bp
1417113_at	404.38	25.4059	277	24.2526	226.922	19.72	1.45986	-1.78202	-1.22068	3.39e-06	0.00125	0.0489	8.66224	8.74616	8.56453	8.04021	8.25268	8.0376	7.91656	7.87432	7.67603	Gcl
1417114_at	148.56	6.11749	121.49	13.2315	120.01	14.0759	1.22282	-1.2379	-1.01233	0.000779	0.0762	0.894	7.1734	7.28146	7.18734	7.09223	6.7986	6.86663	7.0425	6.95148	6.70649	Gcl
1417115_at	100.42	8.49912	78.7075	6.07705	92.295	2.64363	1.27586	-1.08803	1.17263	0.000242	0.225	0.0573	6.77654	6.53735	6.62569	6.33088	6.38696	6.16865	6.5384	6.56299	6.48196	Map3k12
1417116_at	722.19	65.2173	239.568	16.3062	335.824	49.8855	3.01456	-2.1505	1.40179	0.0286	0.00308	0.0412	9.46073	9.63369	9.38271	7.91017	7.79957	7.9964	8.60899	8.19317	8.34139	Slc6a8
1417117_at	30.37	2.66432	22.882	4.79256	24.2171	1.72216	1.32724	-1.25407	1.05835	0.000732	0.0276	0.638	4.80192	4.90859	5.05272	4.77797	4.54404	4.16041	4.66404	4.47479	4.64751	Cstf1
1417118_a_at	342.9	16.9548	549.012	46.2955	245.198	42.7231	-1.60109	-1.39846	-2.23906	0.000139	0.0637	0.00546	8.36644	8.3947	8.50028	9.18508	8.9545	9.1519	8.18967	7.70199	7.87898	Ard1
1417119_at	204.26	9.6929	178.753	11.3217	147.907	23.1673	1.1427	-1.381	-1.20855	6.53e-05	0.062	0.16	7.73711	7.6004	7.68211	7.53822	7.52889	7.37241	7.3876	6.93447	7.26635	Zfpl1
1417120_at	72.91	8.744	88.2835	6.64161	57.9308	2.53323	-1.21086	-1.25857	-1.52395	2.47e-06	0.0687	0.00279	6.35635	6.01062	6.1765	6.35387	6.45934	6.57084	5.83565	5.92536	5.80504	D4Wsu114e
1417121_at	7.44	0.596715	7.79775	0.446843	7.80997	0.50182	-1.04808	1.04973	1.00157	3.43e-05	0.457	0.98	2.9271	2.76054	2.98812	2.86619	3.02442	2.99373	3.06057	2.95236	2.8771	Gabra6
1417122_at	8.11	0.660301	9.71388	0.570303	10.1012	0.71362	-1.19777	1.24553	1.03988	0.00242	0.0263	0.509	2.88197	3.10997	3.05993	3.36169	3.19203	3.28143	3.43464	3.33711	3.23041	Vav3
1417123_at	11.92	1.76297	12.3212	0.896908	12.6222	1.45318	-1.03366	1.05891	1.02443	0.000323	0.612	0.807	3.37108	3.53415	3.78918	3.69351	3.49727	3.67058	3.78003	3.71706	3.45665	Vav3
1417124_at	2048.33	115.998	2589.58	245.478	3373.27	641.694	-1.26424	1.64684	1.30263	0.00063	0.042	0.142	11.0494	10.9027	11.0438	11.1718	11.4249	11.4054	11.9438	11.386	11.7747	Dstn
1417125_at	1560.95	93.8168	1992.46	88.4699	1560.9	97.2086	-1.27644	-1.00003	-1.27648	0.00307	0.997	0.00736	10.5423	10.7036	10.5736	11.0128	10.9778	10.8875	10.5019	10.6445	10.6723	Ahcy
1417126_a_at	5164.61	165.87	5275.82	389.164	3974.46	169.78	-1.02153	-1.29945	-1.32743	0.000182	0.00139	0.0097	12.3152	12.3003	12.3863	12.2368	12.4288	12.4218	12.0258	11.9153	11.926	Rpl22l1
1417127_at	38.55	1.89258	46.4755	7.79977	34.5424	3.88918	-1.20559	-1.11602	-1.34546	3.98e-05	0.217	0.069	5.18518	5.31811	5.29875	5.79361	5.40587	5.37716	5.09573	4.94665	5.27028	Msx1
1417128_at	15.62	1.75191	57.7077	3.38833	90.4307	11.1352	-3.69447	5.78941	1.56705	0.603	5.74e-05	0.0123	3.76811	4.07786	4.03222	5.76287	5.93253	5.85168	6.31861	6.48307	6.67274	2810052M02Rik
1417129_a_at	43.96	12.3766	449.852	36.2483	110.079	37.7605	-10.2332	2.50408	-4.08662	0.000641	0.0243	0.0122	5.65814	5.69221	4.89188	8.71744	8.77514	8.93816	7.26362	6.44566	6.4824	Mrg1
1417130_s_at	139.43	3.6961	34.3998	0.831112	55.0871	6.1468	4.05322	-2.53108	1.60138	6.64e-06	0.00302	0.0143	7.11835	7.08742	7.1633	5.06389	5.12877	5.11948	5.72577	5.65297	5.95475	Angptl4
1417131_at	182.99	22.7885	267.429	29.7413	194.556	21.0305	-1.46144	1.0632	-1.37456	0.0017	0.555	0.0228	7.29471	7.58791	7.64083	8.23648	7.98494	7.95041	7.75472	7.44241	7.5981	Cdc25a
1417132_at	132.36	13.8476	181.425	11.1998	137.011	17.1048	-1.3707	1.03514	-1.32417	0.0314	0.741	0.0389	7.21238	6.97129	6.94604	7.39658	7.55162	7.55586	7.27789	6.92166	7.07261	Cdc25a
1417133_at	25.49	7.10273	1483.15	82.1645	446.789	216.832	-58.1856	17.528	-3.31958	0.864	0.00258	0.0442	4.2196	5.03617	4.64458	10.6142	10.4546	10.53	9.41508	8.001	8.64927	Pmp22
1417134_at	146.82	20.2451	134.038	5.16364	137.83	16.4348	1.09536	-1.06523	1.02829	0.198	0.602	0.777	7.35463	7.25212	6.95842	7.00167	7.08934	7.1063	7.24524	6.90311	7.15063	Srpk2
1417135_at	195.17	19.8479	185.523	3.71905	175.923	3.70103	1.052	-1.10941	-1.05457	0.744	0.226	0.0345	7.45853	7.75181	7.60041	7.55603	7.50203	7.54772	7.48356	7.42462	7.46758	Srpk2
1417136_s_at	102.37	10.9689	94.843	14.2731	86.2521	5.42249	1.07936	-1.18687	-1.0996	0.00394	0.0971	0.421	6.50322	6.81362	6.69916	6.34868	6.54134	6.77993	6.5173	6.33555	6.43289	Srpk2
1417137_at	10.98	0.97544	10.6624	1.86576	11.1312	2.17387	1.02979	1.01377	1.04397	0.00954	0.971	0.794	3.58498	3.3303	3.44197	3.64572	3.41768	3.13502	3.32744	3.76921	3.28106	Uck2
1417138_s_at	3105.72	116.996	2346.24	27.2291	1821.83	119.488	1.3237	-1.70472	-1.28785	0.000316	0.000836	0.0188	11.6256	11.537	11.6375	11.1768	11.2073	11.2042	10.9263	10.7379	10.8232	Polr2e
1417139_at	143.71	9.57047	224.499	11.1673	153.434	7.97115	-1.56217	1.06766	-1.46317	0.000209	0.252	0.000766	7.25372	7.06164	7.17919	7.77648	7.89071	7.761	7.34096	7.1944	7.2452	1700022L09Rik
1417140_a_at	719.66	6.94186	575.359	6.13958	978.97	145.335	1.2508	1.36032	1.70149	8.48e-05	0.0724	0.0253	9.47696	9.49165	9.50479	9.15221	9.16965	9.18293	9.70983	10.1393	9.92429	Ptpn2
1417141_at	47.67	10.0631	156.648	12.2479	46.5721	10.2434	-3.28608	-1.02357	-3.36355	0.00146	0.904	0.00524	5.18975	5.65852	5.80776	7.41595	7.23036	7.21925	5.85603	5.24843	5.45225	Igtp
1417142_at	45	1.92897	74.7069	15.6028	128.292	5.13273	-1.66015	2.85093	1.71727	0.00798	7.07e-06	0.0373	5.53713	5.41982	5.51607	6.52695	5.96061	6.1216	6.94144	7.00941	7.05669	4932442K08Rik
1417143_at	66.33	4.39248	102.051	8.38011	30.0702	11.5208	-1.53853	-2.20584	-3.39375	0.00935	0.0552	0.0227	6.13732	5.94643	6.06451	6.53669	6.77119	6.7016	5.42542	4.37983	4.72338	Edg2
1417144_at	231.44	16.1906	382.773	11.6433	190.509	27.3842	-1.65387	-1.21485	-2.00921	0.00175	0.117	0.0103	7.96063	7.76364	7.83223	8.52878	8.60423	8.60667	7.78808	7.39303	7.51109	Tubg1
1417145_at	194.14	37.0872	290.679	16.1656	305.224	37.2621	-1.49726	1.57219	1.05004	1.05e-05	0.0385	0.619	7.7456	7.75801	7.2415	8.1118	8.26841	8.16522	8.0346	8.34744	8.35645	Nfxl1
1417146_at	262.11	14.6029	216.445	6.63533	104.331	17.384	1.21098	-2.51229	-2.07459	1.33e-06	0.00531	0.013	8.01803	7.96102	8.11867	7.80736	7.72496	7.73991	6.95711	6.59278	6.52703	2410018C20Rik
1417147_at	53.03	5.01751	40.5724	7.20615	30.8331	4.52003	1.30705	-1.7199	-1.31587	0.00091	0.0102	0.11	5.78976	5.82021	5.56318	5.61152	5.19201	5.18071	5.05493	4.67913	5.07205	B230317C12Rik
1417148_at	24.61	3.37045	32.1747	3.08662	20.3437	1.05464	-1.30738	-1.20971	-1.58155	0.000106	0.129	0.00485	4.42982	4.58786	4.81884	5.14873	4.87574	4.98594	4.27686	4.33434	4.42448	Pdgfrb
1417149_at	46.35	7.56694	260.63	6.04806	267.471	95.4019	-5.62309	5.77069	1.02625	0.00196	0.0045	0.952	5.26175	5.73915	5.56318	8.06331	8.01326	8.00024	7.6419	8.55679	7.82089	P4ha2
1417150_at	11.12	0.656019	15.2148	3.83275	10.578	0.519482	-1.36824	-1.05124	-1.43835	3.08e-05	0.33	0.136	3.52378	3.37371	3.52378	4.27067	3.54855	3.87201	3.33325	3.47451	3.39774	Slc6a4
1417151_a_at	11.53	1.5546	12.9553	1.05045	10.9618	1.52547	-1.12361	-1.05183	-1.18185	0.000926	0.667	0.148	3.5085	3.71783	3.33051	3.80619	3.69916	3.57151	3.33822	3.32898	3.66935	Ntsr2
1417152_at	22.67	5.16028	19.8808	1.64925	19.5047	0.974717	1.14029	-1.16228	-1.01929	0.000144	0.396	0.767	4.83649	4.35174	4.24906	4.22323	4.44366	4.26335	4.28725	4.35538	4.21101	Btbd14a
1417153_at	12.21	0.879922	10.6962	0.475547	13.1472	3.43421	1.14153	1.07676	1.22915	0.000118	0.755	0.335	3.53579	3.56283	3.72462	3.39535	3.36907	3.48983	3.3584	4.08264	3.61382	Btbd14a
1417154_at	92.33	13.894	118.69	4.18836	95.4805	12.6606	-1.2855	1.03412	-1.24308	2.32e-07	0.775	0.0859	6.68243	6.61092	6.25831	6.94458	6.844	6.88281	6.78248	6.4532	6.47144	Slc25a14
1417155_at	294.49	37.4326	311.483	9.90163	187.38	33.1531	-1.0577	-1.57162	-1.6623	0.00256	0.0256	0.033	8.06331	8.12295	8.39756	8.25802	8.25458	8.33498	7.5186	7.79673	7.28924	Mycn
1417156_at	29.11	5.54166	1677.8	31.4392	1727.45	222.591	-57.6366	59.3422	1.02959	0.000244	2.09e-05	0.791	4.55453	4.87111	5.11184	10.7175	10.6828	10.7363	10.8222	10.8891	10.5268	Krt1-19
1417157_at	781.94	19.7093	1210.2	68.085	962.99	91.1268	-1.5477	1.23154	-1.25672	0.00346	0.0531	0.0297	9.64821	9.57573	9.60786	10.3204	10.158	10.2401	10.0585	9.80454	9.85854	Actr10
1417158_at	33.65	4.10747	26.9259	7.01916	50.4132	6.9529	1.24973	1.49816	1.8723	7.18e-05	0.0179	0.0376	5.26099	4.94113	4.99484	4.28153	5.06055	4.8052	5.86731	5.50924	5.56431	Zxdc
1417159_at	20.78	2.24869	25.218	3.2153	23.2365	0.871493	-1.21357	1.11821	-1.08527	0.000755	0.193	0.396	4.32142	4.54336	4.25041	4.85283	4.52006	4.57368	4.49998	4.51398	4.599	Zxdc
1417160_s_at	16.03	0.72382	17.2521	1.7503	17.5362	1.71436	-1.07624	1.09396	1.01647	0.00151	0.252	0.847	4.07503	3.97766	3.95319	3.93143	4.21188	4.16733	4.2864	4.05574	4.04131	Expi
1417161_at	362.87	21.0725	219.295	16.2562	396.771	57.8361	1.65471	1.09343	1.80931	0.000267	0.445	0.00971	8.59173	8.4855	8.42782	7.69843	7.72993	7.89408	8.38672	8.81103	8.66701	Cdk2ap2
1417162_at	104.21	10.882	196.428	6.11212	334.607	13.2234	-1.88492	3.21089	1.70346	0.00333	0.000881	7.29e-05	6.5572	6.68203	6.85516	7.65605	7.56778	7.62833	8.36844	8.33957	8.44874	Tmbim1
1417163_at	12.04	1.40976	15.1031	0.428049	18.1401	1.80852	-1.25441	1.50665	1.20109	0.00259	0.00997	0.0766	3.43311	3.55496	3.76293	3.88384	3.96195	3.90337	4.14309	4.33183	4.05436	Dusp10
1417164_at	15.56	3.65507	140.691	2.0088	205.853	3.29857	-9.04184	13.2296	1.46315	4.7e-05	0.00278	7.46e-06	4.25632	3.97774	3.56177	7.1193	7.15912	7.13044	7.67737	7.71131	7.66736	Dusp10
1417165_at	144.28	4.85561	170.27	13.0564	281.929	12.8235	-1.18013	1.95404	1.65578	3.19e-06	6e-05	0.00161	7.22463	7.16249	7.12945	7.52003	7.29875	7.40777	8.21021	8.08352	8.12087	Mbd2
1417166_at	634.39	45.1289	494.265	25.0398	291.571	38.8316	1.2835	-2.17576	-1.69518	0.000148	0.00287	0.0119	9.26879	9.42134	9.2304	8.86307	9.00026	8.98033	8.36917	7.98296	8.1852	Psip1
1417167_at	966.33	24.5749	466.627	11.6906	296.957	29.077	2.07088	-3.2541	-1.57136	0.0586	0.00128	0.011	9.95806	9.89293	9.89721	8.85977	8.8332	8.90451	8.35746	8.19264	8.07854	Exosc5
1417168_a_at	33.09	3.16557	48.6877	11.4858	32.2839	6.46565	-1.47137	-1.02497	-1.50811	0.0068	0.803	0.0801	4.93076	5.00676	5.19452	5.95253	5.41709	5.37181	5.28234	4.70044	4.99704	Usp2
1417169_at	98.91	9.39745	116.813	5.32704	114.769	3.74108	-1.181	1.16034	-1.01781	0.0067	0.0954	0.627	6.50297	6.77029	6.59816	6.79022	6.90081	6.91008	6.89238	6.79969	6.83417	Usp2
1417170_at	198.7	9.28614	229.495	4.53371	155.442	12.873	-1.15498	-1.27829	-1.4764	0.000407	0.0187	0.0112	7.70847	7.61112	7.58067	7.85886	7.8585	7.80903	7.39426	7.15464	7.28186	Lztfl1
1417171_at	6.92	0.844525	6.46746	0.734521	6.79225	0.748639	1.06997	-1.01881	1.05022	0.0144	0.861	0.622	2.78461	2.95984	2.60696	2.52678	2.85372	2.68054	2.78625	2.58406	2.90346	Itk
1417172_at	5.72	0.046559	7.89981	0.605068	5.66801	0.162804	-1.38109	-1.00917	-1.39375	0.000175	0.661	0.00954	2.51096	2.5054	2.52792	2.89145	3.10091	2.9448	2.48007	2.47739	2.54989	Ube2l6
1417173_at	77.46	9.05332	36.0488	7.59522	40.3063	7.6601	2.14875	-1.92178	1.1181	0.014	0.0138	0.541	6.42035	6.30364	6.08187	5.44813	5.17085	4.83119	5.50567	4.97732	5.45894	Crebl1
1417174_at	85.06	15.7894	157.472	7.26879	46.1047	13.0024	-1.85131	-1.84493	-3.41554	0.000117	0.0339	0.0127	6.67551	6.15264	6.35432	7.24606	7.27563	7.37214	5.93354	5.27061	5.27028	1810021J13Rik
1417175_at	399.17	15.8864	269.991	7.10552	209.561	15.5136	1.47845	-1.90479	-1.28837	1.3e-05	0.000734	0.0169	8.64455	8.58041	8.69528	8.05037	8.11967	8.05928	7.82921	7.6571	7.63966	Csnk1e
1417176_at	885.42	37.8272	503.807	13.9557	427.624	28.6053	1.75746	-2.07056	-1.17815	0.00124	0.000269	0.0369	9.72013	9.84052	9.80736	9.02195	8.94973	8.95741	8.63312	8.75532	8.82563	Csnk1e
1417177_at	281.16	4.57194	743.201	34.562	144.323	34.6382	-2.64334	-1.94813	-5.14956	0.000119	0.0369	0.00524	8.15205	8.14514	8.10823	9.45817	9.58023	9.57124	7.507	7.10224	6.82869	Galk1
1417178_at	46.56	15.5176	131.751	9.5187	83.0759	31.6818	-2.82971	1.78428	-1.58591	0.000491	0.125	0.128	5.86683	4.85708	5.70992	7.07129	7.1252	6.92083	6.90269	6.00292	6.03226	Gipc2
1417179_at	55.61	11.0864	83.8228	8.75408	79.1469	15.3888	-1.50733	1.42325	-1.05908	0.000804	0.0958	0.643	5.73919	6.07947	5.5166	6.25753	6.54723	6.34765	5.97101	6.34828	6.54287	Tspan5
1417180_at	41.73	2.24256	51.9133	3.41296	62.6328	4.63663	-1.24403	1.50091	1.20649	7.73e-05	0.00205	0.0297	5.29118	5.43473	5.41908	5.79933	5.61613	5.6725	5.92103	6.08619	5.89161	Pcsk7
1417181_a_at	101.46	3.27109	102.973	12.7506	83.0905	2.4552	-1.01491	-1.22108	-1.23928	3e-05	0.0014	0.0894	6.63404	6.71738	6.64152	6.64755	6.52041	6.86867	6.38625	6.41311	6.32921	Kifap3
1417182_at	269.96	7.09762	160.168	20.4391	154.035	7.55414	1.68548	-1.75259	-1.03982	3.45e-05	0.000385	0.689	8.0348	8.08441	8.10966	7.51708	7.17099	7.25949	7.31979	7.29341	7.18462	Dnaja2
1417183_at	351	21.035	622.124	19.5577	973.727	9.53286	-1.77243	2.77415	1.56517	4.89e-05	0.000921	0.000722	8.49445	8.51367	8.35259	9.30263	9.22796	9.31114	9.93926	9.93103	9.91169	Dnaja2
1417184_s_at	67.06	1.28174	69.1372	7.20551	64.9095	5.53912	-1.03098	-1.03313	-1.06513	6.17e-05	0.548	0.478	6.04176	6.06344	6.09642	5.93067	6.223	6.16423	5.93777	5.95753	6.15556	Hbb; Hbb-b1; Hbb-b2
1417185_at	55.75	2.53777	37.5362	5.54835	37.5913	11.2941	1.48523	-1.48305	1.00147	1.3e-05	0.128	0.919	5.72642	5.81801	5.85519	5.09622	5.4575	5.10687	5.6433	5.12608	4.80068	Ly6a
1417186_at	1594.57	42.7727	2732.2	36.1315	3152.31	96.7344	-1.71344	1.9769	1.15376	0.00731	1e-05	0.00713	10.5981	10.6424	10.6754	11.4315	11.4213	11.3945	11.6639	11.6259	11.5754	Hip2
1417187_at	9.14	1.23768	9.04167	1.1499	8.30815	0.08562	1.01088	-1.10012	-1.08829	0.000221	0.388	0.396	3.33368	3.26251	2.95178	3.34977	3.17555	2.98095	3.05257	3.07019	3.04067	Hip2
1417188_s_at	30.22	3.77496	39.1644	2.59818	21.3086	8.33579	-1.29598	-1.41821	-1.83797	1.87e-05	0.198	0.0859	5.10511	4.76075	4.86415	5.3977	5.22817	5.24234	4.94898	3.97331	4.11527	Hip2
1417189_at	650.22	19.1746	1713.73	70.3918	725.419	90.444	-2.63561	1.11565	-2.3624	5.4e-05	0.27	0.00324	9.32562	9.31479	9.39273	10.6782	10.7961	10.7521	9.69512	9.42128	9.37002	Psme2
1417190_at	412.86	18.0041	614.055	38.1893	541.578	70.3742	-1.48732	1.31177	-1.13383	0.00708	0.0639	0.231	8.6171	8.73869	8.71	9.35398	9.25113	9.17601	8.85238	9.21997	9.14517	Pbef1
1417191_at	286.57	5.70646	275.908	11.4325	1399.04	251.415	1.03864	4.88201	5.07066	0.000222	0.00437	0.00323	8.18995	8.16518	8.13259	8.05783	8.17303	8.09082	10.129	10.6505	10.5215	Dnajb9
1417192_at	427.03	83.9873	463.533	69.3364	664.503	122.066	-1.08548	1.5561	1.43356	0.000292	0.0484	0.0626	8.983	8.76919	8.40427	8.60027	9.03474	8.90094	9.63325	9.10792	9.33897	Tomm70a
1417193_at	2413.57	40.7123	660.873	9.35986	777.848	40.1768	3.6521	-3.10288	1.177	2.52e-05	0.000224	0.0252	11.2359	11.2616	11.213	9.35679	9.39163	9.35598	9.6799	9.59427	9.53203	Sod2
1417194_at	21.31	4.29799	15.0294	2.6286	12.619	2.34107	1.41789	-1.68873	-1.19101	0.00178	0.0305	0.311	4.71373	4.19836	4.27272	3.89138	3.64395	4.14956	3.78809	3.31057	3.81978	Sod2
1417195_at	149.76	11.8856	98.4812	2.07803	126.012	18.4658	1.5207	-1.18846	1.27955	0.00265	0.172	0.111	7.24842	7.0969	7.32489	6.61804	6.65356	6.59309	7.12484	6.71398	7.06054	D8Ertd594e
1417196_s_at	184.18	4.18491	121.643	7.09253	164.867	18.7578	1.5141	-1.11715	1.35533	0.0367	0.21	0.0244	7.48702	7.53908	7.54814	6.83117	6.94618	6.9972	7.54289	7.25608	7.27852	D8Ertd594e
1417197_at	57.01	6.29615	50.0986	3.50283	62.6444	5.77733	1.13796	1.09883	1.25042	2.71e-05	0.317	0.0328	5.82484	5.98785	5.66914	5.54571	5.64032	5.74703	6.09568	5.82869	5.97063	D8Ertd594e
1417198_at	10.15	0.86026	10.2769	0.741714	10.4846	0.644709	-1.0125	1.03296	1.02021	0.000952	0.607	0.727	3.23816	3.47293	3.3078	3.3303	3.47293	3.27339	3.40741	3.4669	3.29075	D8Ertd594e
1417199_at	258.98	21.243	196.751	5.45032	266.694	44.3747	1.31628	1.02979	1.35549	0.00735	0.844	0.0842	7.96016	8.14654	7.9339	7.62753	7.57645	7.65559	7.84071	8.30242	7.99515	1300007B12Rik
1417200_at	307.27	13.4505	391.417	23.6619	575.263	15.1457	-1.27386	1.87217	1.46969	0.0412	0.000132	0.00319	8.31372	8.19102	8.28251	8.68039	8.64073	8.5112	9.1733	9.20276	9.12718	1300007B12Rik
1417201_at	53.01	6.86083	41.089	5.72375	57.0915	9.58477	1.29013	1.077	1.38946	0.00019	0.608	0.0666	5.80951	5.49675	5.85304	5.53791	5.13208	5.38334	6.04861	5.55727	5.85783	Nt5c2
1417202_s_at	820.4	32.1318	603.917	34.6904	554.766	137.45	1.35846	-1.47882	-1.0886	0.0104	0.0941	0.537	9.72345	9.69989	9.61499	9.15797	9.32266	9.22925	9.46742	8.78824	9.00642	Ube1c
1417203_at	103.66	4.52008	155.737	14.0894	327.189	21.3962	-1.50238	3.15637	2.10091	0.0705	4.92e-05	0.00055	6.74609	6.62374	6.71451	7.29798	7.13856	7.40038	8.24198	8.42013	8.39351	Ethe1
1417204_at	758.07	31.4015	1220.95	83.3844	1092	61.2977	-1.61061	1.4405	-1.11809	0.00021	0.00117	0.0946	9.6331	9.52402	9.53899	10.361	10.2182	10.1756	10.0713	10.0229	10.1796	Kdelr2
1417205_at	130.45	3.91472	316.351	18.6512	234.026	10.724	-2.42507	1.79399	-1.35178	0.00635	0.000137	0.00291	7.0213	7.07268	6.98689	8.37226	8.20687	8.33191	7.85291	7.94183	7.81383	Kdelr2
1417206_at	465.27	22.5181	305.802	7.64054	217.692	24.7344	1.52148	-2.13729	-1.40475	0.0264	0.00238	0.0277	8.92395	8.78507	8.87336	8.25546	8.22047	8.29253	7.944	7.66795	7.66856	Urod
1417207_at	149.65	24.2814	84.9606	5.10607	88.6073	1.2531	1.7614	-1.68891	1.04292	0.0825	0.03	0.336	7.18637	7.45684	6.99569	6.5008	6.38818	6.33203	6.44618	6.48521	6.47638	Dvl2
1417208_at	12.07	1.39634	10.6837	0.419884	8.4649	1.02634	1.12976	-1.42589	-1.26211	0.000198	0.021	0.0619	3.40929	3.60431	3.74546	3.4802	3.37366	3.39594	3.01306	2.94345	3.26746	Amacr
1417209_at	335.14	7.99296	555.138	18.8984	495.438	42.6459	-1.65644	1.4783	-1.1205	0.000687	0.011	0.13	8.35048	8.41813	8.39648	9.16875	9.07204	9.10766	8.83728	9.08091	8.92893	Sertad2
1417210_at	636.68	44.9022	713.755	25.2731	576.791	112.68	-1.12106	-1.10383	-1.23746	0.104	0.431	0.174	9.41102	9.31804	9.20703	9.44634	9.53699	9.45274	9.45512	8.91676	9.09058	Eif2s3y
1417211_a_at	113.53	10.5375	131.669	19.6733	74.2639	11.6725	-1.15977	-1.52874	-1.77299	0.00276	0.023	0.0106	6.83839	6.68044	6.94936	6.79341	7.06638	7.22937	6.4306	5.97596	6.20145	1110032A03Rik
1417212_at	122.43	15.151	64.4392	8.45054	92.7719	7.12575	1.89993	-1.31969	1.43968	0.00136	0.0381	0.0242	6.78084	6.88304	7.12196	5.77508	6.1366	6.09171	6.41025	6.63073	6.55721	9530058B02Rik
1417213_a_at	188.36	18.8969	148.437	16.8166	206.111	4.78152	1.26896	1.09424	1.38854	2.65e-05	0.238	0.0316	7.4959	7.71368	7.44837	7.37879	7.18744	7.05658	7.70089	7.64862	7.71154	Rbm6
1417214_at	6.2	0.626144	11.7735	2.61588	12.493	6.2052	-1.89895	2.01501	1.06111	0.0448	0.135	1	2.66987	2.74915	2.46064	3.36878	3.88685	3.35012	4.29583	3.0867	3.22374	Rab27b
1417215_at	5.09	0.916578	6.58662	0.662861	6.74851	0.733581	-1.29403	1.32584	1.02458	0.000332	0.0951	0.798	2.04707	2.37129	2.57528	2.87517	2.60415	2.66508	2.8801	2.56948	2.7965	Rab27b
1417216_at	42.75	9.0488	346.244	38.3376	181.155	36.3393	-8.09926	4.23754	-1.91131	0.0447	0.00123	0.0141	5.53051	5.02128	5.6306	8.47506	8.56558	8.24803	7.1965	7.77549	7.47314	Pim2; LOC229005
1417217_at	17.41	2.78025	23.9297	2.48662	21.2722	5.08553	-1.37448	1.22184	-1.12492	0.00198	0.353	0.467	4.25066	3.82745	4.24696	4.627	4.69671	4.40236	3.96857	4.67603	4.4981	Magel2
1417218_at	13.36	1.34001	10.793	1.98317	10.6229	0.280528	1.23784	-1.25766	-1.01601	0.00348	0.0554	0.976	3.81173	3.83052	3.56304	3.09187	3.54174	3.60964	3.42486	3.36497	3.43646	2810048G17Rik
1417219_s_at	2897.46	190.351	4594.56	143.021	2905.55	797.087	-1.58572	1.00279	-1.5813	0.000506	0.908	0.0924	11.5704	11.3889	11.5361	12.1276	12.2146	12.1535	11.8676	11.0686	11.4677	Tmsb10
1417220_at	309.12	30.9804	135.165	12.3374	91.4369	5.55971	2.28698	-3.38069	-1.47823	0.00312	0.00022	0.00513	8.10784	8.29605	8.39734	7.21768	6.96445	7.04183	6.56234	6.56659	6.40972	Fah
1417221_at	11.49	0.412857	12.3613	1.57774	10.6555	1.5095	-1.07583	-1.07831	-1.16008	0.00975	0.441	0.251	3.46352	3.53764	3.56433	3.49943	3.82531	3.53595	3.53925	3.51405	3.15646	Ppm1a
1417222_a_at	83.28	3.24801	275.854	49.0936	191.422	49.4543	-3.31237	2.29854	-1.44108	0.00154	0.0307	0.12	6.42781	6.3927	6.31696	7.77597	8.24348	8.25416	7.92169	7.1673	7.55501	2310075C12Rik
1417223_at	257.39	24.8642	226.671	26.6085	223.976	8.11313	1.13552	-1.14919	-1.01203	0.00108	0.116	0.925	7.89657	8.15736	7.95636	7.94803	7.61868	7.88587	7.83528	7.7456	7.83881	Cd2bp2
1417224_a_at	87.04	6.61016	99.0991	1.36606	109.527	12.073	-1.13855	1.25835	1.10523	0.000321	0.0488	0.269	6.56299	6.39999	6.35952	6.64116	6.64328	6.60769	6.92935	6.61114	6.76739	Cd2bp2
1417225_at	326.07	39.1159	444.788	10.2692	409.755	94.7687	-1.36409	1.25665	-1.0855	0.000948	0.23	0.52	8.47089	8.1371	8.41732	8.83222	8.79157	8.76637	9.01815	8.51618	8.42904	Arl6ip5
1417226_at	80.18	10.0418	116.248	4.5185	131.548	26.3382	-1.44984	1.64065	1.13161	0.043	0.0312	0.441	6.47188	6.36871	6.11136	6.91561	6.80337	6.86203	6.73374	7.31248	7.01412	Fbxw4
1417227_at	318.33	7.33916	191.744	5.17858	107.142	12.9077	1.66018	-2.97112	-1.78963	0.000241	0.00318	0.0112	8.33122	8.3356	8.27554	7.62333	7.57892	7.54582	6.90029	6.55013	6.75839	Mccc1
1417228_at	50.52	8.30878	46.225	5.14236	43.3907	9.24594	1.09291	-1.1643	-1.06532	5.95e-05	0.388	0.642	5.65252	5.88118	5.4035	5.69316	5.50393	5.37708	5.56389	5.03702	5.64491	Capn1
1417229_at	43.78	4.67675	26.9046	2.65619	27.2188	4.04114	1.62723	-1.60845	1.01168	0.0514	0.0136	0.947	5.52898	5.26272	5.54774	4.89516	4.61484	4.72545	4.96385	4.53155	4.77191	Capn1
1417230_at	55	6.58436	66.3315	1.15456	38.3197	3.84238	-1.20603	-1.43529	-1.731	0.000427	0.0179	0.00897	5.58567	5.93321	5.80421	6.06066	6.02295	6.07081	5.40867	5.12525	5.23182	Ralgps2
1417231_at	12.74	0.206916	12.9962	0.837638	11.7556	0.295484	-1.02011	-1.08374	-1.10554	0.000103	0.0134	0.1	3.64625	3.69264	3.67572	3.67916	3.7982	3.61678	3.59567	3.54225	3.527	Cldn2
1417232_at	13.54	2.35758	18.0679	6.38082	14.4915	0.876323	-1.33441	1.07027	-1.2468	5.73e-05	0.526	0.436	3.53014	4.01309	3.69232	4.66879	3.84405	3.84872	3.79912	3.95424	3.81287	Cldn2
1417233_at	1164.31	28.3252	607.597	12.6592	899.372	114.894	1.91625	-1.29458	1.48021	0.000376	0.0693	0.0338	10.1969	10.1453	10.2128	9.27989	9.23879	9.22161	9.5932	9.96022	9.86042	Chchd4
1417234_at	192.57	33.0452	64.8287	9.51308	25.982	3.24434	2.97044	-7.41168	-2.49514	0.00101	0.000127	0.0015	7.43018	7.84994	7.44739	5.7667	6.19223	6.06438	4.89188	4.56456	4.6202	Mmp11
1417235_at	29.68	0.041082	42.0266	11.4334	36.8113	2.06172	-1.41599	1.24027	-1.14167	0.000182	0.0219	0.606	4.89001	4.89055	4.8937	4.85827	5.65608	5.54376	5.19713	5.28293	5.12166	Ehd3
1417236_at	14.79	0.069344	17.2358	1.52182	15.4729	2.79084	-1.16537	1.04617	-1.11393	0.000943	0.777	0.398	3.89395	3.8843	3.88093	3.95319	4.16525	4.19191	4.19026	3.95319	3.66379	Ehd3
1417237_at	52.14	2.04542	63.299	5.44304	56.9127	1.17217	-1.21402	1.09154	-1.11221	0.000521	0.0417	0.168	5.74958	5.63967	5.72141	5.84622	6.00058	6.0947	5.79618	5.85094	5.8443	Pld2
1417238_at	601.2	15.1872	522.314	24.9126	596.248	83.6161	1.15103	-1.00831	1.14155	0.00313	0.873	0.243	9.19174	9.23865	9.26381	9.09053	9.03901	8.95347	9.0622	9.43341	9.13641	Ewsr1
1417239_at	776.15	20.0144	1414.65	138.561	1070.51	126.206	-1.82265	1.37926	-1.32147	5.47e-06	0.0362	0.0349	9.64035	9.59166	9.56762	10.2971	10.5159	10.5714	10.2424	9.91843	10.0119	Cetn3
1417240_at	29.85	7.50569	174.967	11.759	316.628	58.3579	-5.86155	10.6073	1.80964	0.0158	0.000304	0.0254	4.86644	4.50523	5.23552	7.50664	7.3344	7.50507	8.48263	7.96479	8.41932	Zyx
1417241_at	229.76	14.6813	634.172	9.57118	584.221	29.057	-2.76015	2.54274	-1.0855	0.00127	5.92e-05	0.089	7.74998	7.84164	7.93441	9.28478	9.32761	9.31347	9.14847	9.27093	9.1482	X83328
1417242_at	2199.29	22.28	2716.07	65.0638	2806.46	142.761	-1.23498	1.27607	1.03328	0.00033	0.0114	0.395	11.1195	11.0963	11.0926	11.4233	11.4307	11.3671	11.4104	11.5369	11.4127	Ddx48
1417243_at	646.47	13.314	590.069	43.9407	728.403	22.9214	1.09558	1.12674	1.23444	4.19e-05	0.00815	0.0241	9.36358	9.30451	9.34062	9.3195	9.17369	9.11317	9.4639	9.55453	9.50593	2310065K24Rik
1417244_a_at	14.54	1.43468	16.7536	2.17997	14.6156	1.2457	-1.15224	1.0052	-1.14628	0.0138	0.94	0.212	3.68929	3.92179	3.96009	3.94519	4.26817	3.96243	3.74762	3.85789	3.99235	Irf7
1417245_at	145.85	5.72125	184.706	17.0494	124.556	11.4667	-1.26641	-1.17096	-1.48291	0.00118	0.0818	0.00634	7.18017	7.24728	7.13522	7.45891	7.44151	7.67494	7.06887	6.8061	6.99444	E130016I23Rik
1417246_at	20.13	3.18174	7.83953	0.427771	9.75559	1.89067	2.56775	-2.06343	1.24441	0.00238	0.00989	0.223	4.23343	4.15604	4.57068	3.05606	2.94683	2.90518	3.43925	2.92076	3.43925	Pzp
1417247_at	138.65	9.74146	121.564	9.01345	72.2636	10.9607	1.14055	-1.91867	-1.68224	0.0108	0.00688	0.0124	7.14905	7.19301	6.99648	6.82965	6.90119	7.03807	6.4034	5.99572	6.0945	AI597479
1417248_at	457.57	70.9648	245.703	22.6034	236.501	22.7091	1.86229	-1.93475	-1.03891	0.0659	0.0054	0.639	8.75575	8.65368	9.07071	8.0827	7.83164	7.89605	8.0229	7.74683	7.87412	Ralbp1
1417249_at	26.09	2.67322	29.9079	1.47402	25.2352	3.32751	-1.14633	-1.03387	-1.18516	0.000383	0.729	0.139	4.86692	4.61678	4.61855	4.8994	4.97326	4.83119	4.6679	4.83119	4.44752	Polm
1417250_at	206.43	24.104	401.472	24.7778	650.902	24.7858	-1.94483	3.15314	1.62129	1.19e-05	0.00178	0.000804	7.75489	7.80916	7.48391	8.62924	8.56951	8.74328	9.29151	9.40128	9.34401	Rnf12
1417251_at	7.21	1.01475	8.41592	0.933473	7.12956	0.373811	-1.16726	-1.01128	-1.18043	1.57e-05	0.951	0.118	3.0663	2.70872	2.74696	2.87598	3.15125	3.17353	2.83618	2.7549	2.90639	Palmd
1417252_at	101.66	12.1849	358.248	0.921429	241.929	42.7675	-3.52398	2.37979	-1.4808	0.00222	0.00285	0.0543	6.76663	6.76168	6.45276	8.48556	8.48078	8.48809	8.1864	7.75888	7.76741	Nt5c
1417253_at	1196.07	18.9502	1019.57	80.1286	1099.59	77.6181	1.17311	-1.08774	1.07848	0.000177	0.162	0.283	10.2502	10.2122	10.2095	9.8667	10.093	10.0124	10.0789	10.2102	10.0121	Frg1
1417254_at	304.23	45.3608	140.697	5.67893	456.464	43.8746	2.16231	1.50039	3.24431	0.0113	0.0255	0.000537	8.38217	8.35342	7.97724	7.17636	7.06811	7.16247	8.70072	8.97484	8.8143	Spata5
1417255_at	239.37	22.6872	215.89	20.0428	118.831	10.8208	1.10876	-2.01437	-1.81678	0.392	0.00077	0.00145	7.86768	8.04659	7.78239	7.86791	7.6009	7.78094	7.004	6.74234	6.91973	Wdtc2
1417256_at	5.21	0.225878	5.19523	0.400385	5.34047	0.321386	1.00284	1.02504	1.02796	0.00509	0.608	0.641	2.40948	2.30843	2.42497	2.26916	2.36407	2.48981	2.36595	2.51389	2.36595	Mmp13
1417257_at	11.57	2.95425	11.0376	1.70868	11.6506	1.68078	1.04823	1.00697	1.05554	6.66e-05	0.902	0.677	3.82187	3.61129	3.06044	3.24106	3.43413	3.6836	3.55164	3.31228	3.73253	Cel
1417258_at	5220.63	253.086	4540.63	77.6044	4622.04	128.996	1.14976	-1.12951	1.01793	0.012	0.0307	0.411	12.4059	12.371	12.2697	12.1321	12.1767	12.1368	12.2197	12.1566	12.1456	Cct5
1417259_a_at	935.6	41.7488	1763.51	48.3794	2001.99	77.5107	-1.8849	2.13979	1.13523	0.0252	2.92e-05	0.0128	9.92076	9.79586	9.8897	10.8277	10.7516	10.7723	11.0183	10.907	10.9742	Capzb
1417260_at	441.57	15.51	544.927	46.2687	565.07	34.0555	-1.23407	1.27968	1.03696	0.000572	0.00782	0.568	8.84337	8.76412	8.75029	9.22385	9.03392	9.00187	9.03823	9.19277	9.19048	U2af2
1417261_at	294.06	25.9079	217.766	5.08432	233.242	11.4246	1.35035	-1.26075	1.07107	0.00198	0.0264	0.119	8.32875	8.18303	8.07705	7.72825	7.77787	7.79299	7.83448	7.94435	7.81482	Mbtd1
1417262_at	8.49	1.31028	22.867	1.25928	112.138	42.5599	-2.69341	13.2082	4.9039	0.0173	0.0042	0.0211	2.93959	2.96296	3.32213	4.53608	4.42456	4.58051	7.26222	6.09772	6.83812	Ptgs2
1417263_at	10.29	0.635588	12.9827	1.04547	24.6377	0.521065	-1.26168	2.39433	1.89773	0.00165	0.000656	0.00311	3.42301	3.25772	3.40509	3.64939	3.61172	3.82532	4.61484	4.5968	4.6561	Ptgs2
1417264_at	254.86	11.867	207.65	11.3855	189.89	9.98946	1.22735	-1.34215	-1.09353	0.0633	0.00206	0.111	7.93601	7.97555	8.06602	7.63276	7.67308	7.78391	7.58269	7.48478	7.63555	D5Ertd33e
1417265_s_at	116.77	3.50981	98.7741	11.7625	90.6498	4.23619	1.18219	-1.28814	-1.08962	5.04e-05	0.0028	0.349	6.85772	6.8293	6.91411	6.81022	6.54992	6.4983	6.53595	6.42241	6.54513	D5Ertd33e
1417266_at	9.8	1.28333	8.93322	0.879535	9.65775	1.10057	1.09703	-1.01473	1.0811	0.000732	0.895	0.43	3.49406	3.14845	3.21406	3.29858	3.15008	3.01491	3.09334	3.42416	3.27861	Ccl6
1417267_s_at	145.79	9.11886	149.519	19.005	132.169	28.4403	-1.02558	-1.10306	-1.13127	0.000956	0.454	0.412	7.07969	7.23631	7.24158	7.00354	7.27823	7.36647	6.78793	7.36084	6.92636	Fkbp11
1417268_at	13.97	2.82084	17.8737	2.82141	20.8389	5.99567	-1.27944	1.49169	1.1659	0.00323	0.129	0.516	4.09805	3.5481	3.70919	4.33035	3.87834	4.2325	3.9948	4.78271	4.25161	Cd14
1417269_at	928.6	25.801	854.106	31.7912	972.933	80.1268	1.08722	1.04774	1.13912	0.000963	0.459	0.101	9.86444	9.81571	9.89547	9.78393	9.75065	9.67821	9.78913	10.0241	9.95531	Cdk9
1417270_at	39.84	7.64466	21.6911	1.14385	54.5839	10.303	1.83669	1.37008	2.51641	0.017	0.126	0.0109	5.5081	5.42137	4.96081	4.34922	4.49164	4.47215	5.43623	5.83206	5.98837	Wdr12
1417271_a_at	94.11	15.4011	61.1782	7.0855	77.1035	11.5006	1.53829	-1.22057	1.26031	0.000345	0.209	0.114	6.7569	6.27871	6.59319	5.80383	5.8691	6.11317	6.00971	6.44097	6.32188	Eng
1417272_at	27.83	10.7431	118.992	1.62869	38.7114	13.7545	-4.27566	1.391	-3.07381	7.68e-05	0.3	0.026	4.49182	5.32892	4.37797	6.89141	6.87672	6.91575	5.76932	4.89224	4.99523	9130005N14Rik
1417273_at	134.27	10.1155	18.111	1.4987	75.9777	8.28102	7.41372	-1.76723	4.19511	0.00076	0.0025	8.04e-05	6.94812	7.16525	7.08544	4.28331	4.19824	4.0448	6.20695	6.41123	6.10754	Pdk4
1417274_at	1179.17	86.2571	1270.83	49.053	755.722	42.879	-1.07773	-1.56032	-1.68161	0.00331	0.00146	0.000385	10.1909	10.1013	10.3107	10.3708	10.2615	10.3002	9.6506	9.53553	9.49442	Snrpa
1417275_at	11.02	0.492256	36.8217	1.22394	53.3263	26.4511	-3.34135	4.83905	1.44823	0.000491	0.0339	0.42	3.45288	3.40238	3.52977	5.14603	5.22919	5.23062	6.36432	4.93792	5.55278	Mal
1417276_at	79.27	7.21323	16.1739	3.00209	18.1459	2.74217	4.9011	-4.36847	1.12192	0.0109	0.000509	0.437	6.20291	6.26189	6.44971	4.28962	3.92	3.7895	4.37373	4.2045	3.93263	Tulp2
1417277_at	59.71	4.12264	65.6772	11.1776	49.2033	10.3294	-1.09994	-1.21354	-1.33481	0.00136	0.22	0.133	5.89025	5.80217	6.00035	6.27431	6.01092	5.7851	5.91627	5.32297	5.56041	Cyp4f16
1417278_a_at	13.86	1.18291	24.8459	2.14275	16.0297	5.84951	-1.79264	1.15654	-1.54999	0.0155	0.651	0.132	3.65989	3.90707	3.80057	4.4959	4.65309	4.74491	3.54821	3.77686	4.50359	Nkd1
1417279_at	75.02	14.2104	80.2955	6.28716	77.4169	12.8769	-1.07032	1.03195	-1.03718	0.00197	0.831	0.716	5.90466	6.46129	6.26736	6.38111	6.4004	6.1911	5.98691	6.4719	6.3231	Itpr1
1417280_at	8.94	0.971566	7.30395	0.41331	7.32383	0.454294	1.224	-1.22067	1.00272	0.00248	0.0634	0.961	3.05256	3.3303	3.08183	2.95999	2.8199	2.82162	2.9704	2.83974	2.8022	Slc17a1
1417281_a_at	13.6	1.72308	59.6988	3.37698	39.4376	19.5305	-4.38961	2.89982	-1.51375	0.000668	0.0607	0.215	3.54783	3.81514	3.91105	5.98902	5.83531	5.87002	5.93994	4.58432	5.04147	Mmp23
1417282_at	33.93	4.2753	98.694	4.26326	62.2266	28.5568	-2.90875	1.83397	-1.58604	0.000591	0.157	0.172	5.27887	5.00155	4.95082	6.66241	6.55111	6.65841	6.56152	5.32424	5.70495	Mmp23
1417283_at	16.27	1.44786	14.7236	1.22463	14.7571	2.27449	1.10503	-1.10252	1.00227	0.000357	0.397	0.974	4.15851	3.99244	3.90948	3.75161	3.99244	3.88608	3.93546	3.61592	4.06273	Lynx1
1417284_at	118.69	7.21109	94.3444	13.2906	90.6312	8.48151	1.25805	-1.30959	-1.04097	0.000371	0.0182	0.727	6.87831	6.98149	6.80813	6.76448	6.36642	6.52053	6.63966	6.48017	6.37347	Mapkap1
1417285_a_at	765.05	28.2818	988.056	124.387	751.601	86.1662	-1.29149	-1.01789	-1.3146	0.000156	0.776	0.0485	9.60118	9.61775	9.51728	9.77149	9.92107	10.1302	9.73287	9.46597	9.44438	Ndufa5
1417286_at	680.91	23.1263	801.578	103.657	631.688	31.6779	-1.17722	-1.07792	-1.26895	2.08e-05	0.108	0.0704	9.4658	9.37363	9.39287	9.48102	9.59589	9.83965	9.36433	9.31961	9.22159	Ndufa5
1417287_at	105.1	4.9399	160.982	1.06662	326.763	24.7849	-1.53171	3.10906	2.0298	9.2e-05	8.74e-05	0.00348	6.77886	6.64327	6.72169	7.31976	7.33734	7.33512	8.47142	8.30847	8.26829	H13
1417288_at	226.1	28.1564	548.027	30.6466	277.877	32.2567	-2.42383	1.229	-1.97219	0.000209	0.107	0.00328	7.60767	7.86607	7.96555	9.18808	9.05777	9.04404	8.28157	8.1069	7.94703	Plekha2
1417289_at	40.37	2.85113	130.393	20.4197	59.5928	14.7479	-3.22994	1.47617	-2.18806	0.00144	0.111	0.0134	5.44688	5.25864	5.29312	7.24405	6.79252	7.00823	6.23774	5.8329	5.53334	Plekha2
1417290_at	9.22	1.47786	8.79843	0.648561	8.4187	0.348192	1.04791	-1.09518	-1.0451	1.32e-05	0.453	0.439	3.0209	3.4463	3.11232	3.12011	3.24681	3.03704	3.08344	3.00814	3.12672	Lrg1
1417291_at	129.63	5.63319	264.795	6.01715	197.209	51.8974	-2.0427	1.52133	-1.34271	0.000313	0.121	0.176	6.94857	7.03059	7.07271	8.08601	8.03205	8.0274	7.96566	7.1921	7.61043	Tnfrsf1a
1417292_at	8.41	0.507042	8.36244	1.7429	9.39246	0.798126	1.00569	1.11682	1.12317	0.0012	0.156	0.39	2.97127	3.09977	3.14023	3.37442	2.85661	2.90181	3.09219	3.25524	3.33645	Ifi47
1417293_at	121.54	14.6412	114.66	0.661015	140.084	18.009	1.06	1.15257	1.22172	0.0143	0.24	0.117	7.04718	6.99453	6.71233	6.84421	6.8318	6.84762	7.31921	6.95763	7.09018	Hs6st1
1417294_at	186.35	6.94477	266.47	3.09872	121.489	28.3523	-1.42994	-1.53389	-2.19338	0.000756	0.0767	0.0266	7.54302	7.48653	7.59413	8.04012	8.05963	8.07354	7.24346	6.57288	6.87941	Akr7a5
1417295_at	97.5	12.2381	216.964	8.60298	164.492	3.8669	-2.22527	1.6871	-1.31899	0.0993	0.0153	0.00136	6.438	6.79173	6.56991	7.70056	7.76618	7.81491	7.33064	7.35647	7.39771	Mta1
1417296_at	1096.8	92.7055	438.632	31.7075	844.824	70.3517	2.5005	-1.29826	1.92604	0.00122	0.0183	0.000534	10.2236	10.0806	9.98279	8.81043	8.85764	8.65481	9.62024	9.68704	9.85043	Atf1
1417297_at	177.44	25.89	87.6722	4.72699	63.0064	7.95257	2.0239	-2.81622	-1.39148	0.334	0.000744	0.0313	7.35975	7.69538	7.32918	6.53184	6.37655	6.44956	6.00057	5.77065	6.13751	Itpr3
1417298_at	320.13	13.4868	931.518	37.6308	342.186	102.706	-2.90981	1.0689	-2.72225	0.000311	0.845	0.0244	8.39011	8.29769	8.27717	9.79854	9.87573	9.91367	8.8287	7.98536	8.31499	Ebpl
1417299_at	95.26	10.9593	79.7889	3.61943	48.4431	5.45605	1.1939	-1.96643	-1.64706	0.000119	0.00212	0.00923	6.37007	6.64518	6.68611	6.39177	6.27983	6.27983	5.62646	5.41182	5.73761	Nek2
1417300_at	69.86	10.0972	34.9904	6.20448	60.3362	8.87685	1.99655	-1.15784	1.72436	0.000619	0.285	0.0138	6.30318	5.8827	6.16222	5.39583	4.93946	5.00827	6.14071	5.7695	5.80484	Smpdl3b
1417301_at	63.78	0.502816	69.224	1.01176	180.4	24.0323	-1.08536	2.82847	2.60603	9.75e-05	0.00585	0.00656	6.00151	6.00151	5.98176	6.08875	6.12723	6.12331	7.2554	7.61924	7.58341	Fzd6
1417302_at	159.65	6.1138	173.391	3.57425	94.3888	14.333	-1.08607	-1.69141	-1.83699	1.16e-05	0.023	0.0199	7.35134	7.34931	7.25354	7.4204	7.42083	7.47182	6.63386	6.72265	6.2899	Rcor2
1417303_at	85.58	16.591	123.636	8.03054	97.617	21.0095	-1.44469	1.14065	-1.26655	0.00363	0.481	0.174	6.19837	6.3005	6.70712	6.99869	7.00732	6.83762	6.58195	6.90058	6.27752	Mvd
1417304_at	47.89	3.89282	70.0441	6.21254	41.5266	4.84785	-1.4626	-1.15324	-1.68673	0.00542	0.154	0.00388	5.46547	5.69893	5.57068	6.1794	5.97691	6.22253	5.55826	5.28267	5.26805	Chrd
1417305_at	12.69	0.873596	39.8112	1.90918	19.9951	2.50893	-3.13721	1.57566	-1.99104	0.00208	0.00979	0.00475	3.74799	3.69008	3.55202	5.38406	5.24582	5.31211	4.51489	4.24201	4.18595	Apeg1
1417306_at	165.55	20.0878	76.4033	11.3409	71.0606	1.07423	2.16679	-2.3297	-1.07519	0.000182	0.00649	0.513	7.39654	7.52356	7.17143	6.15956	6.09491	6.48177	6.12648	6.15735	6.16877	Tyk2
1417307_at	240.34	5.56769	26.4909	3.02977	33.373	6.4965	9.07254	-7.20162	1.25979	5.2e-06	0.00329	0.2	7.9461	7.88258	7.89727	4.9063	4.63431	4.62351	5.24667	4.69712	5.17839	Dmd
1417308_at	3312.59	578.413	5248.43	224.116	2725.37	301.979	-1.58439	-1.21546	-1.92576	0.00538	0.189	0.00487	11.5358	11.5451	11.9587	12.422	12.3482	12.3002	11.4652	11.533	11.2202	Pkm2
1417309_at	40.01	7.97598	42.974	1.08818	54.9585	5.98615	-1.07408	1.37362	1.27888	6.02e-05	0.0936	0.0564	5.37335	5.55947	4.97293	5.43561	5.38425	5.45539	5.60426	5.79895	5.92016	Tob2
1417310_at	37.84	2.41082	39.4959	2.30008	40.3099	2.36248	-1.04376	1.06527	1.02061	0.0198	0.267	0.688	5.18641	5.34436	5.18941	5.38851	5.29632	5.22119	5.28267	5.42753	5.28414	Tob2
1417311_at	179.29	6.46572	575.191	27.3018	1176.24	127.037	-3.20816	6.56052	2.04495	0.0558	0.000409	0.00286	7.46969	7.44358	7.5432	9.09719	9.16896	9.23429	10.0278	10.3412	10.2138	Crip2
1417312_at	29.3	2.86971	37.3037	4.70371	18.4633	2.02931	-1.27316	-1.58693	-2.02043	0.00145	0.00643	0.00232	4.70189	4.97166	4.93067	5.28434	4.9997	5.35567	4.01242	4.27595	4.31316	Dkk3
1417313_at	637.97	31.4339	651.907	35.7667	527.472	19.3813	-1.02185	-1.20949	-1.23591	0.000796	0.0077	0.00808	9.35759	9.23285	9.35805	9.38444	9.40196	9.25474	8.98077	9.06748	9.07863	Lsm7
1417314_at	16.08	0.934176	15.4139	0.069077	16.7383	2.39222	1.04321	1.04094	1.08592	0.178	0.727	0.455	3.97251	3.94452	4.09964	3.94478	3.95319	3.94048	3.85495	4.26584	4.04509	H2-Bf
1417315_at	95.55	4.4068	76.1316	4.05513	73.2552	7.64201	1.25506	-1.30434	-1.03927	3.5e-06	0.0312	0.585	6.56299	6.64918	6.51929	6.33438	6.22429	6.18857	6.34304	6.183	6.04288	Gripap1
1417316_at	544.82	32.6428	531.606	9.6416	450.675	48.2421	1.02486	-1.2089	-1.17958	0.0191	0.0741	0.113	9.05956	9.02039	9.18389	9.02411	9.07333	9.06472	8.63043	8.9317	8.86852	Them2
1417317_s_at	11217.3	311.757	10568.6	209.44	11046.4	255.077	1.06137	-1.01547	1.04521	0.00256	0.504	0.0672	13.4989	13.4279	13.4324	13.3355	13.3912	13.3753	13.3995	13.4658	13.4279	Rpl35a; 4632409L19Rik
1417318_at	6.26	0.33729	6.91135	0.666469	7.64371	1.00122	-1.10405	1.22104	1.10597	0.00128	0.105	0.354	2.63176	2.57524	2.728	2.66333	2.93379	2.7566	2.89111	2.76008	3.12737	Dbccr1
1417319_at	52.13	5.47569	40.2332	3.43608	48.2272	12.3358	1.29569	-1.08093	1.19869	0.000679	0.584	0.365	5.82718	5.74216	5.52648	5.19214	5.34959	5.43852	5.96512	5.35926	5.36323	Pvrl3
1417320_at	970.2	26.7316	831.536	24.6714	929.582	39.5496	1.16676	-1.0437	1.11791	0.000785	0.225	0.025	9.9645	9.88627	9.91456	9.66003	9.69293	9.74468	9.80079	9.92301	9.85491	Grpel1
1417321_at	293.11	23.8127	189.927	7.49457	375.526	48.3422	1.54328	1.28118	1.97721	4.09e-05	0.0671	0.00856	8.31176	8.18666	8.07802	7.63034	7.55609	7.51924	8.32065	8.6597	8.65264	D4Wsu132e
1417322_at	427.11	11.0438	280.319	8.74439	409.267	7.67597	1.52366	-1.0436	1.46001	5.32e-05	0.0877	0.000205	8.78008	8.7097	8.72465	8.09274	8.17991	8.11873	8.64531	8.69266	8.69221	Hlrc1
1417323_at	1530.13	53.6994	1287.37	12.133	1409.39	105.553	1.18857	-1.08567	1.09478	0.00119	0.19	0.181	10.5496	10.5502	10.6367	10.3211	10.3236	10.3458	10.3315	10.5345	10.5083	Psrc1
1417324_at	101.64	7.72403	176.885	11.8275	222.541	2.20015	-1.74031	2.18951	1.25811	0.00159	0.00264	0.0252	6.57102	6.78338	6.63955	7.55152	7.35926	7.4827	7.80424	7.78151	7.80791	Mast2
1417325_at	15.2	2.08967	13.3824	3.08344	16.0811	0.481029	1.13582	1.05797	1.20166	0.00146	0.51	0.283	4.13161	3.8669	3.7533	3.33564	3.79084	4.01891	4.05278	3.96749	4.00032	---
1417326_a_at	695.05	27.9762	1098.6	108.322	739.468	34.6148	-1.5806	1.06391	-1.48566	0.43	0.163	0.00986	9.49548	9.37938	9.44572	10.1167	10.2295	9.94384	9.58241	9.55318	9.45223	Anapc11
1417327_at	7.18	0.398574	11.5773	1.77569	23.9521	6.63349	-1.61243	3.33595	2.06889	0.000242	0.0138	0.0256	2.76803	2.92667	2.8334	3.46185	3.76183	3.34315	4.45394	4.97108	4.2153	Cav2
1417328_at	331.96	31.5465	324.347	17.1975	344.217	3.17475	1.02347	1.03692	1.06126	7.03e-05	0.544	0.18	8.52048	8.25927	8.33206	8.30308	8.29027	8.42685	8.44197	8.41636	8.42307	Ercc1
1417329_at	229.28	33.9829	50.3385	4.80225	100.888	1.92717	4.55476	-2.27263	2.00419	0.00818	0.0105	0.00447	7.86932	8.02658	7.59435	5.59074	5.55408	5.80322	6.62522	6.66606	6.67801	Slc23a2
1417330_at	9.85	1.03116	10.618	1.00773	8.77199	0.751303	-1.07797	-1.12289	-1.21044	0.0109	0.21	0.0609	3.46385	3.226	3.19468	3.54151	3.26746	3.40333	3.08016	3.04079	3.26746	Slc23a2
1417331_a_at	529.43	17.7632	344.099	12.652	257.419	20.9499	1.5386	-2.05669	-1.33673	5.54e-05	0.00135	0.0129	9.10182	9.0099	9.03153	8.41812	8.48239	8.37759	8.1297	7.98536	7.89941	Arl6
1417332_at	71.51	2.49385	19.6468	1.52371	22.9339	1.40263	3.63977	-3.11809	1.16731	0.00157	6.43e-05	0.057	6.10407	6.20317	6.17151	4.17211	4.31189	4.39588	4.60556	4.51832	4.42895	Rfx2
1417333_at	24.29	3.32799	11.9405	0.746977	11.475	1.58169	2.03425	-2.11677	-1.04057	1.01e-05	0.00292	0.651	4.36391	4.65823	4.75683	3.67627	3.50622	3.54535	3.2863	3.56072	3.68583	Rasa4
1417334_at	66.98	9.2277	76.0447	1.32963	131.807	10.8748	-1.13533	1.96786	1.73328	0.0678	0.00365	0.00569	6.26653	5.87782	6.02594	6.27342	6.24949	6.22297	6.92134	7.15925	7.03644	Stk19
1417335_at	46.11	1.06795	15.6218	1.4931	17.3955	3.30586	2.95165	-2.65069	1.11354	7.08e-06	0.0102	0.463	5.51926	5.49788	5.56318	3.8353	3.94157	4.10657	3.93457	4.40639	3.97179	Sult2b1
1417336_a_at	12.67	0.411363	13.477	2.23902	12.622	1.18059	-1.0637	-1.00381	-1.06775	0.00179	0.919	0.634	3.66494	3.70875	3.61503	3.77786	3.96224	3.4761	3.77982	3.50894	3.67203	Sytl4
1417337_at	5.93	0.544324	5.80692	0.27785	5.13286	0.332737	1.02119	-1.1553	-1.13132	0.00361	0.0965	0.0589	2.70999	2.46262	2.51727	2.48289	2.61357	2.51361	2.28988	2.32085	2.46262	Epb4.2
1417338_at	9.16	1.26671	10.9564	0.46161	9.0414	0.460341	-1.19612	-1.01312	-1.21181	0.0101	0.929	0.00827	3.11273	3.04167	3.40689	3.5143	3.39282	3.45145	3.20324	3.23165	3.09093	Epb4.2
1417339_a_at	5102.4	183.249	5894.79	577.502	4465.29	436.545	-1.1553	-1.14268	-1.32014	0.000705	0.119	0.0235	12.3205	12.2624	12.3661	12.4428	12.4396	12.6798	12.278	12.025	12.0573	Dnclc1
1417340_at	1125.74	31.3973	1210.63	139.127	1318.29	99.0584	-1.07541	1.17104	1.08893	0.104	0.0528	0.348	10.1796	10.1004	10.1288	10.0388	10.3088	10.3571	10.4833	10.2845	10.3176	Txnl2
1417341_a_at	651.22	39.4395	572.121	27.0207	646.917	64.8536	1.13825	-1.00665	1.13073	0.64	0.904	0.16	9.44107	9.27313	9.3216	9.07929	9.19757	9.2004	9.31902	9.48278	9.19613	Ppp1r2
1417342_at	55.35	7.22623	32.4502	2.12229	32.3614	2.72469	1.70569	-1.71037	-1.00275	0.000142	0.00691	0.956	5.5752	5.95476	5.81643	5.0413	4.9131	5.0998	5.05908	5.107	4.872	Ppp1r2
1417343_at	1871.34	44.7785	441.728	18.6903	343.359	82.5684	4.23641	-5.4501	-1.28649	5.45e-07	0.0055	0.175	10.8589	10.8418	10.908	8.85583	8.75173	8.75094	8.77459	8.15821	8.25958	Fxyd6
1417344_at	752.98	18.6129	1028.34	20.7592	1581.81	229.239	-1.3657	2.10074	1.53821	1.11e-06	0.0111	0.0351	9.57513	9.51473	9.57863	10.0181	9.9725	10.0271	10.404	10.8244	10.6232	2900064A13Rik
1417345_at	13.73	1.45268	12.147	1.4887	13.7061	1.0293	1.13032	-1.00174	1.12836	0.000108	0.998	0.223	3.70058	3.9453	3.67687	3.43118	3.57495	3.78003	3.82437	3.64697	3.85052	2900064A13Rik
1417346_at	883.1	10.002	192.973	17.7387	141.474	25.9068	4.57628	-6.24213	-1.36402	0.00203	0.00306	0.0722	9.77756	9.80516	9.77638	7.44508	7.60822	7.71108	7.40808	7.08218	6.89572	Pycard
1417347_at	10.27	1.33339	8.90145	0.122141	8.15136	0.366299	1.15374	-1.25991	-1.09202	0.000302	0.0798	0.0642	3.54857	3.3303	3.17958	3.17228	3.13291	3.15666	3.00934	2.97178	3.09712	Pycard
1417348_at	199.91	13.3783	252.05	40.7956	132.532	22.8716	-1.26082	-1.50839	-1.9018	0.0146	0.043	0.00993	7.58163	7.59113	7.75045	7.77382	7.90512	8.2172	7.24728	7.11219	6.74568	2310039H08Rik
1417349_at	312.32	8.33801	540.26	45.6869	643.092	6.41524	-1.72983	2.05908	1.19034	0.000237	0.000101	0.0647	8.31962	8.29604	8.24399	9.20867	9.03554	8.97823	9.31712	9.34486	9.32453	Pldn
1417350_at	57.75	6.61721	87.5135	13.7011	117.109	4.30273	-1.51539	2.02786	1.33818	6.86e-05	0.0045	0.0691	5.78287	5.72513	6.02869	6.36287	6.68728	6.2702	6.84827	6.93112	6.8338	Pldn
1417351_a_at	745.72	43.0323	1185.9	131.895	874.01	74.7307	-1.59027	1.17204	-1.35685	0.000546	0.0645	0.024	9.62643	9.53571	9.46054	10.0224	10.3406	10.2538	9.89802	9.65494	9.75111	Snrpa1
1417352_s_at	1038.89	33.8331	1462.84	75.9287	1090.95	79.5495	-1.40808	1.05011	-1.34088	0.00072	0.383	0.00623	9.96836	10.0319	10.0607	10.4298	10.5325	10.5773	10.0781	10.1985	9.98994	Snrpa1
1417353_x_at	714.35	34.2211	1090.75	168.509	830.214	79.4234	-1.52691	1.16219	-1.31381	0.00236	0.0925	0.0845	9.53574	9.50116	9.40123	9.8106	10.2411	10.1848	9.84796	9.6029	9.62837	Snrpa1
1417354_at	227.26	4.84414	247.567	11.7102	137.992	11.2153	-1.08936	-1.64691	-1.79407	9.71e-05	0.00567	0.00116	7.85989	7.82543	7.79862	8.02022	7.88402	7.94757	7.00608	7.23251	7.07735	Sil1
1417355_at	300.66	10.361	3838.05	274.867	1466.32	528.071	-12.7654	4.87702	-2.61746	0.00997	0.019	0.0403	8.28816	8.19977	8.20631	12.0198	11.8311	11.8604	10.961	9.87227	10.52	Peg3
1417356_at	61.7	5.19794	848.81	9.88328	324.916	122.312	-13.757	5.26607	-2.61239	1.13e-05	0.0157	0.0463	5.87657	6.08119	5.87412	9.73716	9.74066	9.70988	8.81688	7.69156	8.3086	Peg3
1417357_at	551.93	40.9295	1278.19	10.7079	1196.42	73.1417	-2.31585	2.1677	-1.06835	0.00175	0.000181	0.2	9.22112	9.08296	9.01308	10.3094	10.3171	10.3331	10.2763	10.1189	10.2727	Emd
1417358_s_at	21.12	2.98411	23.5545	2.49721	18.8501	3.09821	-1.11527	-1.12042	-1.24957	8.71e-06	0.409	0.128	4.19626	4.37638	4.601	4.51201	4.42689	4.71905	4.45206	3.97221	4.24546	Sorbs1
1417359_at	45.73	5.48839	142.401	12.7095	55.8017	1.8745	-3.11395	1.22024	-2.55191	0.000443	0.0939	0.00123	5.31345	5.54987	5.6602	7.22752	6.99691	7.22508	5.77998	5.85677	5.76836	Mfap2
1417360_at	172.84	13.9747	144.939	12.0233	79.5172	7.66548	1.1925	-2.17362	-1.82274	0.00027	0.000568	0.00147	7.44407	7.54012	7.30619	7.3023	7.06656	7.15922	6.40147	6.38064	6.14351	Mlh1
1417361_at	77.35	7.68395	134.808	3.70627	91.2567	21.3436	-1.74283	1.17979	-1.47724	1.22e-05	0.375	0.0877	6.42152	6.14173	6.24295	7.02994	7.10708	7.08616	6.84579	6.20411	6.40972	Asb3
1417362_at	17.06	0.571594	15.9353	0.741819	16.5567	1.81689	1.07058	-1.0304	1.03899	9.1e-05	0.661	0.659	4.11883	4.03588	4.12194	3.99877	4.05748	3.92308	3.86124	4.17369	4.09511	Rhcg
1417363_at	54.37	6.02841	50.1856	2.77114	38.7952	3.63902	1.08338	-1.40146	-1.2936	0.000133	0.0162	0.0245	5.9377	5.6526	5.68673	5.63312	5.57697	5.73316	5.35775	5.34996	5.1125	Zfp61
1417364_at	8847.07	169.191	9114.99	372.792	8799.44	171.747	-1.03028	-1.00541	-1.03586	6.18e-05	0.748	0.283	13.0932	13.0968	13.1424	13.1993	13.1744	13.0859	13.0953	13.1341	13.0796	Eef1g
1417365_a_at	614.41	33.0836	1301.73	46.0748	975.305	199.607	-2.11866	1.58738	-1.33468	0.00122	0.057	0.124	9.34466	9.2484	9.19199	10.331	10.3038	10.402	10.1974	9.59802	9.93184	Calm1
1417366_s_at	1237.87	97.4339	2111.73	57.4481	1582.48	166.413	-1.70594	1.27839	-1.33444	0.0101	0.0339	0.0322	10.3982	10.192	10.222	11.026	11.0886	11.017	10.79	10.5061	10.5724	Calm1
1417367_at	2638.83	66.9342	2889.92	136.622	2951.84	200.717	-1.09515	1.11862	1.02143	0.00333	0.0938	0.696	11.3566	11.4054	11.3341	11.5675	11.4873	11.4324	11.6157	11.4196	11.5402	Ppp2ca
1417368_s_at	1314.58	69.0553	2193.38	167.736	1390.88	101.741	-1.6685	1.05804	-1.57697	3.2e-05	0.359	0.00183	10.4299	10.3688	10.2784	10.9817	11.1037	11.203	10.5015	10.3145	10.5015	Ndufa2
1417369_at	467.27	22.5216	471.405	27.4731	356.303	38.2036	-1.00885	-1.31144	-1.32304	0.000498	0.0296	0.0245	8.86785	8.93616	8.79699	8.95526	8.89445	8.7878	8.6419	8.42061	8.35226	Hsd17b4
1417370_at	21.6	2.57934	22.4991	3.11458	22.1683	0.817577	-1.04163	1.02631	-1.01493	0.00249	0.707	0.926	4.40204	4.26869	4.60724	4.26348	4.66661	4.51691	4.48543	4.5138	4.41005	Tff3
1417371_at	208.29	5.4723	400.139	12.2858	240.806	12.3041	-1.92107	1.15611	-1.66167	6.03e-05	0.022	0.000401	7.66165	7.70766	7.73707	8.60929	8.62901	8.69342	7.89443	7.99034	7.84668	Peli1
1417372_a_at	149.02	19.4585	292.683	35.5039	190.783	21.1591	-1.96405	1.28025	-1.53411	0.000993	0.0642	0.0106	7.07148	7.41896	7.14397	8.15484	8.37242	8.03147	7.73325	7.41432	7.5621	Peli1
1417373_a_at	3339.72	148.774	633.186	15.1622	1574.74	246.674	5.27447	-2.12081	2.487	0.137	0.00879	0.00812	11.6896	11.7745	11.6496	9.28056	9.29284	9.34523	10.4333	10.8556	10.5397	Tuba4
1417374_at	863.23	49.4666	178.01	15.9572	396.586	26.0475	4.84933	-2.17665	2.22789	7.95e-05	0.000108	0.000424	9.74808	9.83646	9.67152	7.58949	7.4955	7.33066	8.56303	8.73604	8.58931	Tuba4
1417375_at	58.51	3.70145	48.1245	2.79676	50.9096	5.95544	1.21581	-1.14929	1.05787	0.000282	0.169	0.55	5.84036	5.79633	5.9697	5.49392	5.6596	5.60763	5.76138	5.76689	5.46054	Tuba4
1417376_a_at	80.99	8.70745	172.961	8.77964	74.41	21.8262	-2.13558	-1.08843	-2.32443	0.00383	0.588	0.0309	6.50239	6.20495	6.29535	7.51386	7.41181	7.37357	6.62268	6.10091	5.80867	Igsf4a
1417377_at	211.74	19.6385	436.177	7.40867	189.025	60.5172	-2.05997	-1.12017	-2.30751	6.01e-05	0.507	0.0382	7.62164	7.67423	7.87049	8.74026	8.78442	8.78122	8.01072	7.17402	7.36418	Igsf4a
1417378_at	292.45	2.21354	526.553	20.1601	261.404	42.5658	-1.80049	-1.11876	-2.01432	4.5e-06	0.332	0.014	8.1875	8.20447	8.18414	8.98542	9.09577	9.038	8.24248	7.76689	8.04195	Igsf4a
1417379_at	784.91	73.6062	904.261	63.911	1011.42	63.7297	-1.15206	1.28858	1.11851	6.98e-05	0.0216	0.106	9.58517	9.75732	9.49415	9.93375	9.75812	9.76289	10.0787	9.90203	9.9601	Iqgap1
1417380_at	858.23	58.9574	1024.11	60.352	1039.38	108.588	-1.19328	1.21107	1.01491	0.000318	0.0736	0.875	9.6843	9.85532	9.68942	9.90502	10.0738	10.0166	10.106	9.83604	10.106	Iqgap1
1417381_at	11.88	1.77105	12.1618	0.772003	11.3606	0.365959	-1.02372	-1.04572	-1.07053	3.62e-05	0.72	0.201	3.71861	3.30201	3.65813	3.6975	3.59394	3.51562	3.52129	3.54231	3.45277	C1qa
1417382_at	32.31	1.24144	33.1114	4.88769	43.4921	4.39414	-1.0248	1.34609	1.31351	0.00836	0.0251	0.0599	4.96779	4.99728	5.07437	4.86182	4.98688	5.26853	5.58833	5.29886	5.42622	Entpd5
1417383_at	16.61	0.925841	15.5964	2.46616	20.5138	2.26571	1.06499	1.23503	1.3153	0.0105	0.0602	0.0774	3.99505	4.02003	4.14321	3.98939	3.70039	4.16244	4.22345	4.5265	4.30847	Entpd5
1417384_at	24.17	2.53189	25.4901	0.376808	41.0076	11.4469	-1.05462	1.69663	1.60877	7.51e-05	0.0628	0.0966	4.67907	4.68029	4.40893	4.66316	4.69596	4.65616	5.07449	5.76021	5.13455	Entpd5
1417385_at	571.73	31.7203	444.813	27.2316	536.952	41.8033	1.28533	-1.06477	1.20714	0.00149	0.32	0.0337	9.08344	9.24187	9.14786	8.88395	8.70729	8.79452	9.07901	9.17164	8.94646	Npepps
1417386_at	618.42	39.0514	451.196	9.66019	543.297	47.7088	1.37062	-1.13827	1.20413	0.000185	0.114	0.0638	9.23528	9.2038	9.37261	8.83141	8.78178	8.83898	8.93869	9.18927	9.11744	Npepps
1417387_at	576.26	3.93993	736.105	43.8081	739.044	123.447	-1.27738	1.28248	1.00399	0.196	0.126	0.972	9.17154	9.17991	9.16024	9.42567	9.546	9.59445	9.31307	9.77462	9.46179	Med31
1417388_at	563.61	32.6601	1616.3	16.4288	1070.3	101.009	-2.86777	1.89901	-1.51014	2.41e-05	0.00123	0.0152	9.22893	9.11331	9.06867	10.6422	10.6623	10.6708	10.2123	9.96849	9.99819	Bex2
1417389_at	29.92	11.8443	154.955	6.79472	86.7059	9.07921	-5.17897	2.89793	-1.78713	8.13e-06	0.0329	0.00482	4.26922	5.41563	4.79708	7.20108	7.31737	7.30584	6.56882	6.26611	6.46307	Gpc1
1417390_at	797.99	18.7492	668.533	28.8943	684.421	81.5169	1.19364	-1.16593	1.02377	2.4e-05	0.143	0.81	9.63595	9.60832	9.67562	9.45112	9.37186	9.32891	9.24764	9.58897	9.39928	Xab1
1417391_a_at	13.94	1.7191	13.5517	1.19109	12.8699	1.76001	1.02866	-1.08315	-1.05297	1.49e-05	0.484	0.593	3.62835	3.77469	3.97964	3.83495	3.82862	3.60606	3.64661	3.49934	3.8853	Il16
1417392_a_at	361.22	39.8608	103.669	10.5944	154.464	10.9453	3.48437	-2.33854	1.48997	0.000379	0.000738	0.00711	8.66553	8.44224	8.36537	6.83829	6.54298	6.69113	7.27746	7.36679	7.16183	Slc7a7
1417393_a_at	100.76	7.08053	296.557	20.3267	224.74	45.4491	-2.94321	2.23045	-1.31956	2.71e-05	0.0156	0.13	6.61282	6.57853	6.76585	8.31084	8.20533	8.11358	7.45554	8.05056	7.86768	C1qdc2
1417394_at	2603.29	92.152	495.594	53.3011	549.628	37.3018	5.25287	-4.73646	1.10903	8.84e-05	5.69e-05	0.235	11.3098	11.4034	11.3234	8.79977	8.93492	9.10778	9.17539	9.1377	8.98705	Klf4
1417395_at	454.91	56.2015	83.2154	1.64997	82.664	9.04693	5.46666	-5.50312	-1.00667	0.0103	6.14e-05	0.886	8.7887	9.01226	8.6658	6.41139	6.36062	6.36376	6.17561	6.4737	6.44018	Klf4
1417396_at	24.52	8.58596	52.0731	6.62437	28.1648	3.0135	-2.1237	1.14865	-1.84887	0.00109	0.485	0.00373	5.06826	4.557	4.04108	5.48441	5.74846	5.85028	4.98382	4.71935	4.72836	Podxl
1417397_at	93.85	7.02015	94.8139	3.16879	88.7165	2.16941	-1.01027	-1.05786	-1.06873	0.0344	0.342	0.0544	6.42488	6.63318	6.59049	6.6213	6.54475	6.53344	6.49938	6.43114	6.482	Slc9a1
1417398_at	285.33	19.7941	1115.05	39.3793	580.582	171.968	-3.90791	2.03477	-1.92056	0.152	0.0514	0.0559	8.26757	8.09282	8.10237	10.1661	10.1348	10.0659	9.57568	8.71954	9.12186	Rras2
1417399_at	49.4	12.9445	89.5521	10.1172	70.9158	1.34651	-1.8128	1.43554	-1.2628	0.000293	0.115	0.065	5.42035	6.00701	5.35973	6.36492	6.41118	6.66008	6.14846	6.17496	6.12016	Gas6
1417400_at	690.05	60.2239	228.13	10.2164	301.983	7.07974	3.02481	-2.28506	1.32373	8.47e-05	0.00213	0.0024	9.4022	9.56197	9.31668	7.84375	7.76295	7.89152	8.22741	8.21102	8.27576	Rai14
1417401_at	83.37	10.93	35.5686	6.03895	52.8014	3.2906	2.34392	-1.57893	1.4845	1.02e-05	0.015	0.0463	6.54585	6.40841	6.16475	5.22838	4.84815	5.33679	5.62177	5.73969	5.80037	Rai14
1417402_at	129.2	22.8867	298.631	10.1515	196.325	3.67997	-2.31139	1.51954	-1.52111	0.4	0.0471	0.000273	6.85913	6.85645	7.28193	8.17025	8.26824	8.2265	7.6071	7.64739	7.59631	1190017O12Rik
1417403_at	360.65	15.0001	133.887	2.26742	82.1171	20.6112	2.69369	-4.3919	-1.63044	0.00237	0.00773	0.0705	8.44256	8.55912	8.47926	7.03859	7.08711	7.06851	6.70402	5.9884	6.29655	Elovl6
1417404_at	1043.92	40.1202	353.819	25.2197	209.257	32.859	2.95044	-4.9887	-1.69083	0.000486	0.00183	0.0144	10.0372	10.0771	9.96698	8.57735	8.38074	8.4353	7.94138	7.50908	7.64243	Elovl6
1417405_at	86.3	8.3997	116.281	18.1165	159.281	14.37	-1.34741	1.84566	1.36979	0.0138	0.00142	0.049	6.54187	6.47229	6.26562	7.08176	6.83185	6.63608	7.21612	7.45646	7.26227	Stard3
1417406_at	181.1	12.3078	503.033	24.7025	303.739	35.8476	-2.77765	1.67719	-1.65613	0.00357	0.00519	0.00811	7.58475	7.39004	7.52027	9.04794	8.90769	8.96443	8.15163	8.43089	8.13823	Sertad1
1417407_at	235.45	6.54372	187.031	8.90074	185.778	15.1863	1.25888	-1.26738	-1.00675	0.000565	0.0277	0.89	7.87834	7.91926	7.83909	7.47989	7.54154	7.6167	7.4059	7.64176	7.55484	Fbxl14
1417408_at	58.53	6.44014	180.073	17.2601	637.691	162.111	-3.07659	10.8951	3.54129	0.00206	0.00118	0.00751	6.03692	5.82798	5.73146	7.36495	7.46397	7.63533	9.6555	8.91651	9.28396	F3
1417409_at	14.77	4.68434	2044.96	68.7639	1017.33	62.861	-138.454	68.8784	-2.01012	0.00346	0.00128	0.000333	3.78494	4.31246	3.41379	10.9804	10.9599	11.0516	9.94371	9.93279	10.0898	Jun
1417410_s_at	1760.08	34.3174	1104.76	73.6925	1932.58	24.8034	1.59318	1.09801	1.74932	0.000137	0.00381	0.00346	10.8087	10.7825	10.7525	10.2158	10.0411	10.0654	10.9333	10.9189	10.8965	Prkci
1417411_at	6.58	1.03002	7.42036	0.55431	5.83557	0.700262	-1.12771	-1.12757	-1.27157	0.446	0.39	0.0562	2.8771	2.80191	2.43447	2.77938	2.99534	2.89167	2.65311	2.62932	2.33032	Nap1l5
1417412_at	21.16	4.5254	30.8503	2.5205	31.6747	3.68334	-1.45795	1.49691	1.02672	0.00302	0.0624	0.781	4.04423	4.6744	4.42309	5.07653	4.89134	4.86439	4.83935	4.93679	5.1606	F8a
1417413_at	20.99	0.541023	19.6517	1.57395	25.3413	2.95608	1.0681	1.2073	1.28952	0.000334	0.11	0.0457	4.34995	4.40111	4.42272	4.21024	4.42272	4.24776	4.46924	4.6942	4.80664	Cuzd1
1417414_at	46.47	4.98068	57.0035	5.30891	47.3849	9.99535	-1.22667	1.01969	-1.20299	0.000573	0.964	0.266	5.57004	5.35926	5.66807	5.7045	5.96973	5.81232	5.16759	5.7658	5.69496	2007-09-03
1417415_at	9.95	1.78221	9.00253	0.940577	9.53504	0.373211	1.10524	-1.04352	1.05915	0.00236	0.796	0.43	3.01247	3.53793	3.34464	3.31178	3.17446	3.00886	3.28681	3.28412	3.18654	Slc6a3
1417416_at	11.16	0.50403	12.3793	2.54905	13.1815	1.03432	-1.10925	1.18114	1.06481	0.000869	0.0483	0.61	3.47397	3.54684	3.41719	3.28552	3.89149	3.64918	3.73814	3.59401	3.82016	Kcna1
1417417_a_at	8285.33	155.291	6631.45	130.614	6348.7	348.081	1.2494	-1.30504	-1.04454	0.0012	0.00774	0.289	13.0052	13.0468	12.9965	12.7266	12.686	12.6722	12.7208	12.5845	12.5872	Cox6a1
1417418_s_at	3694.89	62.0188	2493.26	132.829	2219.92	140.26	1.48195	-1.66442	-1.12313	0.000491	0.00303	0.0706	11.8275	11.8502	11.8759	11.2196	11.2608	11.3671	11.2155	11.0433	11.0844	Cox6a1
1417419_at	42.84	1.08397	175.094	24.5536	95.7921	3.37195	-4.08716	2.23604	-1.82786	0.117	1.28e-05	0.0125	5.37883	5.43419	5.44834	7.66847	7.3344	7.326	6.56963	6.63654	6.53756	Ccnd1
1417420_at	79.98	3.93569	349.713	22.937	263.078	18.7057	-4.37251	3.2893	-1.32932	0.00371	4.62e-05	0.00686	6.28734	6.27283	6.40083	8.55136	8.42355	8.36906	7.94579	8.14664	8.01839	Ccnd1
1417421_at	37.21	6.86307	85.3885	2.45998	71.8533	2.65679	-2.29477	1.93102	-1.18837	2.15e-05	0.0197	0.0039	5.48631	4.97795	5.14061	6.39177	6.39177	6.46318	6.20605	6.18789	6.10501	S100a1
1417422_at	49.58	4.8886	19.8035	4.75317	17.5842	1.45816	2.5036	-2.81958	-1.12621	1.83e-05	0.000203	0.585	5.75124	5.4677	5.66151	4.47242	3.84089	4.51616	4.0521	4.07949	4.26738	Gnmt
1417423_at	214.26	30.2696	312.79	23.3949	570.239	105.492	-1.45986	2.66143	1.82307	7.33e-05	0.00264	0.021	7.82027	7.88809	7.49087	8.25389	8.20011	8.40524	8.85311	9.39501	9.16748	Grina
1417424_at	312.97	31.992	325.302	46.7644	245.645	68.0162	-1.0394	-1.27407	-1.32428	4.02e-06	0.228	0.188	8.44855	8.17609	8.23043	8.15118	8.55545	8.30104	8.32386	7.55054	7.83941	Ier3ip1
1417425_at	334.85	11.9216	442.699	14.5527	484.962	18.2626	-1.32208	1.4483	1.09547	1.35e-05	0.000243	0.0343	8.44049	8.33848	8.38126	8.75602	8.76958	8.84341	8.88109	8.98228	8.8998	Prkrip1
1417426_at	138.43	5.97739	26.8658	1.05838	32.5094	15.4231	5.15265	-4.25815	1.21007	1.57e-06	0.032	0.73	7.18062	7.09545	7.06043	4.71529	4.71373	4.81187	5.61238	4.19493	4.92089	Prg1
1417427_at	292.2	3.69724	590.47	68.8133	235.404	10.5925	-2.02077	-1.24127	-2.50833	0.221	0.00954	0.00218	8.1703	8.19618	8.20565	9.0291	9.20198	9.3664	7.94792	7.82071	7.86545	1500026D16Rik
1417428_at	342.14	15.1825	262.353	4.36006	227.005	7.77767	1.30412	-1.50719	-1.15571	0.00215	0.000307	0.00812	8.40157	8.4875	8.36345	8.05353	8.0442	8.00796	7.77063	7.86703	7.84037	Gng3
1417429_at	10.71	1.50824	14.8194	1.11539	10.5736	1.17614	-1.3837	-1.0129	-1.40154	0.000135	0.928	0.0144	3.23073	3.62645	3.37539	3.98571	3.76873	3.90552	3.29033	3.57595	3.32369	Fmo1
1417430_at	83.19	8.2474	175.011	3.19512	201.01	18.7929	-2.10375	2.41627	1.14855	0.0922	0.000386	0.123	6.49599	6.41256	6.21198	7.45315	7.47645	7.42383	7.63636	7.78622	7.51825	Cdr2
1417431_a_at	68.8	2.37676	57.0023	2.5111	89.6104	5.3501	1.20697	1.30248	1.57205	0.000147	0.00572	0.000697	6.10623	6.15237	6.05264	5.76287	5.84409	5.88906	6.48462	6.56971	6.3973	Sphk2
1417432_a_at	433.93	37.9804	1515.09	20.8227	1285.22	162.098	-3.49156	2.96181	-1.17886	4.85e-06	0.000404	0.136	8.78928	8.86713	8.61628	10.5869	10.56	10.5484	10.5236	10.2066	10.2312	Gnb1
1417433_at	266.45	6.09068	472.012	19.1534	366.774	36.6244	-1.77148	1.37652	-1.28693	2.39e-05	0.025	0.0308	8.05211	8.09268	8.02755	8.93045	8.89902	8.81617	8.67617	8.4308	8.43537	Lypla2
1417434_at	432.62	17.7613	260.657	16.1655	299.666	33.6455	1.65973	-1.44367	1.14966	0.000125	0.018	0.153	8.79308	8.78837	8.68695	8.09627	7.9222	8.05391	8.39815	8.09105	8.17472	Gpd2
1417435_at	181.3	9.2718	201.858	11.5782	151.867	17.1383	-1.11339	-1.19381	-1.32918	1.01e-05	0.0876	0.0275	7.5404	7.54787	7.41453	7.69894	7.55855	7.70925	7.41976	7.18723	7.11515	Large
1417436_at	7.81	0.766899	7.88556	0.42886	8.37218	0.973383	-1.00967	1.07198	1.06171	0.0012	0.476	0.502	3.11687	2.85139	2.91338	2.88604	3.03051	3.01673	3.03769	3.23508	2.90477	Large
1417437_at	330.29	11.0308	300.697	7.35165	197.628	18.254	1.09842	-1.67127	-1.52153	0.00143	0.00501	0.0106	8.41235	8.31618	8.37265	8.25879	8.19166	8.24518	7.77266	7.54035	7.555	Xrcc6
1417438_at	119.74	5.17214	142.534	6.99513	152.976	15.4666	-1.19036	1.27757	1.07326	0.0005	0.0414	0.386	6.96747	6.84348	6.89756	7.14865	7.22716	7.0862	7.35122	7.32602	7.07886	Rdh14
1417439_at	28.23	3.77677	57.7478	7.31593	34.5413	6.93885	-2.04562	1.22357	-1.67185	0.00974	0.27	0.0314	4.622	5.00709	4.80309	5.98677	5.915	5.62904	5.29563	5.23916	4.73207	Cd248
1417440_at	261.02	40.6786	194.544	12.2722	260.928	21.7422	1.3417	-1.00035	1.34123	0.000692	0.958	0.00968	8.15613	8.14844	7.74184	7.54376	7.70513	7.55734	8.00531	7.9156	8.15171	Arid1a
1417441_at	160.83	10.9058	121.58	3.5495	113.654	11.4583	1.32283	-1.41509	-1.06974	0.00509	0.0108	0.35	7.2413	7.30792	7.43233	6.96616	6.92797	6.88192	6.96968	6.82257	6.67858	Dnajc12
1417442_a_at	128.43	4.52947	130.351	10.8746	129.005	12.3618	-1.01495	1.00448	-1.01043	0.00252	0.979	0.89	7.06125	6.98626	6.96522	6.88016	7.09141	7.09679	7.12409	6.85022	7.04594	Pex3
1417443_at	24.44	6.49687	19.9736	1.87325	25.929	4.77192	1.22362	1.06092	1.29817	0.96	0.714	0.114	4.99154	4.28983	4.45557	4.19557	4.46005	4.29193	4.5176	4.55162	4.97407	BC026682
1417444_at	165.72	26.451	458.479	25.4239	180.894	27.0765	-2.76659	1.09157	-2.53451	0.0261	0.508	0.0035	7.23072	7.23548	7.61661	8.75306	8.91265	8.85194	7.72734	7.3989	7.33985	E2f5
1417445_at	438.26	32.2263	283.675	5.32815	190.812	40.9319	1.54494	-2.29682	-1.48668	0.00126	0.0121	0.0746	8.86718	8.79576	8.65608	8.16571	8.1615	8.11656	7.88607	7.30064	7.4775	Kntc2
1417446_at	82.38	2.21067	78.9879	10.1414	117.769	18.7385	1.04294	1.42958	1.49097	0.000465	0.0544	0.027	6.38605	6.31884	6.3868	6.503	6.19318	6.19172	6.73311	7.12305	6.74858	Slc12a4
1417447_at	7.09	0.283434	10.8929	1.52887	7.58016	0.78639	-1.53638	1.06913	-1.43703	0.000401	0.401	0.0251	2.81196	2.88791	2.77559	3.65592	3.37986	3.27262	2.77831	3.07374	2.89926	Tcf21
1417448_at	110.22	27.9624	133.437	6.77871	281.323	19.3642	-1.21064	2.55238	2.10829	6.31e-06	0.0184	0.0002	7.10791	6.79057	6.35794	7.03038	7.00489	7.1411	8.03186	8.23091	8.13861	1810008A18Rik
1417449_at	268.2	1.17058	212.878	12.62	188.387	6.17649	1.25988	-1.42366	-1.13	0.000122	0.00242	0.053	8.06547	8.07411	8.06186	7.63224	7.7913	7.77292	7.52869	7.61115	7.5313	Acot8
1417450_a_at	325.92	48.508	455.097	27.2488	184.955	43.9501	-1.39635	-1.76216	-2.46059	6.94e-05	0.0289	0.0159	8.44284	8.48974	8.07841	8.92587	8.7898	8.76936	7.86812	7.21136	7.4349	Tacc3
1417451_a_at	10728.1	184.535	12411.8	192.944	11149.1	405.832	-1.15695	1.03924	-1.11326	0.0904	0.202	0.0224	13.4037	13.3602	13.403	13.5951	13.6235	13.5793	13.5009	13.3981	13.433	Ppia
1417452_a_at	9087.48	55.2434	9192.66	231.363	9104.2	539.026	-1.01157	1.00184	-1.00972	0.000362	0.987	0.798	13.1433	13.146	13.1596	13.1416	13.1489	13.2074	13.0507	13.1919	13.2092	Fau
1417453_at	316.77	19.0062	362.296	14.9189	526.963	68.8263	-1.14372	1.66355	1.45451	0.00016	0.0122	0.0325	8.2826	8.4004	8.23378	8.54884	8.51852	8.43323	9.18891	8.81498	9.0951	Cul4b
1417454_at	954.87	12.5505	1076.6	72.5436	936.887	154.188	-1.12748	-1.01919	-1.14912	0.000203	0.796	0.259	9.89766	9.88087	9.91869	10.1803	10.0104	10.0197	10.1005	9.6267	9.84901	Cul4b
1417455_at	10.55	1.57067	15.0183	0.510964	10.9992	1.9165	-1.42354	1.04257	-1.36541	0.00439	0.784	0.0808	3.30226	3.62645	3.23935	3.86886	3.89278	3.96266	3.19585	3.69901	3.43925	Tgfb3
1417456_at	259.97	12.8927	373.073	8.25166	273.39	12.5471	-1.43506	1.05162	-1.36462	0.000267	0.271	0.00223	8.05719	7.93742	8.06841	8.50601	8.56077	8.56246	8.11702	8.14603	8.01833	Gnpat
1417457_at	2605.13	75.6376	3264.48	132.889	1698.53	205.327	-1.2531	-1.53375	-1.92194	0.00659	0.0195	0.00599	11.3119	11.3354	11.3929	11.6253	11.6531	11.7371	10.9114	10.5764	10.6819	Cks2
1417458_s_at	2443.62	117.361	2989.61	218.93	1582.6	154.085	-1.22344	-1.54405	-1.88905	2e-05	0.0063	0.00112	11.2774	11.1748	11.3088	11.4679	11.5001	11.6616	10.7718	10.4956	10.6034	Cks2
1417459_at	8.44	0.740491	8.92064	1.11591	8.74931	0.336325	-1.05695	1.03665	-1.01958	0.00857	0.537	0.858	3.2083	3.04963	2.96099	2.99484	3.34339	3.11113	3.0798	3.11721	3.18838	Dcpp
1417460_at	3370.44	142.286	1739.44	122.342	1112.79	69.1943	1.93766	-3.02881	-1.56313	5.82e-05	3.78e-05	0.00135	11.6861	11.6802	11.7873	10.8286	10.8148	10.6425	10.2181	10.0498	10.0865	Ifitm2
1417461_at	596.1	8.62054	832.708	48.8631	1098.67	92.4902	-1.39693	1.84309	1.31939	0.000738	0.00496	0.0117	9.20432	9.24304	9.21056	9.77881	9.71158	9.6096	10.2347	10.0432	10.0168	Cap1
1417462_at	434.43	33.6049	617.813	46.7156	806.713	125.633	-1.42212	1.85695	1.30576	0.000165	0.00877	0.0798	8.84922	8.79888	8.63195	9.3332	9.33214	9.13922	9.8811	9.44191	9.61038	Cap1
1417463_a_at	2354.7	167.056	2815.9	184.989	3001.2	164.919	-1.19586	1.27456	1.0658	9.61e-07	0.011	0.271	11.2113	11.0901	11.2952	11.5137	11.3456	11.5125	11.5409	11.6329	11.4758	2400001E08Rik; LOC433216
1417464_at	12.32	0.424961	12.9951	2.06342	14.1556	2.75962	-1.05479	1.14899	1.08931	0.00246	0.358	0.591	3.56976	3.62645	3.66925	3.93973	3.52117	3.60394	3.68207	4.11498	3.62105	Tnnc2
1417465_at	1348.21	67.1339	1217.84	51.3775	1156.03	96.8057	1.10705	-1.16625	-1.05347	0.00194	0.0654	0.398	10.3767	10.4744	10.3359	10.293	10.1788	10.2759	10.1882	10.2843	10.0421	Fnta
1417466_at	7.28	0.720794	76.5221	1.04228	7.71033	0.640894	-10.5113	1.05911	-9.92462	0.00012	0.474	0.000301	2.76674	2.79377	3.02033	6.27834	6.23926	6.25554	3.07825	2.89	2.86242	---
1417467_a_at	386.49	37.5226	161.493	18.7184	195.795	13.0644	2.39323	-1.97395	1.21241	0.00208	0.00114	0.0838	8.69331	8.65028	8.42515	7.36532	7.14272	7.47803	7.68118	7.65291	7.49894	Tada3l
1417468_at	266.78	11.1165	335.819	10.7816	185.231	25.0651	-1.25879	-1.44026	-1.81298	0.00167	0.0304	0.0119	8.12697	8.0183	8.0308	8.35058	8.38133	8.44124	7.74019	7.38357	7.45036	Nit1
1417469_at	37.69	2.09784	20.4331	1.97236	20.6816	2.92049	1.84455	-1.8224	1.01216	0.00271	0.0103	0.938	5.19653	5.18144	5.32545	4.50295	4.29765	4.24484	4.14317	4.38368	4.55463	Nit1
1417470_at	499.69	64.9641	114.64	13.6485	131.168	24.872	4.35876	-3.80955	1.14417	0.0431	0.00108	0.399	8.96894	8.76166	9.13939	7.0088	6.8277	6.666	7.27739	6.72084	7.05404	Apobec3
1417471_s_at	19.25	2.27682	25.9319	3.31762	36.5129	0.720341	-1.34711	1.89677	1.40803	0.000904	0.00939	0.0383	4.09764	4.4363	4.24648	4.88627	4.52874	4.65184	5.16186	5.21877	5.18981	D1Ertd622e
1417472_at	235.72	23.9809	406.455	11.3255	516.646	73.8431	-1.72431	2.19178	1.2711	0.000362	0.00271	0.11	7.70587	7.99289	7.92864	8.63368	8.65498	8.71108	9.14742	8.75452	9.10582	Myh9
1417473_a_at	42.67	10.3911	19.1776	1.615	42.3017	7.67181	2.22499	-1.00871	2.20579	0.00481	0.999	0.00719	5.74886	5.35964	5.05229	4.15441	4.38945	4.23013	5.66961	5.31635	5.17626	Ppcs
1417474_at	495.48	9.97695	553.084	20.5766	510.549	47.4305	-1.11626	1.03041	-1.08331	0.000346	0.658	0.253	8.94097	8.93112	8.98538	9.1707	9.06911	9.09229	8.90233	9.14219	8.93112	1500035H01Rik
1417475_at	286.02	20.7457	205.241	19.5251	306.266	29.2811	1.39358	1.07079	1.49223	1.78e-05	0.392	0.00699	8.21187	8.22615	8.03413	7.51966	7.72061	7.7898	8.12479	8.39789	8.24016	Atp13a1
1417476_at	86.5	9.49185	88.9648	7.21025	75.3332	7.52533	-1.02849	-1.14823	-1.18095	7.7e-05	0.183	0.0967	6.32523	6.60603	6.35569	6.54227	6.54	6.33342	6.31611	6.31611	6.0584	Fbxw5
1417477_at	347.34	33.2769	211.844	14.1021	307.953	12.5911	1.63961	-1.1279	1.45368	0.00227	0.163	0.00247	8.54123	8.49132	8.27434	7.82083	7.62865	7.72468	8.32359	8.26816	8.20552	Gtlf3b
1417478_a_at	230.35	15.2653	395.175	19.6702	275.986	25.2535	-1.71554	1.19812	-1.43186	0.00203	0.0583	0.0087	7.93553	7.85711	7.74411	8.65857	8.67525	8.54158	8.2292	8.11981	7.96413	4930511A21Rik
1417479_at	32.85	3.39712	31.1667	2.65773	39.0084	6.87047	1.05401	1.18747	1.2516	0.00326	0.244	0.15	4.87846	5.17822	5.04077	4.84549	4.94191	5.08802	5.04441	5.53913	5.22981	4930511A21Rik
1417480_at	130.48	15.9678	124.414	11.1838	220.016	16.848	1.04876	1.68621	1.76842	0.00337	0.00672	0.00133	7.15327	7.09561	6.81156	6.99492	6.80732	7.0628	7.72792	7.90313	7.7051	Fbxo9
1417481_at	13.58	0.868404	16.9154	2.27026	14.8845	1.47993	-1.24561	1.09606	-1.13645	0.00101	0.279	0.281	3.7025	3.86572	3.71546	4.12307	3.85137	4.23938	3.96821	3.98401	3.72011	Ramp1
1417482_at	514.69	18.026	35.8346	3.66024	494.847	20.0696	14.3629	-1.0401	13.8092	0.00223	0.275	8.72e-05	8.99314	9.06263	8.96512	5.14602	5.31068	5.01819	8.88207	8.97771	8.99032	Tex19
1417483_at	19.32	1.82646	205.34	12.995	90.5387	6.95882	-10.6284	4.68627	-2.26798	0.0053	3.44e-05	0.000194	4.26915	4.4038	4.13056	7.57267	7.72745	7.73957	6.5681	6.55795	6.36654	Nfkbiz
1417484_at	5.74	0.746049	5.74175	0.715419	5.0791	0.372029	-1.0003	-1.13012	-1.13047	2.62e-05	0.246	0.255	2.41057	2.7232	2.40749	2.58595	2.30223	2.65282	2.36767	2.43384	2.22432	Ibsp
1417485_at	8.22	1.41772	8.12415	1.04597	7.86933	1.14523	1.0118	-1.04456	-1.03238	0.000676	0.763	0.786	3.30133	2.89855	2.87813	3.03915	3.18885	2.81425	2.71186	3.1085	3.07579	Ibsp
1417486_at	22.83	3.48401	35.2867	3.16593	29.1594	1.83565	-1.54563	1.27724	-1.21013	0.0109	0.0859	0.0447	4.47203	4.30113	4.73297	5.10351	5.27824	5.03002	4.91709	4.9177	4.75701	Shd
1417487_at	13.22	1.21396	22.4334	1.42771	85.4721	26.128	-1.69693	6.46536	3.81003	0.00311	0.00792	0.0193	3.69543	3.60502	3.86301	4.58971	4.42808	4.43922	5.80204	6.71439	6.57911	Fosl1
1417488_at	11.07	0.340548	10.9354	0.710762	25.2414	5.78144	1.0123	2.28016	2.30822	0.00297	0.0287	0.0233	3.41599	3.49428	3.49288	3.51993	3.48622	3.34043	4.21609	4.8138	4.85865	Fosl1
1417489_at	5.39	0.222878	5.19044	0.437175	5.22886	0.2507	1.03845	-1.03082	1.0074	0.00376	0.461	0.883	2.44762	2.47729	2.36134	2.24988	2.37411	2.49332	2.31094	2.44878	2.39643	Npy2r
1417490_at	810.4	48.2204	877.615	51.8165	1170.43	39.7726	-1.08294	1.44426	1.33365	0.000299	0.00225	0.00405	9.69439	9.72611	9.56175	9.86922	9.75269	9.70546	10.2461	10.1796	10.1512	Ctsb
1417491_at	39.54	8.95245	26.3381	1.59109	30.5014	4.91088	1.50125	-1.29633	1.15807	0.000308	0.222	0.268	5.54315	5.4094	4.88149	4.77175	4.61484	4.76525	4.69484	5.1567	4.90369	Ctsb
1417492_at	31.55	4.70715	27.0194	6.3961	32.4096	2.36801	1.16768	1.02725	1.19949	0.000146	0.754	0.264	5.20459	4.89788	4.80495	5.10351	4.51195	4.57667	5.07345	5.08234	4.89132	Ctsb
1417493_at	105.27	11.4978	147.66	17.1592	199.021	8.5811	-1.40268	1.89058	1.34783	0.000173	0.00392	0.0309	6.60193	6.88777	6.64731	7.1289	7.38647	7.08425	7.56882	7.69263	7.64618	Pcgf4
1417494_a_at	8.32	0.67944	10.031	0.353833	8.27992	0.151164	-1.20565	-1.00484	-1.21149	2.93e-05	0.963	0.00348	2.97351	3	3.18543	3.30372	3.38351	3.29019	3.07971	3.03485	3.03382	Cp
1417495_x_at	6.55	0.314935	6.79949	1.11334	6.1264	0.458352	-1.03809	-1.06914	-1.10987	0.000333	0.264	0.43	2.71597	2.77714	2.6383	2.49948	2.97794	2.77928	2.58922	2.72886	2.51907	Cp
1417496_at	9.85	1.17753	10.1216	1.02581	10.7877	0.806679	-1.02757	1.0952	1.06581	0.00105	0.317	0.42	3.16592	3.48431	3.23166	3.20185	3.31263	3.48898	3.40051	3.54644	3.33907	Cp
1417497_at	11.6	1.00139	10.8243	0.59653	10.5922	0.552599	1.07166	-1.09514	-1.02191	0.00227	0.21	0.647	3.5148	3.66451	3.41954	3.44292	3.5102	3.35108	3.3595	3.48931	3.36214	Cp
1417498_at	40.79	3.0162	46.2632	1.73714	52.8253	8.48696	-1.13418	1.29506	1.14184	0.000354	0.108	0.332	5.36751	5.23121	5.44409	5.56787	5.46817	5.55727	5.42815	5.86745	5.83385	Serpinf2
1417499_at	669.38	29.5417	624.713	14.6245	1242.21	205.12	1.0715	1.85577	1.98845	3.78e-05	0.0198	0.0189	9.36894	9.33269	9.45564	9.25891	9.27733	9.32413	9.99445	10.4762	10.3243	Timm10
1417500_a_at	115.61	26.7893	158.795	1.98678	390.331	63.5017	-1.37354	3.37627	2.45809	0.00182	0.00223	0.0112	6.54978	6.75037	7.18457	7.30875	7.29411	7.32997	8.8096	8.33409	8.64235	Tgm2
1417501_at	656.94	44.7841	316.307	21.9322	352.615	14.3825	2.07691	-1.86305	1.11479	5.06e-05	0.00051	0.0914	9.32074	9.2843	9.46725	8.21238	8.28718	8.40912	8.52284	8.45453	8.40609	Fbxo6b
1417502_at	51.49	4.05457	542.252	84.0064	242.482	14.1606	-10.5312	4.70929	-2.23626	0.000343	1.94e-05	0.00746	5.61597	5.62215	5.81169	9.14457	9.25704	8.81037	7.86605	7.87868	8.01564	Tspan7
1417503_at	717.58	48.7237	888.821	14.9658	436.089	55.0195	-1.23864	-1.64549	-2.03816	0.000338	0.00756	0.00868	9.38517	9.48774	9.58143	9.82292	9.77683	9.78709	8.96179	8.62605	8.69542	Rfc2
1417504_at	6.4	1.16784	7.5441	1.68305	11.0107	4.53071	-1.17877	1.72042	1.45951	0.00803	0.167	0.308	2.38054	2.68797	2.91488	2.55328	2.91208	3.20721	2.76807	3.37952	3.98303	Calb1
1417505_s_at	59.63	10.0616	117.842	5.55276	36.464	3.98969	-1.97621	-1.63531	-3.23173	2.18e-05	0.0214	0.000865	6.09228	5.95676	5.60188	6.92769	6.8007	6.91047	5.2971	4.99571	5.25434	Il11ra1; Il11ra2
1417506_at	1919.98	10.4332	1923.65	64.2339	969.519	170.215	-1.00191	-1.98034	-1.98413	0.225	0.0202	0.0173	10.9004	10.9156	10.9046	10.8689	10.9621	10.8963	10.1705	9.67211	9.87694	Gmnn
1417507_at	58.9	8.67779	37.1287	0.071159	46.7792	2.80722	1.58637	-1.25911	1.25992	0.00337	0.107	0.0212	5.88927	6.07442	5.64513	5.21722	5.21169	5.21448	5.64445	5.49722	5.49663	Cyb561
1417508_at	198.15	15.7059	399.744	22.1467	371.658	58.368	-2.01738	1.87564	-1.07557	2.31e-05	0.00824	0.468	7.60531	7.52695	7.75007	8.72931	8.61935	8.57577	8.34786	8.77268	8.45864	Rnf19
1417509_at	56.9	2.94577	105.42	4.88288	129.757	19.8986	-1.85272	2.28044	1.23086	0.000177	0.00604	0.134	5.91423	5.78743	5.78597	6.79403	6.66942	6.69351	6.93192	7.25122	6.84329	Rnf19
1417510_at	186.59	6.29813	198.928	13.1541	198.946	29.9777	-1.06612	1.06622	1.00009	0.000269	0.57	0.955	7.59778	7.52585	7.50591	7.74225	7.58026	7.57962	7.86559	7.47285	7.53891	Vps4a
1417511_at	1010.34	13.2137	798.105	30.957	998.096	96.3593	1.26592	-1.01227	1.25058	0.000556	0.811	0.0434	10.0018	9.96608	9.97375	9.57747	9.65429	9.68735	9.81809	10.0972	9.96031	Lyar
1417512_at	252.4	18.5286	141.655	11.3861	231.571	6.60759	1.7818	-1.08995	1.63476	0.00384	0.181	0.00482	8.04653	8.03199	7.85209	7.00945	7.18496	7.23471	7.90175	7.83652	7.8265	Evi5; LOC544746
1417513_at	728.72	42.4777	452.648	23.4404	660.216	50.0732	1.60991	-1.10376	1.45856	0.00236	0.154	0.00355	9.60318	9.45878	9.46087	8.88609	8.83836	8.73837	9.23719	9.40699	9.44767	Evi5
1417514_at	49.68	1.93275	54.2924	1.90493	51.5172	1.90806	-1.09284	1.03698	-1.05387	0.00106	0.308	0.151	5.57226	5.68312	5.6465	5.79344	5.70305	5.78974	5.63484	5.68279	5.74135	Ssx2ip
1417515_at	303.66	21.7531	431.609	30.8294	317.434	16.9251	-1.42136	1.04536	-1.35968	0.0479	0.433	0.00518	8.35749	8.21385	8.16029	8.76112	8.64282	8.84939	8.35203	8.35604	8.21867	Lsm10
1417516_at	625.74	24.3068	249.398	9.27565	3106.26	1042.62	2.509	4.96413	12.455	0.0035	0.0177	0.00702	9.26963	9.24517	9.35129	7.95607	7.91114	8.01773	10.932	11.96	11.7233	Ddit3
1417517_at	24.65	2.70153	64.221	4.29339	34.9462	3.95607	-2.60531	1.4177	-1.83771	2.63e-05	0.0173	0.00264	4.78636	4.58786	4.47848	6.10048	6.00021	5.90779	5.0102	5.30322	5.04993	Plagl2
1417518_at	16.36	1.81061	19.1179	1.627	17.0116	0.311278	-1.16858	1.03983	-1.12382	0.00019	0.568	0.141	4.19922	3.98854	3.8923	4.25858	4.1276	4.37388	4.06478	4.11674	4.08334	Plagl2
1417519_at	25.05	1.74002	48.3896	5.28277	24.5011	3.07056	-1.93172	-1.0224	-1.975	0.00157	0.772	0.00225	4.56326	4.75478	4.61608	5.71294	5.4066	5.65244	4.5967	4.43258	4.79248	Plagl2
1417520_at	10.04	0.910736	12.8058	2.68005	7.13106	0.771997	-1.27548	-1.40793	-1.79578	7e-05	0.0159	0.0258	3.1684	3.39602	3.4068	3.33172	3.69211	3.94712	2.88531	2.95258	2.6469	Nfe2l3
1417521_at	13.61	1.78525	14.017	1.66082	11.0017	1.16754	-1.02991	-1.23708	-1.27408	0.000902	0.103	0.0626	3.78831	3.55252	3.93414	3.60408	3.94115	3.86102	3.6057	3.29847	3.45847	Efna2
1417522_at	19.97	1.58226	32.0302	6.3651	62.9451	4.25434	-1.60392	3.15198	1.96518	0.000118	5.92e-05	0.0177	4.3909	4.1817	4.37758	5.27987	4.95379	4.71416	5.87212	6.06757	5.98174	Fbxo32
1417523_at	9.47	0.804695	9.13159	0.976827	8.79269	1.3834	1.03706	-1.07703	-1.03854	0.000745	0.495	0.72	3.22771	3.1241	3.36717	3.07538	3.1241	3.35714	2.89682	3.1241	3.35214	Plek
1417524_at	17.59	5.36684	36.9424	6.09385	22.0655	1.24949	-2.10019	1.25443	-1.67422	0.000177	0.315	0.0224	3.5177	4.41981	4.3157	5.45002	5.13806	4.99547	4.55479	4.40893	4.4229	Cnih2
1417525_at	36.79	3.64622	79.9119	13.4965	43.651	3.67781	-2.17211	1.18649	-1.8307	0.00084	0.0914	0.0146	5.24956	5.03062	5.30926	6.502	6.39821	6.01696	5.52026	5.30036	5.5126	Hand1
1417526_at	165.08	7.267	138.323	4.67901	114.75	12.1481	1.19344	-1.43861	-1.20543	0.00207	0.0161	0.0798	7.29867	7.42547	7.3742	7.16378	7.10245	7.06783	6.67525	6.98245	6.85296	Pcbp3
1417527_at	20.29	1.5823	25.1762	4.05901	26.9181	3.71508	-1.24082	1.32667	1.06919	0.00119	0.0518	0.61	4.44621	4.35215	4.22058	4.36137	4.74485	4.81565	4.94446	4.54749	4.73217	Ap3m2
1417528_at	20.99	5.22653	9.84556	1.71877	10.12	1.04869	2.13192	-2.0741	1.02788	0.00672	0.0289	0.789	3.95319	4.69443	4.43148	3.53456	3.29238	3.02706	3.32333	3.19075	3.48794	Spag6
1417529_at	14.77	1.14388	16.4918	2.20717	11.8657	1.39584	-1.11657	-1.24476	-1.38987	0.481	0.0588	0.033	3.90362	3.98202	3.75911	4.23425	3.85109	4.02003	3.50782	3.74852	3.43046	Rab33a
1417530_a_at	817.16	12.5343	1107.82	23.5455	1456.05	61.443	-1.3557	1.78184	1.31434	0.345	0.000619	0.00241	9.69981	9.66166	9.66163	10.1011	10.0908	10.148	10.4373	10.5297	10.5539	Srp9
1417531_at	6	0.313445	5.88714	0.569639	6.0703	1.01516	1.01917	1.01172	1.03111	0.000382	0.975	0.835	2.65607	2.5904	2.50522	2.38704	2.64458	2.62701	2.39123	2.84884	2.52622	Cyp2j5
1417532_at	6.07	0.262711	6.24502	0.426787	6.54307	1.10654	-1.02883	1.07793	1.04773	0.0111	0.584	0.749	2.56277	2.56878	2.67248	2.6092	2.74954	2.56277	2.73758	2.92238	2.42727	Cyp2j5
1417533_a_at	119.54	13.9981	649.101	25.1672	161.731	34.0115	-5.42999	1.35295	-4.01345	5.32e-05	0.119	0.00585	7.00707	6.98375	6.69234	9.31781	9.30205	9.4049	7.63268	7.03691	7.28004	Itgb5
1417534_at	102.34	2.07629	409.137	20.0897	136.49	20.3926	-3.99782	1.33369	-2.99757	0.724	0.0797	0.00311	6.64494	6.70259	6.68345	8.75445	8.65024	8.6212	7.3029	6.87407	7.06893	Itgb5
1417535_at	124.22	6.7416	168.944	13.0394	169.323	28.3112	-1.36004	1.36309	1.00224	0.000176	0.0746	0.965	6.94683	6.88199	7.03726	7.52016	7.30856	7.36407	7.64475	7.17428	7.35236	Fbxo25
1417536_at	649.68	38.1439	756.166	34.4078	415.448	96.146	-1.16391	-1.56381	-1.82012	0.0132	0.0605	0.0361	9.3204	9.27098	9.4345	9.62608	9.56396	9.49465	9.0356	8.42682	8.56003	Zmat2
1417537_at	44.27	1.38348	39.9238	7.76351	36.7149	3.83217	1.10886	-1.20578	-1.0874	4.81e-05	0.0815	0.616	5.51087	5.42075	5.47165	4.97111	5.53958	5.38861	5.25204	5.01708	5.30945	Zmat2
1417538_at	255.36	14.4195	279.514	16.3054	175.119	20.1572	-1.09459	-1.45821	-1.59613	0.00386	0.0141	0.00742	7.9542	8.08735	7.94318	8.20428	8.13518	8.03591	7.63092	7.3315	7.37572	Slc35a1
1417539_at	220.37	15.2145	237.818	33.5434	150.29	17.9468	-1.07918	-1.4663	-1.58239	0.00112	0.0145	0.0129	7.8766	7.67696	7.79095	8.10267	7.83935	7.71114	7.39592	7.22803	7.0502	Slc35a1
1417540_at	56.13	7.57991	89.2202	1.88094	141.574	33.4266	-1.58953	2.52224	1.58679	5.77e-05	0.00714	0.0765	5.90926	5.92855	5.56661	6.48494	6.44607	6.50624	7.48503	6.84737	7.02702	Elf1
1417541_at	1048.64	72.4605	582.593	58.1328	776.346	27.7235	1.79995	-1.35074	1.33257	0.00416	0.00725	0.0281	10.114	10.0631	9.91881	9.0163	9.29974	9.22816	9.54001	9.62581	9.63398	Hells
1417542_at	415.12	35.0232	201.041	20.6026	92.1014	1.07678	2.06485	-4.50721	-2.18283	0.000824	0.000878	0.00501	8.7056	8.81026	8.56596	7.81026	7.59248	7.53659	6.53455	6.50554	6.53516	Rps6ka2
1417543_at	47.49	7.74106	37.2536	2.00525	27.4835	1.3167	1.27478	-1.72795	-1.35549	1.9e-05	0.0218	0.00204	5.54984	5.79543	5.32545	5.13183	5.23659	5.28527	4.70024	4.83296	4.80492	Rps6ka2
1417544_a_at	123.1	12.7206	186.175	4.75774	149.8	14.0648	-1.51239	1.2169	-1.24283	0.00114	0.0709	0.0471	6.79678	6.92626	7.0927	7.57566	7.54299	7.50196	7.36035	7.21767	7.08998	Flot2
1417545_at	18.81	1.49389	20.9412	0.404601	17.9398	2.69083	-1.1133	-1.04851	-1.16731	0.000783	0.63	0.206	4.18497	4.35876	4.14824	4.41106	4.35692	4.39629	3.91796	4.3557	4.18824	Trpv4
1417546_at	14.57	0.852991	15.6705	1.84964	14.97	1.67498	-1.07554	1.02745	-1.0468	0.000401	0.771	0.663	3.95697	3.79719	3.83537	4.11669	3.9979	3.77473	3.98471	3.70483	4.00351	Il2rb
1417547_at	295.11	26.6274	233.95	12.5425	274.038	28.4347	1.26142	-1.07689	1.17135	0.000386	0.405	0.104	8.28239	8.27426	8.04646	7.86559	7.94743	7.79302	7.94544	8.24456	8.08918	Sart3
1417548_at	34.19	5.24575	35.4917	5.78634	31.888	0.720963	-1.03807	-1.07219	-1.11301	0.00211	0.573	0.39	5.15801	5.26743	4.82565	5.3967	4.97733	5.03766	4.97255	4.97964	5.03191	Sart3
1417549_at	28.55	1.73591	16.1749	2.5592	14.0914	0.959392	1.76508	-2.02606	-1.14786	0.000678	0.000202	0.273	4.93312	4.79055	4.77753	4.25753	3.88912	3.86606	3.89974	3.83846	3.70522	Zfp68
1417550_a_at	10.16	2.45954	8.61618	0.792389	8.57696	0.519104	1.17918	-1.18457	-1.00457	0.000209	0.408	0.967	2.93568	3.35904	3.65158	3.22019	2.95559	3.1329	3.19585	3.06905	3.03131	Gsg1
1417551_at	79.22	7.81005	79.2446	6.94274	187.716	30.7245	-1.00031	2.36955	2.36882	0.000134	0.00397	0.00502	6.41745	6.35262	6.13889	6.44719	6.22885	6.23794	7.25068	7.67072	7.69417	Cln3
1417552_at	6.09	0.198597	6.45564	1.15331	6.4254	0.243397	-1.06004	1.05507	-1.00471	4.27e-05	0.136	0.966	2.58151	2.65901	2.57528	2.96089	2.52078	2.54645	2.73817	2.62891	2.6822	Fap
1417553_at	17.3	2.55008	286.722	32.1821	198.374	79.5746	-16.5735	11.4667	-1.44536	0.301	0.00419	0.202	3.88455	4.10877	4.31246	8.16918	7.98863	8.31435	8.16143	7.03703	7.47155	Plac1
1417554_at	10.98	1.29612	9.43784	0.655942	9.08278	0.905233	1.1634	-1.20888	-1.03909	0.00164	0.111	0.608	3.506	3.58947	3.25279	3.27044	3.31642	3.12138	3.21344	3.01733	3.30394	Hsd3b4
1417555_at	24.41	1.17451	26.9834	0.608718	20.9738	1.73169	-1.10542	-1.16383	-1.28653	2.42e-05	0.0611	0.0254	4.53429	4.6186	4.67276	4.71662	4.76623	4.77841	4.34959	4.5187	4.29363	Atad1
1417556_at	7.17	0.273531	6.27637	0.178344	7.85438	0.445971	1.14238	1.09545	1.25142	0.000108	0.094	0.00954	2.8528	2.88942	2.78057	2.60181	2.67282	2.67399	2.88375	2.98482	3.04722	Fabp1
1417557_at	185.16	14.3768	172.367	6.7481	152.334	10.961	1.07422	-1.21548	-1.1315	0.00206	0.033	0.0777	7.48659	7.65485	7.44788	7.48615	7.37337	7.42629	7.27219	7.33985	7.13366	Ubxd1
1417558_at	407.73	27.2349	274.543	10.0156	322.455	24.2369	1.48512	-1.26446	1.17452	0.0152	0.0163	0.0485	8.7555	8.68867	8.56368	8.14232	8.04062	8.11778	8.21792	8.4354	8.33734	Fyn
1417559_at	721.06	87.6468	607.196	38.9074	515.075	18.4294	1.18752	-1.39991	-1.17885	0.000162	0.0316	0.0273	9.34839	9.43403	9.6788	9.17186	9.21378	9.3466	8.9899	9.06584	8.96836	Sfxn1
1417560_at	510.5	37.3946	438.223	23.989	347.99	8.04683	1.16493	-1.467	-1.2593	0.00118	0.00695	0.00899	8.93948	9.11274	8.92753	8.86293	8.71714	8.74225	8.40622	8.47207	8.44964	Sfxn1
1417561_at	1022.16	21.6637	268.545	29.5601	164.089	35.6486	3.80629	-6.2293	-1.63658	5.57e-07	0.00386	0.033	10.032	9.98395	9.97564	8.02743	7.92807	8.23445	7.68096	7.14892	7.18128	Apoc1
1417562_at	3400.85	86.8416	2044.42	49.7557	1950.02	249.734	1.66348	-1.744	-1.04841	0.00551	0.0144	0.556	11.763	11.7403	11.6907	10.9857	10.9694	11.0364	10.7287	11.1008	10.9343	Eif4ebp1
1417563_at	39.03	3.23133	29.5743	1.93074	26.3218	1.9837	1.31973	-1.4828	-1.12357	0.000794	0.00399	0.114	5.14524	5.37715	5.32683	4.90744	4.96574	4.77939	4.6127	4.82845	4.70527	Eif4ebp1
1417564_at	1020.37	46.0935	684.937	11.8468	1059.85	94.886	1.48973	1.03869	1.54737	0.00227	0.588	0.0124	10.0626	9.98543	9.93366	9.44007	9.42725	9.39173	9.89254	10.1299	10.1145	Crsp9
1417565_at	38.82	13.3684	75.1727	5.0368	113.173	7.47566	-1.93644	2.91534	1.50551	2.77e-06	0.0355	0.00174	5.61523	5.45114	4.56573	6.29458	6.1164	6.27877	6.72274	6.82441	6.91371	Abhd5
1417566_at	24.89	6.63628	131.083	5.47617	317.595	30.9953	-5.26648	12.76	2.42286	0.00289	0.00132	0.00125	4.55991	5.00377	4.2483	7.00192	6.99636	7.10224	8.16812	8.4493	8.302	Abhd5
1417567_at	64.58	2.69456	61.5968	6.1614	49.4537	5.02601	1.04843	-1.30587	-1.24554	0.000105	0.0307	0.0553	5.95778	6.07643	6.00257	6.09461	5.81392	5.91162	5.47311	5.76742	5.6285	Ctnnbip1
1417568_at	15.52	0.337896	20.7473	5.13659	15.517	1.75508	-1.33681	-1.00019	-1.33707	1.97e-05	0.951	0.175	3.9745	3.91976	3.9745	4.04782	4.26539	4.72635	3.76275	4.08635	3.99913	Ncald
1417569_at	35.49	3.60322	54.0384	3.71427	30.551	2.66396	-1.52264	-1.16166	-1.76879	2.03e-05	0.124	0.00108	5.10206	5.30459	5.02645	5.67825	5.71877	5.86403	4.81706	5.06344	4.90811	Ncald
1417570_at	58.29	1.53521	28.51	3.68842	32.7796	3.91648	2.04455	-1.77824	1.14976	0.00034	0.0109	0.237	5.83364	5.90682	5.85378	4.79779	5.02221	4.65641	5.0164	4.86228	5.20502	Anapc1
1417571_at	265.85	19.5059	323.226	9.1428	145.684	25.4319	-1.21582	-1.82485	-2.21868	2.75e-05	0.0131	0.0124	8.13201	7.92904	8.09432	8.31842	8.30728	8.38235	7.44961	7.07033	6.99831	Mpg
1417572_at	31.12	4.42347	33.8573	2.54516	22.319	4.38087	-1.08796	-1.39433	-1.51697	0.0998	0.0768	0.0473	4.93076	4.75688	5.16266	4.95333	5.16266	5.11984	4.42579	4.75777	4.20241	Mpg
1417573_at	844.66	9.96228	1199.63	35.231	982.763	26.2417	-1.42025	1.1635	-1.22067	0.00381	0.00405	0.00101	9.73006	9.73384	9.70256	10.2662	10.2355	10.1822	9.93984	9.97913	9.9021	2010311D03Rik
1417574_at	13.26	0.570395	149.039	8.83658	34.0374	9.9349	-11.2398	2.56692	-4.37869	0.0156	0.0275	0.00904	3.67209	3.79415	3.71675	7.30382	7.13275	7.217	5.49899	4.71371	4.93775	Cxcl12
1417575_at	114.15	18.2315	49.7008	1.70868	26.7121	3.85941	2.29674	-4.27334	-1.86061	0.544	0.000308	0.0135	7.06747	6.78019	6.62077	5.59472	5.61951	5.68968	4.72264	4.94095	4.52459	Otub2
1417576_a_at	19.09	2.58278	10.8482	1.44956	9.35396	1.65445	1.75974	-2.04085	-1.15975	0.000881	0.00687	0.311	4.0394	4.2641	4.43321	3.63125	3.41121	3.2502	3.44007	2.92201	3.26746	Otub2
1417577_at	12.34	0.952977	14.0501	2.03405	14.6563	1.17279	-1.13858	1.18771	1.04315	0.00253	0.0575	0.663	3.51146	3.62056	3.73431	3.87038	3.97588	3.55954	3.73378	3.94425	3.93277	Trpc3
1417578_a_at	274.2	41.4088	227.707	7.50329	154.57	3.14149	1.20418	-1.77395	-1.47316	0.00253	0.0227	0.000214	8.14005	7.84182	8.28122	7.88403	7.79494	7.81259	7.26571	7.2463	7.30376	Gmppa
1417579_x_at	252.97	10.9061	203.19	8.23554	141.177	13.6815	1.24499	-1.79186	-1.43926	0.000298	0.00316	0.012	8.03347	7.91204	8.0003	7.73121	7.62058	7.64593	7.28676	7.01482	7.10918	Gmppa
1417580_s_at	21.05	1.7068	18.6495	1.73936	14.3686	2.09986	1.12872	-1.465	-1.29793	0.000507	0.0229	0.0622	4.25995	4.49078	4.42579	4.16746	4.3664	4.11711	3.70248	3.73331	4.06935	Selenbp1
1417581_at	175.19	7.22883	119.87	8.58907	88.7064	3.76142	1.46151	-1.97494	-1.35131	0.0057	3.72e-05	0.00716	7.51787	7.43423	7.40385	6.96616	6.78076	6.96141	6.46989	6.53139	6.40902	Dhodh
1417582_s_at	241.42	5.98395	134.362	10.2339	94.4951	5.32799	1.79679	-2.55484	-1.42189	0.00153	0.000227	0.00435	7.92256	7.87603	7.94664	6.93786	7.12115	7.14229	6.63448	6.47243	6.57495	Dhodh
1417583_a_at	972.21	35.0147	814.634	42.2703	1048.63	46.5373	1.19343	1.0786	1.28724	9.74e-05	0.0858	0.00346	9.97991	9.87741	9.91617	9.71351	9.58088	9.71167	9.97694	10.1023	10.0208	Crlz1
1417584_at	49.98	5.03888	34.5193	1.89842	41.5334	5.29786	1.44788	-1.20337	1.20319	0.00151	0.114	0.112	5.51717	5.79631	5.60188	5.06097	5.19814	5.06462	5.23785	5.57245	5.29568	Slc11a2
1417585_at	135.21	26.2009	93.162	2.45441	128.388	15.1358	1.45134	-1.05314	1.37811	0.000252	0.749	0.0413	6.961	7.36677	6.85779	6.54548	6.50134	6.57719	6.79384	7.11052	7.08764	Nup210
1417586_at	469.38	23.9895	313.32	12.4763	143.542	21.632	1.49809	-3.26998	-2.18277	0.00123	0.00247	0.00813	8.85418	8.95413	8.81179	8.33121	8.31678	8.22416	7.38182	6.95412	7.12774	Timeless
1417587_at	312.79	15.4258	212.579	9.53548	100.947	25.574	1.47141	-3.09856	-2.10585	0.00194	0.0119	0.0286	8.22538	8.36457	8.27367	7.80466	7.69171	7.69634	7.02257	6.35615	6.50623	Timeless
1417588_at	25.51	2.41717	69.0043	10.263	128.437	7.68027	-2.70499	5.03478	1.86129	0.000113	5.29e-05	0.0118	4.58216	4.82243	4.60175	5.83678	6.2285	6.22643	6.93788	7.0995	6.97232	Galnt3
1417589_at	5.99	0.442021	5.90518	0.35471	5.63022	0.413881	1.01436	-1.0639	-1.04884	7.56e-05	0.371	0.429	2.64095	2.64275	2.45306	2.47398	2.55946	2.6473	2.59906	2.38762	2.48512	Galnt3
1417590_at	23.19	1.79282	25.4379	1.58395	25.3112	2.08309	-1.09693	1.09147	-1.00501	0.00681	0.246	0.925	4.45971	4.65818	4.47939	4.76571	4.64207	4.59343	4.63548	4.78579	4.55421	Cyp27a1
1417591_at	63.91	5.78365	58.5249	3.80798	64.1078	1.44076	1.09201	1.0031	1.09539	0.000989	0.924	0.126	6.13937	5.89843	5.94435	5.93098	5.91704	5.75865	5.98985	6.03878	5.97793	Ptges2
1417592_at	268.27	7.73257	158.758	6.38752	262.73	28.1307	1.6898	-1.02109	1.6549	0.000678	0.74	0.00884	8.05974	8.11175	8.02988	7.35543	7.24377	7.33051	7.85396	8.08288	8.15835	Frap1
1417593_at	126.29	6.30724	135.198	7.58284	187.781	5.83599	-1.07054	1.4869	1.38893	0.0102	0.000825	0.00237	7.00232	7.0381	6.89788	7.02068	7.04299	7.16868	7.50207	7.58921	7.56603	Tusc2
1417594_at	266.93	18.8208	232.926	2.84146	220.378	9.33937	1.14599	-1.21124	-1.05694	0.000452	0.0247	0.141	8.14338	8.0871	7.9432	7.84932	7.85842	7.88324	7.84567	7.72372	7.77954	Gkap1
1417595_at	20.2	4.35913	22.0328	2.24749	16.428	0.720862	-1.09073	-1.22961	-1.34117	0.0114	0.261	0.0252	4.00934	4.63123	4.30168	4.46904	4.59819	4.30235	3.96495	4.05969	4.08681	Meox1
1417596_at	292.68	23.3115	360.035	16.9401	185.108	22.4123	-1.23013	-1.58113	-1.945	1.31e-05	0.00798	0.00527	8.22456	8.05975	8.28584	8.46358	8.44185	8.56741	7.70042	7.35055	7.52451	Eppb9
1417597_at	5.94	0.343948	6.32086	0.422086	6.54835	0.608224	-1.06412	1.10242	1.03599	0.00255	0.219	0.638	2.65362	2.56774	2.4867	2.72579	2.70268	2.54529	2.84289	2.57528	2.7028	Cd28
1417598_a_at	1184.47	61.7062	1348.06	82.5184	1863.63	99.3578	-1.13811	1.57339	1.38246	0.000171	0.000467	0.00258	10.2449	10.2602	10.121	10.4581	10.4344	10.292	10.7946	10.9452	10.8479	Fxr1h
1417599_at	49.44	3.51372	143.557	2.24316	89.8359	12.8475	-2.90365	1.81707	-1.59799	1.64e-07	0.00882	0.0284	5.56015	5.57433	5.74112	7.18972	7.14538	7.16098	6.67744	6.26085	6.49935	Cd276
1417600_at	166.04	23.4738	98.4338	2.6203	68.4004	13.8292	1.68682	-2.42747	-1.43908	0.00559	0.00403	0.0754	7.34873	7.57651	7.17219	6.66179	6.586	6.61444	5.87494	6.39632	5.96074	Slc15a2
1417601_at	7.79	0.60423	7.07629	0.352922	7.80669	1.21892	1.10086	1.00214	1.10322	2.04e-06	0.969	0.427	2.84767	3.07147	2.9582	2.86167	2.73747	2.86619	2.71977	3.17401	2.96474	Rgs1
1417602_at	6.63	0.522068	6.89774	0.901425	7.24947	0.440209	-1.04038	1.09343	1.05099	0.0816	0.195	0.56	2.64095	2.85301	2.68655	2.61593	2.98009	2.73826	2.88971	2.92332	2.75516	Per2
1417603_at	19.07	3.47973	20.8072	0.262408	22.6559	4.84735	-1.09109	1.18804	1.08885	8.49e-05	0.353	0.613	4.2955	4.47401	3.93873	4.3921	4.35809	4.3866	4.24507	4.8148	4.3827	Per2
1417604_at	28.8	2.72266	57.614	2.20524	16.0439	3.76283	-2.00049	-1.79507	-3.59102	3.41e-06	0.039	0.0106	4.97596	4.70201	4.85263	5.90832	5.8016	5.83302	4.27079	4.07913	3.57605	Camk1
1417605_s_at	47.3	3.6861	86.8323	5.59982	35.2484	10.7217	-1.83578	-1.3419	-2.46344	5.84e-06	0.202	0.0293	5.68594	5.52044	5.47629	6.37875	6.54353	6.39233	5.54574	5.06886	4.67064	Camk1
1417606_a_at	1776.25	70.0611	1740.56	179.644	2465.82	141.021	1.0205	1.38821	1.41668	0.000137	0.00186	0.0146	10.7326	10.8459	10.8031	10.8593	10.8378	10.5828	11.2146	11.2244	11.36	Calr
1417607_at	220.32	22.6841	70.3388	9.66481	78.2136	17.1185	3.13227	-2.8169	1.11196	0.00275	0.00591	0.559	7.6904	7.94546	7.69976	6.26582	6.22538	5.88866	5.96739	6.59245	6.23978	Cox6a2
1417608_a_at	12841	131.061	11324.1	290.764	11573.5	324.626	1.13396	-1.10952	1.02202	0.000459	0.0146	0.378	13.6484	13.6337	13.6631	13.4286	13.4691	13.5027	13.4611	13.4923	13.5411	Rpl13a
1417609_at	156.04	12.5303	152.792	13.8378	314.837	47.52	1.02126	2.01767	2.06055	0.0715	0.00489	0.00377	7.41363	7.21293	7.22175	7.21605	7.39421	7.14444	8.18421	8.5297	8.15013	Ube2a
1417610_at	33.92	10.4462	30.1443	3.82816	29.4877	3.85475	1.12525	-1.15031	-1.02227	0.000905	0.575	0.837	4.86644	4.73812	5.52025	4.80955	4.79843	5.11115	4.74929	5.08395	4.78922	Apoa5
1417611_at	138.76	10.3027	533.237	43.3765	480.577	125.427	-3.84287	3.46337	-1.10958	0.000378	0.0102	0.5	7.12007	7.21803	7.00322	8.99226	8.98625	9.18812	9.26122	8.5098	8.85672	Tmem37
1417612_at	13.27	4.66485	255.862	10.6979	192.168	37.4255	-19.2813	14.4814	-1.33145	0.000314	0.000815	0.108	3.38568	4.22118	3.41902	8.02881	7.92807	8.03823	7.86559	7.32159	7.51817	Ier5
1417613_at	28.19	5.98972	47.7443	2.09572	49.2148	4.2109	-1.69366	1.74583	1.0308	5.17e-05	0.0342	0.639	5.06801	4.44111	4.87326	5.60519	5.50284	5.62091	5.51475	5.586	5.75194	Ier5
1417614_at	25.94	1.82551	25.7447	4.28841	22.8522	1.48716	1.00759	-1.13512	-1.12657	5.34e-07	0.085	0.364	4.79897	4.68877	4.59671	4.63237	4.45983	4.92723	4.53018	4.59671	4.4097	Ckm
1417615_a_at	11266.7	174.194	12468.9	630.598	10728	145.919	-1.10671	-1.05021	-1.16228	0.106	0.0151	0.0285	13.4577	13.4384	13.4829	13.5427	13.5876	13.6843	13.3932	13.4063	13.3676	Rpl11
1417616_at	20.1	4.81841	20.5664	2.6509	20.085	4.17376	-1.0232	-1.00075	-1.02397	0.00244	0.981	0.832	4.53234	4.4988	3.8621	4.55427	4.19616	4.31281	4.50351	4.47909	3.93268	St6galnac2
1417617_at	9.02	1.02233	9.38797	1.57594	9.45741	0.558084	-1.04079	1.04849	1.0074	0.000156	0.534	0.89	3.08311	3.35047	3.06815	3.13433	3.48249	3.03669	3.33646	3.18769	3.19526	St6galnac2
1417618_at	9.92	0.807988	9.00172	1.06092	9.83712	0.232702	1.10201	-1.00842	1.0928	0.00425	0.916	0.316	3.40366	3.17264	3.34275	3.25115	3.2784	2.95999	3.2784	3.2784	3.33711	Itih2
1417619_at	239.55	13.4601	171.844	16.5986	175.884	14.4409	1.394	-1.36197	1.02351	0.000103	0.00789	0.757	7.99197	7.87948	7.83666	7.29546	7.39766	7.56846	7.57949	7.44088	7.34544	Gadd45gip1
1417620_at	50.91	3.10248	25.0417	3.18382	25.1754	2.56189	2.03301	-2.02221	1.00534	0.00116	0.0016	0.945	5.76647	5.6029	5.63488	4.54264	4.52999	4.84379	4.47387	4.74344	4.72892	Rac2
1417621_at	29.95	2.29566	37.667	2.72107	60.4518	16.6735	-1.25766	2.01842	1.6049	0.000777	0.0466	0.106	4.77469	4.94113	4.98952	5.30891	5.27788	5.11115	5.43971	6.26158	5.93617	Nfatc1
1417622_at	376.76	56.0052	412.456	22.4367	343.968	11.8359	-1.09475	-1.09534	-1.19911	0.00218	0.449	0.013	8.62096	8.72225	8.29572	8.75497	8.7052	8.59979	8.40463	8.48179	8.39028	Slc12a2
1417623_at	29.61	3.92633	36.4382	4.54846	43.9465	1.88482	-1.23061	1.48418	1.20605	0.000489	0.0287	0.11	4.99672	4.99259	4.64855	5.33744	5.22476	4.97671	5.38779	5.50924	5.47332	Slc12a2
1417624_at	83.41	3.78775	175.635	4.70144	190.675	13.4152	-2.10569	2.28599	1.08563	0.000764	0.00019	0.175	6.39332	6.44015	6.30997	7.43794	7.50014	7.4302	7.67698	7.56593	7.47488	Nab1
1417625_s_at	21.74	3.45608	66.7811	11.2435	36.7041	19.1087	-3.07181	1.68832	-1.81945	0.000349	0.252	0.13	4.37076	4.67815	4.24291	5.96026	5.87039	6.31436	5.86917	4.49835	4.86092	Cmkor1
1417626_at	15.2	3.51535	13.8968	3.19537	15.4328	0.96786	1.09378	1.01532	1.11053	0.000547	0.838	0.481	3.59062	4.24727	3.86464	4.04425	3.36879	3.89355	3.85664	4.03746	3.94401	Usmg4
1417627_a_at	40.91	7.55708	51.7071	1.72035	45.8196	0.903689	-1.26392	1.12001	-1.1285	4e-05	0.374	0.00988	5.39645	5.03625	5.57837	5.67825	5.74476	5.65228	5.5503	5.50338	5.49944	Limk1
1417628_at	131.6	17.3036	99.2943	6.84843	162.973	19.0432	1.32535	1.23839	1.64131	0.0149	0.103	0.00751	6.97243	7.23946	6.88402	6.61791	6.5399	6.7363	7.1406	7.45853	7.42564	Supt6h
1417629_at	129.43	14.7289	60.5513	4.12541	61.6219	1.02645	2.13753	-2.10039	1.01768	0.00172	0.00647	0.686	7.19304	6.89834	6.93873	5.80213	5.96948	5.98176	5.92681	5.93661	5.9723	Prodh
1417630_at	170.27	6.01123	48.2196	3.51785	83.6137	1.99964	3.53113	-2.03639	1.73402	0.00359	2.87e-05	0.00281	7.43105	7.44944	7.35266	5.50856	5.70595	5.55261	6.36629	6.42496	6.36493	Mknk1
1417631_at	58.54	3.18785	30.3798	3.11305	35.6311	2.16311	1.92694	-1.64295	1.17285	0.00374	0.000477	0.0918	5.93766	5.78262	5.88951	4.78353	4.90153	5.07507	5.13674	5.07589	5.24731	Mknk1
1417632_at	55.89	12.2546	54.8705	2.84593	56.4205	4.93553	1.01858	1.00949	1.02825	0.000718	0.877	0.677	5.98007	5.97266	5.38324	5.85839	5.71357	5.75808	5.95564	5.76287	5.72519	Atp6v0a1
1417633_at	14.14	1.35004	14.1545	1.28673	13.4528	1.37217	-1.00103	-1.05108	-1.05216	0.915	0.57	0.55	3.95483	3.8194	3.67887	3.96586	3.72677	3.76536	3.79521	3.86381	3.57497	Sod3
1417634_at	20.02	2.96487	20.5936	3.04558	19.3911	1.68391	-1.02865	-1.03243	-1.06201	0.267	0.796	0.602	4.54866	4.16139	4.22885	4.59111	4.25111	4.22004	4.35491	4.12517	4.34061	Sod3
1417635_at	34.09	6.06858	67.9701	12.4364	17.662	4.00929	-1.99384	-1.93014	-3.84839	0.006	0.0214	0.00188	5.20459	4.76188	5.25814	5.76287	6.14969	6.29671	4.40706	3.73504	4.20591	Spa17
1417636_at	140.57	27.0535	71.121	1.3617	104.078	17.6034	1.97649	-1.35063	1.46339	0.0019	0.129	0.0636	7.24576	7.32391	6.77758	6.15877	6.17575	6.12156	6.42218	6.72265	6.91723	Slc6a9
1417637_a_at	60.28	4.58088	80.112	5.89916	64.948	10.9034	-1.329	1.07744	-1.23348	0.38	0.584	0.146	6.03383	5.83354	5.86532	6.41404	6.3466	6.20324	6.04258	5.74396	6.23524	Hmg20b
1417638_at	725.15	168.225	94.3336	22.0284	115.826	3.30104	7.68708	-6.26068	1.22784	0.0159	0.00442	0.226	9.8399	9.36355	9.22947	6.89961	6.41895	6.28613	6.82437	6.84023	6.9017	Lefty1
1417639_at	8.05	1.87561	8.57495	0.22019	8.32789	1.49134	-1.06521	1.03452	-1.02967	0.000223	0.816	0.733	3.33483	2.67787	2.93802	3.11862	3.05682	3.12398	2.87397	2.92799	3.32802	Slc22a4
1417640_at	64.69	6.10674	13.7796	0.951145	12.644	1.22272	4.69462	-5.11627	-1.08982	0.000976	3e-05	0.278	6.15459	5.99306	5.88628	3.85367	3.66587	3.82679	3.63717	3.52791	3.80271	Cd79b
1417641_at	6.18	0.570223	6.42578	0.671513	7.21509	0.436263	-1.03977	1.16749	1.12284	0.0108	0.0844	0.185	2.46607	2.71788	2.68482	2.69443	2.82221	2.51902	2.82626	2.94478	2.77681	Galntl5
1417642_at	15.73	1.2535	15.434	2.58387	16.1384	5.87958	1.01918	1.02596	1.04564	0.0107	0.954	0.956	3.83707	4.05172	4.02822	3.89876	4.18886	3.71684	3.73651	3.60766	4.517	Aldh1a3
1417643_at	42.72	7.59187	45.1011	4.18081	44.3522	1.16843	-1.05574	1.03821	-1.01689	2.38e-06	0.697	0.827	5.10251	5.61979	5.48025	5.33192	5.57566	5.56481	5.51413	5.45041	5.44727	Tsga2
1417644_at	7.29	1.9824	8.03806	0.681083	7.70052	0.2817	-1.10262	1.05631	-1.04383	0.00289	0.654	0.496	2.65794	3.25816	2.5803	2.90836	2.96355	3.13851	3.00462	2.91246	2.91589	Sspn
1417645_at	8.4	1.96272	7.69886	0.713706	6.68999	0.517569	1.09107	-1.25561	-1.1508	6.75e-06	0.241	0.116	2.96232	2.76876	3.40554	2.83195	2.90299	3.08686	2.8394	2.76109	2.61674	Sspn
1417646_a_at	1320.22	33.5338	1538.46	163.088	1660.48	187.006	-1.16531	1.25773	1.07931	0.362	0.0637	0.44	10.4082	10.3431	10.3474	10.4115	10.7173	10.6164	10.8736	10.6077	10.5932	Snx5
1417647_at	1077.55	43.3584	1093.51	104.005	943.611	125.258	-1.01481	-1.14194	-1.15885	0.00011	0.197	0.188	10.0442	10.1389	10.0352	9.927	10.176	10.1677	10.0877	9.75957	9.77458	Snx5
1417648_s_at	509.94	36.204	484.795	48.9824	381.62	46.235	1.05187	-1.33625	-1.27036	0.00214	0.0303	0.056	9.08952	9.00151	8.88419	8.81142	9.07861	8.85938	8.75898	8.52224	8.42615	Snx5
1417649_at	42.84	4.71769	1065.66	81.6298	675.555	297.349	-24.8754	15.7693	-1.57746	2.63e-05	0.00582	0.169	5.31174	5.34093	5.59291	10.1787	10.009	9.97671	9.97483	8.74932	9.20466	Cdkn1c
1417650_at	36.93	2.17031	33.2161	1.42829	29.2679	0.559354	1.11181	-1.26179	-1.1349	0.00138	0.0147	0.0232	5.24856	5.1055	5.26065	5.10736	5.06668	4.9847	4.9021	4.84995	4.86116	Lao1
1417651_at	14.2	1.88465	11.5115	2.35287	11.7647	2.40727	1.23355	-1.207	1.022	0.00853	0.264	0.908	3.9423	3.92593	3.58798	3.17289	3.77539	3.56349	3.19163	3.79311	3.62003	Cyp2c29
1417652_a_at	2605.97	137.33	4586.27	351.482	3669	134.79	-1.75991	1.40792	-1.25001	0.00265	0.0014	0.0242	11.3932	11.3884	11.2571	12.0297	12.2321	12.2187	11.9009	11.8055	11.8152	Tbca
1417653_at	22.27	2.9454	21.3813	1.8488	20.7985	2.88483	1.04157	-1.07075	-1.02802	6.01e-06	0.574	0.756	4.24789	4.52937	4.6273	4.31476	4.37778	4.55173	4.355	4.17757	4.57508	Pvalb
1417654_at	28.06	2.32023	41.6693	8.65688	43.7425	4.54494	-1.48501	1.55889	1.04975	2.71e-05	0.0049	0.686	4.93006	4.69284	4.79804	5.67312	5.32344	5.08498	5.60853	5.4081	5.32104	Sdc4
1417655_a_at	307.52	24.2877	168.172	12.0742	226.688	9.54017	1.8286	-1.35658	1.34796	7.65e-06	0.0104	0.00679	8.32912	8.32859	8.12656	7.49356	7.39437	7.286	7.89208	7.77914	7.79996	MGI:1933527
1417656_at	651.59	71.4146	81.2297	2.38175	133.763	30.409	8.02158	-4.87124	1.64672	0.193	0.0021	0.0671	9.35077	9.49651	9.1787	6.36644	6.36982	6.29429	7.35957	6.69226	7.06227	Mybl2
1417657_s_at	565.53	13.87	518.299	42.289	859.197	77.9641	1.09113	1.51928	1.65772	0.00256	0.0106	0.00198	9.16499	9.16247	9.10204	9.14015	8.99344	8.90985	9.63721	9.88636	9.70535	Dnajc2
1417658_at	27.96	7.23184	12.8295	1.33642	29.6561	1.657	2.17936	1.06066	2.31156	0.000182	0.641	0.00125	4.48378	5.17518	4.66592	3.49956	3.78907	3.73924	4.83624	4.98016	4.84995	Tbrg4
1417659_at	872.27	31.2233	1159.62	76.1857	1067.47	94.6815	-1.32943	1.22379	-1.08632	0.0205	0.0429	0.259	9.70783	9.80097	9.79521	10.0874	10.169	10.2757	10.1952	9.94879	10.0248	Vps29
1417660_s_at	1824.55	102.95	2095.72	61.1864	2139.03	108.34	-1.14862	1.17236	1.02066	0.00209	0.0216	0.592	10.7754	10.7964	10.9237	10.9898	11.0345	11.0741	11.0389	11.1425	11.0032	Vps29
1417661_at	1207.54	21.8804	683.144	9.94472	221.896	10.217	1.76762	-5.44193	-3.07867	0.00646	4.14e-05	0.000202	10.2668	10.2298	10.2165	9.40123	9.43989	9.40672	7.83177	7.83141	7.71492	Rad52b
1417662_at	11.27	1.43195	9.12038	0.235671	8.54528	0.452334	1.23569	-1.31886	-1.0673	0.000698	0.0481	0.148	3.68125	3.32404	3.45397	3.14717	3.19928	3.21987	3.04473	3.05619	3.1805	Elk3
1417663_a_at	54.21	4.48259	52.8066	1.34098	30.8166	11.1106	1.02658	-1.75912	-1.71358	1.02e-05	0.0894	0.103	5.87341	5.76421	5.63406	5.72767	5.75611	5.68322	5.43069	4.42931	4.79558	Ndrg3
1417664_a_at	55.26	6.48062	56.5848	1.61413	45.3915	3.28639	-1.02397	-1.21741	-1.24659	0.0454	0.0807	0.0208	5.96467	5.74072	5.64003	5.86458	5.81867	5.78261	5.43302	5.45293	5.61972	Ndrg3
1417665_a_at	642.32	37.7269	465.975	28.2827	416.124	63.5068	1.37844	-1.54358	-1.1198	0.0179	0.0255	0.306	9.2686	9.42134	9.28664	8.90923	8.75943	8.91821	8.48028	8.91689	8.67211	Cpsf1
1417666_at	753.47	25.2693	732.708	5.62892	591.217	9.92156	1.02834	-1.27444	-1.23932	0.00926	0.00164	0.000406	9.60858	9.54882	9.51321	9.52943	9.51368	9.50809	9.20557	9.23246	9.18419	Dnttip1
1417667_a_at	73.99	9.1145	141.915	14.1404	84.3978	12.3982	-1.91804	1.14067	-1.68151	3.6e-06	0.303	0.00891	6.36988	6.01171	6.2239	7.29269	7.00726	7.13249	6.61922	6.32877	6.21929	Pter
1417668_at	16.97	1.70305	16.2003	3.45105	13.4739	0.727209	1.04751	-1.25947	-1.20235	0.000767	0.0365	0.328	4.03274	4.24018	3.96889	3.61856	4.13153	4.23196	3.76084	3.82341	3.6678	Rtn4ip1
[truncated: 43,102 more rows]
