# Supplementary material for: Transcriptomic and phenotypic analysis of murine embryonic stem cell derived BMP2+ lineage cells: an insight into mesodermal patterning
Source: Genome Biol. 2007 Sep 4;8(9):R184. doi: 10.1186/gb-2007-8-9-r184 (PMC2375022; doi:10.1186/gb-2007-8-9-r184)
Supplement: Additional data file 16 — Normalized Affymetrix data set for the probe sets identified to be differentially downregulated in BMP2+ cells compared to control EBs (higher than two-fold downregulation, t-test p value < 0.01). [file gb-2007-8-9-r184-S16.xls]

## Sheet: downregulated in BMP2 (2 cond.)
Probesets	avg_BMP2undif	stdev_BMP2undif	avg_BMP2contr7d	stdev_BMP2contr7d	avg_BMP2purom7d	stdev_BMP2purom7d	fc_BMP2undiff_vs_BMP2contr7d	fc_BMP2undiff_vs_BMP2puro7d	fc_BMP2contr7d_vs_BMP2purom7d	ttest_BMP2undif_vs_BMP2contr7d	ttest_sc2_BMP2undif_vs_sc2_BMP2purom7d	ttest_BMP2contr7d_vs_BMP2purom7d	BMP2undif_01	BMP2undif_02	BMP2undif_03	BMP2contr7d_01	BMP2contr7d_02	BMP2contr7d_03	BMP2purom7d_01	BMP2purom7d_02	BMP2purom7d_03	symbol	title
1415698_at	905.99	37.47	913.375	78.4979	431.161	71.4146	-1.00815	-2.10128	-2.11841	1.52e-05	0.0115	0.0056	9.76365	9.88289	9.82103	9.96415	9.72204	9.80849	8.99118	8.52523	8.70106	Golph2	golgi phosphoprotein 2
1415780_a_at	149.5	11.2	773.402	68.3774	287.531	48.8231	-5.17326	1.92329	-2.6898	1.15e-06	0.00985	0.00244	7.09811	7.30975	7.25586	9.50417	9.5357	9.73439	8.4257	8.02919	8.00841	Armcx2	armadillo repeat containing, X-linked 2
1415806_at	20.14	5.04	182.908	8.9088	68.1261	7.74219	-9.08183	3.38263	-2.68484	0.176	0.0058	0.00122	4.28941	3.94722	4.66949	7.43203	7.56251	7.5469	5.94208	6.2598	6.05026	Plat	plasminogen activator, tissue
1415824_at	12.16	0.44	32.5084	8.08686	11.0078	1.16043	-2.67339	-1.10467	-2.95322	0.000324	0.219	0.00853	3.54596	3.61423	3.64936	5.3708	4.93551	4.675	3.62604	3.36341	3.37642	Scd2	stearoyl-Coenzyme A desaturase 2
1415856_at	171.18	11.08	2326.45	44.588	181.856	16.1454	-13.5907	1.06237	-12.7928	0.0082	0.41	0.000237	7.41779	7.3236	7.51055	11.1951	11.204	11.1521	7.62472	7.36756	7.51618	Emb	embigin
1415857_at	454.85	21.06	5173.94	357.601	661.59	56.2868	-11.375	1.45452	-7.82045	3.61e-06	0.00613	7.52e-06	8.79555	8.785	8.90418	12.4371	12.3286	12.2385	9.25561	9.49658	9.34687	Emb	embigin
1415865_s_at	84.21	1.35	151.744	10.1315	73.9967	9.24139	-1.80197	-1.13802	-2.05068	6.75e-05	0.199	0.00278	6.38232	6.38276	6.42256	7.20888	7.35073	7.17056	6.39127	6.03714	6.17756	Bpgm	2,3-bisphosphoglycerate mutase
1415871_at	57.79	3.29	89.1206	10.2217	18.9403	5.04748	-1.54215	-3.05116	-4.70533	0.000345	0.0137	0.00356	5.90048	5.89843	5.7549	6.65004	6.33162	6.43285	4.61484	3.87289	4.14308	Tgfbi	transforming growth factor, beta induced
1415890_at	126.61	2.55	581.418	44.4821	179.83	41.4303	-4.5922	1.42035	-3.23316	9.05e-06	0.119	0.00636	7.01249	6.9855	6.95431	9.29329	9.17542	9.07316	7.82509	7.36067	7.213	Papss1	3'-phosphoadenosine 5'-phosphosulfate synthase 1
1415899_at	99.64	15.75	763.541	57.3507	228.057	36.6501	-7.66299	2.28881	-3.34802	0.000506	0.00323	0.00189	6.51236	6.48912	6.88037	9.61933	9.65435	9.44763	8.02318	7.5555	7.88207	Junb	Jun-B oncogene
1415918_a_at	1521	381.09	6166.36	44.719	2376.85	306.716	-4.05415	1.56269	-2.59434	4.23e-05	0.0584	0.00638	10.4059	10.2872	10.9342	12.6016	12.5811	12.5878	11.3236	11.3133	10.9822	Tpi1	triosephosphate isomerase 1
1415927_at	14.06	0.66	226.922	23.3019	35.4411	4.5827	-16.1396	2.5207	-6.4028	9.42e-06	0.00347	7.09e-05	3.7341	3.85093	3.85348	7.86044	7.65371	7.94837	5.27282	4.91622	5.22756	Actc1	actin, alpha, cardiac
1415935_at	8.56	0.26	40.1115	4.62623	10.7643	1.09891	-4.68592	1.25752	-3.72633	0.00161	0.0503	0.000142	3.14707	3.07524	3.06706	5.13903	5.47384	5.34538	3.5792	3.2904	3.40013	Smoc2	SPARC related modular calcium binding 2
1415938_at	38.65	8.84	1313.55	199.773	20.8086	8.80657	-33.9858	-1.8574	-63.1254	0.131	0.0824	0.000989	5.32135	4.86881	5.54678	10.1485	10.3178	10.5787	4.9524	3.92942	4.02044	Spink3	serine peptidase inhibitor, Kazal type 3
1415995_at	74.25	16.78	615.649	40.0042	229.481	30.8132	-8.29157	3.09066	-2.68279	0.00137	0.00298	0.00155	5.99451	6.03111	6.54855	9.35034	9.16302	9.27838	8.03864	7.80223	7.66027	Casp6	caspase 6
1415996_at	2497.04	180.54	1090.79	41.2556	301.883	53.9023	2.28919	-8.27156	-3.61331	0.000132	0.000648	0.00454	11.2475	11.3994	11.2037	10.0934	10.1436	10.0344	8.49265	7.98804	8.18767	Txnip	thioredoxin interacting protein
1415997_at	1113.23	162.22	444.038	69.0634	129.88	14.7174	2.50706	-8.57121	-3.41883	2.44e-05	7.7e-05	0.000713	9.85663	10.2142	10.2582	8.99042	8.82107	8.53614	7.19428	6.88672	6.9641	Txnip	thioredoxin interacting protein
1415999_at	29.06	2.27	309.774	29.2275	51.5624	6.04235	-10.6598	1.77434	-6.00775	1.25e-06	0.00411	5.45e-05	4.72723	4.9034	4.94302	8.39578	8.2935	8.12288	5.76823	5.7963	5.47938	Hey1	hairy/enhancer-of-split related with YRPW motif 1
1416002_x_at	54.1	15	148.788	26.062	74.2415	15.1861	-2.75025	1.3723	-2.00412	0.000567	0.175	0.00988	6.13333	5.68937	5.34034	7.10489	7.48033	7.02396	6.51933	6.00875	6.05755	Cotl1	coactosin-like 1 (Dictyostelium)
1416022_at	56.71	5.79	1350.89	134.607	348.024	98.4129	-23.821	6.13691	-3.8816	0.00854	0.00322	0.00624	5.67118	5.9668	5.82328	10.2248	10.4631	10.4963	8.84901	8.23374	8.13915	Fabp5	fatty acid binding protein 5, epidermal
1416122_at	19.18	1.17	888.744	10.1162	144.484	16.9559	-46.337	7.53305	-6.15116	0.00157	9.9e-05	0.00119	4.17901	4.35321	4.24707	9.81303	9.78049	9.79316	7.04974	7.09886	7.35652	Ccnd2	cyclin D2
1416123_at	6.25	0.58	46.8365	7.70218	9.71673	1.13913	-7.49384	1.55468	-4.82019	0.000851	0.0088	0.000325	2.77801	2.62339	2.51553	5.76873	5.2897	5.55068	3.07825	3.41225	3.3303	Ccnd2	cyclin D2
1416136_at	35.91	4.32	139.573	11.043	17.6429	1.51765	-3.88674	-2.03538	-7.911	9.79e-05	0.00186	6.86e-06	4.97618	5.32557	5.17641	7.2301	7.00117	7.13424	4.27296	4.03524	4.10437	Mmp2	matrix metallopeptidase 2
1416155_at	201.56	31.39	1814.45	96.1354	696.481	56.1854	-9.00203	3.45545	-2.60517	0.00205	0.00157	0.000164	7.78305	7.77537	7.36913	10.7919	10.9102	10.7699	9.57243	9.37599	9.37428	Hmgb3	high mobility group box 3
1416167_at	688.12	56.05	2487.48	99.0428	940.02	179.797	-3.6149	1.36607	-2.6462	0.000208	0.0871	0.0089	9.31449	9.40889	9.54667	11.2153	11.2962	11.3276	10.1622	9.74934	9.66806	Prdx4	peroxiredoxin 4
1416168_at	28.16	8.03	110.907	9.21383	33.9012	4.41662	-3.93846	1.20388	-3.27148	0.0012	0.337	0.000625	4.40624	4.71856	5.20733	6.92514	6.72986	6.71495	5.20823	5.16575	4.84995	Serpinf1	serine (or cysteine) peptidase inhibitor, clade F, member 1
1416211_a_at	12.76	2.69	185.243	33.4069	14.0258	3.06781	-14.5175	1.0992	-13.2073	0.000845	0.642	0.00017	3.35249	3.643	3.96035	7.2439	7.53737	7.77072	4.0051	3.39187	3.95642	Ptn	pleiotrophin
1416222_at	472.49	29.57	562.546	49.5902	250.466	38.6022	-1.1906	-1.88644	-2.24599	0.0122	0.00886	0.00289	8.97373	8.79335	8.87973	9.26901	9.10543	9.02201	8.2041	7.81523	7.85343	Nsdhl	NAD(P) dependent steroid dehydrogenase-like
1416253_at	172.23	9.14	312.454	9.29425	126.315	13.4906	-1.81417	-1.3635	-2.47362	0.00138	0.0193	0.00246	7.37079	7.39696	7.51282	8.28399	8.33139	8.24586	7.14854	6.89522	6.88301	Cdkn2d	cyclin-dependent kinase inhibitor 2D (p19, inhibits CDK4)
1416286_at	8.64	0.89	23.9356	3.43053	11.1983	2.09655	-2.77032	1.29609	-2.13744	0.00986	0.149	0.00738	3.045	3.00158	3.27284	4.67406	4.32179	4.71588	3.59797	3.66513	3.13757	Rgs4	regulator of G-protein signaling 4
1416319_at	168.59	7.8	317.724	14.0233	136.853	22.1539	-1.88459	-1.2319	-2.32164	9.53e-05	0.128	0.00728	7.31911	7.42531	7.44456	8.24519	8.31423	8.37266	7.34335	6.96955	6.94063	Adk	adenosine kinase
1416342_at	9.97	1.73	27.7705	3.91146	12.5977	1.22984	-2.7854	1.26356	-2.20441	0.128	0.126	0.00228	3.54534	3.32403	3.03755	4.57821	4.98688	4.79251	3.8069	3.59876	3.54624	Tnc	tenascin C
1416354_at	18.41	1.1	378.265	37.5754	70.0289	18.9257	-20.5467	3.80385	-5.40155	7.06e-06	0.0116	0.00436	4.12532	4.29355	4.18371	8.7116	8.53201	8.43214	6.47938	5.68331	6.11842	Rbmx	RNA binding motif protein, X chromosome
1416366_at	1143.49	51.19	1366.11	122.952	651.626	111.444	-1.19468	-1.75483	-2.09646	4.87e-07	0.0205	0.00557	10.0985	10.1499	10.2264	10.28	10.4155	10.5403	9.60716	9.17661	9.21988	Ndufc2	NADH dehydrogenase (ubiquinone) 1, subcomplex unknown, 2
1416384_a_at	1583.1	107.43	1606.71	50.1828	709.718	47.3238	-1.01491	-2.2306	-2.26387	0.00158	0.000127	0.000396	10.641	10.5211	10.7168	10.6141	10.6344	10.6998	9.57808	9.41706	9.4119	Cope	coatomer protein complex, subunit epsilon
1416389_a_at	40.53	4.21	599.545	42.8388	287.535	20.6638	-14.7926	7.09438	-2.08512	0.00467	2.95e-05	0.000234	5.49478	5.20159	5.31053	9.312	9.25462	9.10903	8.27748	8.07651	8.14145	Rcbtb2	regulator of chromosome condensation (RCC1) and BTB (POZ) domain containing protein 2
1416400_at	168.07	10.34	330.46	5.82524	142.608	10.6486	-1.9662	-1.17855	-2.31726	0.00826	0.042	0.00159	7.48875	7.31858	7.36615	8.35054	8.39719	8.35683	7.27273	7.11693	7.07019	Pycrl	pyrroline-5-carboxylate reductase-like
1416405_at	29.05	7.89	89.8444	7.11628	37.4339	2.18332	-3.09275	1.2886	-2.40008	4.77e-05	0.244	0.000197	4.32361	5.02211	5.11413	6.5793	6.52378	6.35572	5.3053	5.13677	5.23182	Bgn	biglycan
1416442_at	503.1	23.28	1065.63	65.2273	351.715	77.6129	-2.11812	-1.43042	-3.0298	0.00187	0.0888	0.00788	9.04675	8.9567	8.91761	10.1256	10.0867	9.95462	8.77524	8.16973	8.36214	Ier2	immediate early response 2
1416505_at	279.91	30.81	701.256	43.1861	349.324	41.0501	-2.50529	1.24799	-2.00746	6.7e-05	0.0734	0.00238	8.12307	8.28201	7.96393	9.43629	9.3727	9.54698	8.63113	8.32926	8.36568	Nr4a1	nuclear receptor subfamily 4, group A, member 1
1416576_at	231.46	69.13	327.743	28.6661	52.2953	17.675	-1.41598	-4.42602	-6.26717	3.34e-05	0.00396	0.00644	7.58192	7.58128	8.28211	8.41013	8.20438	8.44334	6.17628	5.28017	5.51442	Socs3	suppressor of cytokine signaling 3
1416594_at	154.27	11.77	115.983	6.67936	31.7852	6.09871	1.3301	-4.85351	-3.64897	1.78e-05	0.0022	0.00499	7.13919	7.30861	7.35158	6.92045	6.7607	6.88729	5.09205	5.18511	4.63612	Sfrp1	secreted frizzled-related sequence protein 1
1416621_at	381.31	26.06	522.123	17.9009	223.557	21.3319	-1.36929	-1.70565	-2.33553	2.11e-05	0.00221	0.00184	8.56532	8.6743	8.47809	8.97626	9.03161	9.07517	7.92466	7.82638	7.64906	Llglh	lethal giant larvae homolog
1416623_at	17.9	0.96	117.24	9.31755	30.9487	3.80614	-6.5497	1.72897	-3.7882	5.36e-05	0.00789	0.000256	4.10538	4.12843	4.2483	6.77811	6.83658	6.99633	5.1284	4.7769	4.92847	Thbs3	thrombospondin 3
1416628_at	351.03	27.69	597.003	22.027	232.198	15.0688	-1.70072	-1.51177	-2.5711	0.00268	0.00275	0.000137	8.52155	8.31767	8.51788	9.19547	9.18582	9.28155	7.96019	7.83029	7.78117	0610006I08Rik	RIKEN cDNA 0610006I08 gene
1416638_at	28.18	2.87	198.24	30.5103	49.5389	6.65844	-7.03478	1.75795	-4.0017	0.000741	0.0056	0.000325	4.97471	4.70334	4.75671	7.40954	7.84933	7.60058	5.81729	5.42922	5.61887	Sall2	sal-like 2 (Drosophila)
1416658_at	10.8	0.58	363.807	13.5699	15.0166	1.88787	-33.6859	1.39043	-24.227	5.09e-05	0.0324	0.000202	3.5085	3.35347	3.43139	8.55883	8.50912	8.45114	4.07571	3.91636	3.71029	Frzb	frizzled-related protein
1416676_at	6.99	0.41	66.2642	15.4958	10.2311	2.88598	-9.47985	1.46367	-6.47676	0.601	0.15	0.000983	2.81861	2.87977	2.71147	6.33924	5.64618	6.08207	3.74327	2.95159	3.25784	Kng1	kininogen 1
1416695_at	312.99	6.36	426.559	33.0981	131.648	22.152	-1.36285	-2.37748	-3.24015	6.92e-05	0.0107	0.00182	8.31641	8.25824	8.29469	8.60159	8.79149	8.80776	7.2869	6.82101	6.97404	Bzrp	benzodiazepine receptor, peripheral
1416740_at	32.77	5.3	242.232	16.1338	62.06	16.1483	-7.39189	1.89381	-3.9032	0.00337	0.0371	0.00922	4.91467	4.87122	5.28056	7.94541	7.99891	7.8099	6.27764	5.50304	5.98296	Col5a1	procollagen, type V, alpha 1
1416746_at	1926.24	80.16	1470.64	47.744	402.114	82.469	1.30979	-4.79029	-3.65728	0.00303	0.00421	0.00689	10.8894	10.8649	10.978	10.4923	10.5752	10.4977	8.93504	8.34691	8.61211	H2afx	H2A histone family, member X
1416759_at	115.95	24.88	63.8834	4.11531	21.372	5.02429	1.81503	-5.42533	-2.98912	0.00264	0.000755	0.00957	6.84152	7.14411	6.51928	6.08626	5.90002	5.99982	4.75114	4.32436	4.10033	Mical1	microtubule associated monoxygenase, calponin and LIM domain containing 1
1416761_at	35.18	7.92	241.03	24.9102	30.5073	3.34005	-6.85134	-1.15317	-7.90073	0.000325	0.417	2.02e-05	4.92291	5.47008	4.94884	7.85827	7.79349	8.07246	4.96307	5.06404	4.74837	---	---
1416780_at	119.01	15.07	279.277	24.3431	85.6671	2.29693	-2.34667	-1.38921	-3.26002	0.000155	0.0408	0.000743	7.0826	6.72849	6.85115	8.26346	8.04037	8.06218	6.38593	6.41306	6.46199	Pfkm	phosphofructokinase, muscle
1416811_s_at	8.99	1.37	80.5628	21.064	10.0099	0.565331	-8.96138	1.11345	-8.04831	0.000731	0.339	0.00334	2.89492	3.25145	3.32301	6.12965	6.06294	6.71173	3.41029	3.25198	3.30325	Ctla2a; Ctla2b	cytotoxic T lymphocyte-associated protein 2 alpha; cytotoxic T lymphocyte-associated protein 2 beta
1416824_at	258.9	17.14	419.999	21.4801	154.659	29.9328	-1.62224	-1.67401	-2.71565	0.0032	0.0291	0.00784	8.10827	7.91688	8.0173	8.6529	8.69175	8.79434	7.55578	7.02826	7.18277	B230118H07Rik	RIKEN cDNA B230118H07 gene
1416842_at	65.1	3.72	493.822	20.3279	155.398	28.487	-7.58559	2.38706	-3.17779	0.00283	0.00843	0.00541	6.11472	5.99597	5.95871	8.90641	8.92031	9.01441	7.55651	7.13343	7.10371	Gstm5	glutathione S-transferase, mu 5
1416855_at	94.57	9.47	734.152	46.9263	124.507	14.3773	-7.76305	1.31656	-5.89647	0.00605	0.0361	0.000106	6.6784	6.39333	6.60332	9.56667	9.40953	9.57755	6.89637	7.13748	6.82775	Gas1	growth arrest specific 1
1416872_at	117.99	4.13	439.8	18.237	155.374	26.0022	-3.72744	1.31684	-2.83059	0.0049	0.0978	0.00537	6.84481	6.93891	6.86212	8.84743	8.75535	8.73689	7.53126	7.09023	7.1787	Tspan6	tetraspanin 6
1416895_at	16.41	2.4	243.04	2.11734	52.8127	9.75951	-14.8105	3.21833	-4.60192	0.000232	0.00138	0.00489	3.81314	4.02885	4.23728	7.93125	7.93328	7.91051	5.9625	5.73412	5.4213	Efna1	ephrin A1
1416910_at	461.06	15.75	667.326	20.8483	251.963	36.5539	-1.44737	-1.82987	-2.64851	0.00689	0.0142	0.00539	8.86129	8.79342	8.89001	9.36621	9.34689	9.43225	8.18206	7.76611	7.95285	Dnajc15	DnaJ (Hsp40) homolog, subfamily C, member 15
1416921_x_at	3666.64	485.2	5637.05	274.126	2800.11	209.143	-1.53739	-1.30946	-2.01316	0.00468	0.0481	0.000451	11.7182	11.733	12.0453	12.5324	12.4534	12.3929	11.4781	11.5401	11.3274	Aldoa	aldolase 1, A isoform
1417034_at	286.62	10.95	824.191	73.7925	284.893	12.8124	-2.87555	-1.00606	-2.89298	8.23e-05	0.865	0.000431	8.19581	8.09792	8.19306	9.53667	9.71993	9.79204	8.21322	8.16284	8.08384	Trappc6a	trafficking protein particle complex 6A
1417056_at	640.73	30.42	1430	40.64	561.884	82.9281	-2.23183	-1.14033	-2.54501	5.29e-05	0.233	0.00606	9.28454	9.40057	9.28245	10.4618	10.4543	10.5282	9.3572	8.96261	9.05232	Psme1	proteasome (prosome, macropain) 28 subunit, alpha
1417092_at	11.17	1.03	68.2189	4.63455	19.3315	3.72984	-6.10733	1.73066	-3.5289	0.00576	0.0234	0.00371	3.52394	3.32389	3.58388	6.00473	6.06938	6.19562	3.99157	4.23129	4.5426	Pthr1	parathyroid hormone receptor 1
1417104_at	24.89	8.2	201.438	24.3126	57.4629	4.7206	-8.09311	2.30867	-3.50552	1.04e-06	0.0363	0.000261	4.52448	4.15323	5.08171	7.47142	7.64935	7.82069	5.94889	5.71198	5.86292	Emp3	epithelial membrane protein 3
1417118_a_at	342.9	16.95	549.012	46.2955	245.198	42.7231	-1.60109	-1.39846	-2.23906	0.000139	0.0637	0.00546	8.36644	8.3947	8.50028	9.18508	8.9545	9.1519	8.18967	7.70199	7.87898	Ard1	N-acetyltransferase ARD1 homolog (S. cerevisiae)
1417141_at	47.67	10.06	156.648	12.2479	46.5721	10.2434	-3.28608	-1.02357	-3.36355	0.00146	0.904	0.00524	5.18975	5.65852	5.80776	7.41595	7.23036	7.21925	5.85603	5.24843	5.45225	Igtp	interferon gamma induced GTPase
1417177_at	281.16	4.57	743.201	34.562	144.323	34.6382	-2.64334	-1.94813	-5.14956	0.000119	0.0369	0.00524	8.15205	8.14514	8.10823	9.45817	9.58023	9.57124	7.507	7.10224	6.82869	Galk1	galactokinase 1
1417189_at	650.22	19.17	1713.73	70.3918	725.419	90.444	-2.63561	1.11565	-2.3624	5.4e-05	0.27	0.00324	9.32562	9.31479	9.39273	10.6782	10.7961	10.7521	9.69512	9.42128	9.37002	Psme2	proteasome (prosome, macropain) 28 subunit, beta
1417234_at	192.57	33.05	64.8287	9.51308	25.982	3.24434	2.97044	-7.41168	-2.49514	0.00101	0.000127	0.0015	7.43018	7.84994	7.44739	5.7667	6.19223	6.06438	4.89188	4.56456	4.6202	Mmp11	matrix metallopeptidase 11
1417312_at	29.3	2.87	37.3037	4.70371	18.4633	2.02931	-1.27316	-1.58693	-2.02043	0.00145	0.00643	0.00232	4.70189	4.97166	4.93067	5.28434	4.9997	5.35567	4.01242	4.27595	4.31316	Dkk3	dickkopf homolog 3 (Xenopus laevis)
1417359_at	45.73	5.49	142.401	12.7095	55.8017	1.8745	-3.11395	1.22024	-2.55191	0.000443	0.0939	0.00123	5.31345	5.54987	5.6602	7.22752	6.99691	7.22508	5.77998	5.85677	5.76836	Mfap2	microfibrillar-associated protein 2
1417409_at	14.77	4.68	2044.96	68.7639	1017.33	62.861	-138.454	68.8784	-2.01012	0.00346	0.00128	0.000333	3.78494	4.31246	3.41379	10.9804	10.9599	11.0516	9.94371	9.93279	10.0898	Jun	Jun oncogene
1417427_at	292.2	3.7	590.47	68.8133	235.404	10.5925	-2.02077	-1.24127	-2.50833	0.221	0.00954	0.00218	8.1703	8.19618	8.20565	9.0291	9.20198	9.3664	7.94792	7.82071	7.86545	1500026D16Rik	RIKEN cDNA 1500026D16 gene
1417444_at	165.72	26.45	458.479	25.4239	180.894	27.0765	-2.76659	1.09157	-2.53451	0.0261	0.508	0.0035	7.23072	7.23548	7.61661	8.75306	8.91265	8.85194	7.72734	7.3989	7.33985	E2f5	E2F transcription factor 5
1417466_at	7.28	0.72	76.5221	1.04228	7.71033	0.640894	-10.5113	1.05911	-9.92462	0.00012	0.474	0.000301	2.76674	2.79377	3.02033	6.27834	6.23926	6.25554	3.07825	2.89	2.86242	---	---
1417483_at	19.32	1.83	205.34	12.995	90.5387	6.95882	-10.6284	4.68627	-2.26798	0.0053	3.44e-05	0.000194	4.26915	4.4038	4.13056	7.57267	7.72745	7.73957	6.5681	6.55795	6.36654	Nfkbiz	nuclear factor of kappa light polypeptide gene enhancer in B-cells inhibitor, zeta
1417502_at	51.49	4.05	542.252	84.0064	242.482	14.1606	-10.5312	4.70929	-2.23626	0.000343	1.94e-05	0.00746	5.61597	5.62215	5.81169	9.14457	9.25704	8.81037	7.86605	7.87868	8.01564	Tspan7	tetraspanin 7
1417503_at	717.58	48.72	888.821	14.9658	436.089	55.0195	-1.23864	-1.64549	-2.03816	0.000338	0.00756	0.00868	9.38517	9.48774	9.58143	9.82292	9.77683	9.78709	8.96179	8.62605	8.69542	Rfc2	replication factor C (activator 1) 2
1417505_s_at	59.63	10.06	117.842	5.55276	36.464	3.98969	-1.97621	-1.63531	-3.23173	2.18e-05	0.0214	0.000865	6.09228	5.95676	5.60188	6.92769	6.8007	6.91047	5.2971	4.99571	5.25434	Il11ra1; Il11ra2	interleukin 11 receptor, alpha chain 1; interleukin 11 receptor, alpha chain 2
1417533_a_at	119.54	14	649.101	25.1672	161.731	34.0115	-5.42999	1.35295	-4.01345	5.32e-05	0.119	0.00585	7.00707	6.98375	6.69234	9.31781	9.30205	9.4049	7.63268	7.03691	7.28004	Itgb5	integrin beta 5
1417534_at	102.34	2.08	409.137	20.0897	136.49	20.3926	-3.99782	1.33369	-2.99757	0.724	0.0797	0.00311	6.64494	6.70259	6.68345	8.75445	8.65024	8.6212	7.3029	6.87407	7.06893	Itgb5	Integrin beta 5 (Itgb5), mRNA
1417542_at	415.12	35.02	201.041	20.6026	92.1014	1.07678	2.06485	-4.50721	-2.18283	0.000824	0.000878	0.00501	8.7056	8.81026	8.56596	7.81026	7.59248	7.53659	6.53455	6.50554	6.53516	Rps6ka2	ribosomal protein S6 kinase, polypeptide 2
1417574_at	13.26	0.57	149.039	8.83658	34.0374	9.9349	-11.2398	2.56692	-4.37869	0.0156	0.0275	0.00904	3.67209	3.79415	3.71675	7.30382	7.13275	7.217	5.49899	4.71371	4.93775	Cxcl12	chemokine (C-X-C motif) ligand 12
1417586_at	469.38	23.99	313.32	12.4763	143.542	21.632	1.49809	-3.26998	-2.18277	0.00123	0.00247	0.00813	8.85418	8.95413	8.81179	8.33121	8.31678	8.22416	7.38182	6.95412	7.12774	Timeless	timeless homolog (Drosophila)
1417635_at	34.09	6.07	67.9701	12.4364	17.662	4.00929	-1.99384	-1.93014	-3.84839	0.006	0.0214	0.00188	5.20459	4.76188	5.25814	5.76287	6.14969	6.29671	4.40706	3.73504	4.20591	Spa17	sperm autoantigenic protein 17
1417661_at	1207.54	21.88	683.144	9.94472	221.896	10.217	1.76762	-5.44193	-3.07867	0.00646	4.14e-05	0.000202	10.2668	10.2298	10.2165	9.40123	9.43989	9.40672	7.83177	7.83141	7.71492	Rad52b	RAD52 homolog B (S. cerevisiae)
1417673_at	8.94	1.98	24.3575	3.00804	9.0187	1.44295	-2.72456	1.0088	-2.70078	4.55e-05	0.922	0.00134	2.93401	3.48653	2.99177	4.7217	4.38554	4.68847	2.93161	3.3937	3.15646	Grb14	growth factor receptor bound protein 14
1417697_at	33.91	4.14	236.74	20.4587	110.241	7.9693	-6.98141	3.25099	-2.14747	0.0104	0.00043	0.000362	5.26654	4.92796	5.0348	8.00733	7.88587	7.75747	6.89245	6.76652	6.68711	Soat1	sterol O-acyltransferase 1
1417706_at	17.24	1.34	44.0299	6.02074	21.483	1.99893	-2.55394	1.24611	-2.04953	0.000455	0.0394	0.00321	3.98562	4.21017	4.11856	5.21713	5.53402	5.60163	4.5097	4.49107	4.2616	Naglu	alpha-N-acetylglucosaminidase (Sanfilippo disease IIIB)
1417710_at	380.62	21.86	1465	30.4106	646.927	94.0314	-3.84898	1.69967	-2.26455	7.34e-05	0.0137	0.00859	8.52848	8.51877	8.66467	10.5081	10.5496	10.4917	9.55635	9.16371	9.2629	0610012D09Rik	RIKEN cDNA 0610012D09 gene
1417722_at	486.4	26.38	912.304	41.0456	364.107	27.0563	-1.87563	-1.33587	-2.50559	0.00273	0.00673	0.00019	8.88333	8.87693	9.01357	9.80121	9.78985	9.90618	8.62266	8.41661	8.47756	Pgls	6-phosphogluconolactonase
1417727_at	744.4	13.56	1573.28	37.0421	692.586	84.9898	-2.11348	-1.07481	-2.2716	5.14e-05	0.38	0.00537	9.55844	9.55131	9.50956	10.5853	10.6194	10.6532	9.62693	9.33621	9.32355	Sfrs9	splicing factor, arginine/serine rich 9
1417741_at	43.83	8.26	124.543	16.0712	22.0375	8.17391	-2.84149	-1.98888	-5.6514	0.000112	0.0581	0.00798	5.27578	5.29949	5.73781	7.11059	6.7392	7.00673	4.3508	4.94975	3.88787	Pygl	liver glycogen phosphorylase
1417772_at	661.86	32.16	1033.01	24.3831	317.84	32.9097	-1.56077	-2.08237	-3.25009	0.000872	0.00209	0.00174	9.38074	9.29364	9.43331	10.0438	10.0173	9.97603	8.33343	8.4435	8.14377	Grhpr	glyoxylate reductase/hydroxypyruvate reductase
1417780_at	67.44	4.91	338.86	8.85072	101.878	21.3301	-5.02461	1.51064	-3.32614	0.00694	0.0602	0.00803	6.18853	6.04247	5.98792	8.36823	8.44329	8.40113	6.98266	6.50371	6.4663	Lass4	longevity assurance homolog 4 (S. cerevisiae)
1417793_at	23.3	4.03	51.9159	1.72921	18.3503	2.17166	-2.22815	-1.26973	-2.82916	5.48e-05	0.149	0.00271	4.63014	4.72259	4.22858	5.68028	5.7515	5.66095	4.33153	3.99384	4.24682	Iigp2	interferon inducible GTPase 2
1417821_at	94.1	7.98	65.0097	14.4117	25.8463	4.93101	1.44748	-3.64075	-2.51524	0.00535	0.00215	0.00551	6.6459	6.41026	6.60161	6.33641	5.94584	5.71644	4.96565	4.62688	4.43192	D17H6S56E-5	DNA segment, Chr 17, human D6S56E 5
1417826_at	127.08	12.99	314.227	17.0673	110.985	16.3944	-2.47267	-1.14502	-2.83126	0.00534	0.254	0.0028	6.82969	6.99781	7.12619	8.27583	8.22744	8.37951	7.01169	6.73986	6.60039	Akr1e1	aldo-keto reductase family 1, member E1
1417836_at	129.33	9.09	203.941	22.4388	75.421	7.98222	-1.5769	-1.71477	-2.70403	0.00317	0.0032	0.000392	6.9509	7.12743	6.95938	7.47611	7.76605	7.75554	6.23991	6.38064	6.07384	Gpx7	glutathione peroxidase 7
1417928_at	20	5.27	100.843	10.4715	16.2311	5.29905	-5.04213	-1.2322	-6.21291	0.000208	0.422	0.0064	4.66422	3.88867	4.31027	6.54914	6.58536	6.81834	4.44598	3.96831	3.49124	Pdlim4	PDZ and LIM domain 4
1417932_at	10.71	1.02	35.4676	4.41458	12.7624	0.533184	-3.31164	1.19163	-2.77907	0.000719	0.0627	0.00232	3.34721	3.3303	3.57097	5.12298	5.32767	4.9725	3.6683	3.61533	3.73534	Il18	interleukin 18
1417938_at	322.92	14.85	255.859	17.489	103.992	20.5775	1.2621	-3.10523	-2.46037	5.89e-05	0.00664	0.00811	8.28228	8.31186	8.40795	7.89853	8.09583	7.99652	6.99253	6.58714	6.46749	Rad51ap1	RAD51 associated protein 1
1417951_at	90.27	4.76	1069.71	51.1083	120.624	44.6247	-11.8501	1.33626	-8.86812	0.00149	0.343	0.00726	6.55782	6.40913	6.51749	9.98127	10.1061	10.0983	7.42187	6.67805	6.45937	Eno3	enolase 3, beta muscle
1417985_at	28.37	3.47	136.167	9.15859	35.7715	6.90147	-4.79969	1.26089	-3.80659	5.93e-07	0.167	0.00286	4.85108	4.98023	4.62486	7.17795	7.09945	6.98372	4.93494	5.44644	5.04962	Nrarp	Notch-regulated ankyrin repeat protein
1417986_at	69.18	1.41	186.925	25.2519	72.8994	5.76638	-2.70201	1.05376	-2.56415	4.52e-06	0.378	0.00167	6.12931	6.12931	6.07791	7.3134	7.59565	7.70244	6.10346	6.31262	6.13862	Nrarp	Notch-regulated ankyrin repeat protein
1418004_a_at	40.47	12.08	429.176	7.61697	63.4851	10.5553	-10.6048	1.5687	-6.76025	0.0055	0.0927	0.00255	5.26091	5.74075	4.88705	8.74639	8.77032	8.71911	6.09612	5.68279	6.1432	1810009M01Rik	RIKEN cDNA 1810009M01 gene
1418084_at	7.75	1.68	84.6296	25.2088	16.0941	3.52922	-10.9199	2.07666	-5.25842	1.58e-05	0.0127	0.0022	2.81791	2.7098	3.27284	6.80181	5.94517	6.33458	4.33211	3.77192	3.85602	Nrp1	neuropilin 1
1418086_at	44.52	1.45	81.0165	9.06542	25.659	4.39414	-1.81978	-1.73506	-3.15743	0.000491	0.0275	0.00134	5.46036	5.52849	5.43885	6.15748	6.36266	6.48184	4.90079	4.3995	4.70038	Ppp1r14a	protein phosphatase 1, regulatory (inhibitor) subunit 14A
1418102_at	379.74	33.33	501.75	49.6152	125.943	21.51	-1.3213	-3.01518	-3.98396	0.248	0.00209	0.000808	8.68816	8.57326	8.434	9.09312	8.99697	8.80796	7.21542	6.72548	6.94713	Hes1	hairy and enhancer of split 1 (Drosophila)
1418107_at	38.58	0.56	54.099	0.978658	22.8241	2.79074	-1.40226	-1.69032	-2.37026	0.000245	0.0169	0.00596	5.26224	5.25338	5.29288	5.78712	5.74586	5.73914	4.31068	4.66545	4.53919	Tcea2	transcription elongation factor A (SII), 2
1418123_at	103.04	10.96	346.59	41.6136	152.723	25.1638	-3.36365	1.48217	-2.26941	0.000199	0.0301	0.0026	6.74493	6.79785	6.5013	8.60633	8.26065	8.42352	7.50604	7.10922	7.11189	Unc119	unc-119 homolog (C. elegans)
1418174_at	29.74	4.96	58.0373	2.1076	26.5945	3.45779	-1.95149	-1.11828	-2.1823	0.181	0.411	0.00528	4.72827	5.14767	4.76969	5.89843	5.79837	5.87799	4.60099	4.64082	4.93395	Dbp	D site albumin promoter binding protein
1418185_at	335.32	16.66	409.558	31.4811	161.506	29.6961	-1.22139	-2.07621	-2.53587	0.000599	0.0135	0.0049	8.44281	8.30583	8.41595	8.54389	8.74363	8.73745	7.60789	7.23625	7.11548	4733401H18Rik	RIKEN cDNA 4733401H18 gene
1418186_at	61.41	8.66	89.1431	1.86801	24.0151	4.30531	-1.45161	-2.55714	-3.71197	0.000504	0.00236	0.00541	5.91819	5.73468	6.13953	6.44709	6.47888	6.50756	4.53972	4.33183	4.84038	Gstt1	glutathione S-transferase, theta 1
1418187_at	30.32	5.84	187.979	0.967869	16.7704	4.7717	-6.19983	-1.80795	-11.209	0.00316	0.0448	0.00444	5.15188	4.58568	4.97196	7.54689	7.55461	7.56174	4.45123	3.63486	4.00122	Ramp2	receptor (calcitonin) activity modifying protein 2
1418191_at	8.75	0.96	137.127	19.9764	15.5791	5.79412	-15.6716	1.78047	-8.80199	0.0235	0.104	0.00304	3.27035	2.95076	3.15015	7.24917	6.8386	7.17789	4.47502	3.54802	3.67825	Usp18	ubiquitin specific peptidase 18
1418209_a_at	204.08	14.73	1193.33	54.884	380.002	86.531	-5.84738	1.86203	-3.14033	0.000293	0.0294	0.00904	7.75927	7.55363	7.69843	10.295	10.1894	10.1749	8.90664	8.36947	8.36356	Pfn2	profilin 2
1418210_at	155.6	6.66	833.555	36.1552	269.009	62.273	-5.35704	1.72885	-3.09862	0.012	0.0481	0.00986	7.24692	7.35127	7.24427	9.76718	9.64269	9.69683	8.4128	7.84332	7.88611	Pfn2	profilin 2
1418264_at	503.49	46.79	891.448	67.4518	213.958	34.2422	-1.77054	-2.35322	-4.16646	0.000608	0.003	0.000992	8.87789	8.91583	9.12162	9.72857	9.74277	9.92063	7.97212	7.52079	7.69437	Solt	SoxLZ/Sox6 leucine zipper binding protein in testis
1418293_at	10.59	2.14	26.1294	4.77296	11.5131	1.34316	-2.46737	1.08717	-2.26954	9.28e-05	0.538	0.00412	3.33483	3.69345	3.12982	4.98102	4.50505	4.59095	3.64201	3.59396	3.31907	Ifit2	interferon-induced protein with tetratricopeptide repeats 2
1418319_at	286.16	10.84	470.386	35.3434	206.135	19.2156	-1.64379	-1.38822	-2.28193	0.00074	0.0143	0.000337	8.12822	8.12928	8.22244	8.8388	8.79117	8.99516	7.83088	7.57575	7.64345	1810047C23Rik	RIKEN cDNA 1810047C23 gene
1418327_at	473.03	8.39	550.789	29.7415	195.804	41.6372	-1.16438	-2.41584	-2.81297	0.00191	0.0162	0.00879	8.91496	8.86912	8.87285	9.04715	9.07329	9.19149	7.92754	7.37909	7.47155	1110058L19Rik	RIKEN cDNA 1110058L19 gene
1418346_at	37.53	7.79	59.0101	4.62844	22.0805	4.61874	-1.57234	-1.69969	-2.6725	8.89e-05	0.0339	0.00791	5.53805	5.08577	5.00743	5.74615	5.9407	5.95266	4.45306	4.74338	4.13365	Insl6	insulin-like 6
1418365_at	21.93	0.98	115.255	15.7966	30.251	5.38438	-5.2556	1.37944	-3.80997	0.000117	0.0893	0.000757	4.42845	4.52646	4.40683	6.68733	6.7762	7.05636	4.62924	5.15008	4.93059	Ctsh	cathepsin H
1418370_at	11.35	3.16	589.898	13.3283	90.6878	15.3956	-51.9734	7.99012	-6.50471	0.00494	0.00152	0.00229	3.61326	3.80471	2.97282	9.17186	9.20334	9.23702	6.74278	6.25853	6.46607	Tnnc1	troponin C, cardiac/slow skeletal
1418373_at	45.14	4.4	113.078	6.67503	27.8115	4.40484	-2.50506	-1.62307	-4.06589	0.0167	0.0145	0.0015	5.35607	5.48318	5.63601	6.91118	6.80265	6.74474	4.72619	5.03261	4.599	Pgam2	phosphoglycerate mutase 2
1418376_at	21.77	1.65	161.579	15.5131	22.6909	3.17338	-7.42207	1.0423	-7.12087	0.00325	0.727	0.000123	4.43666	4.33463	4.55312	7.48223	7.29669	7.21633	4.25189	4.59306	4.63722	Fgf15	fibroblast growth factor 15
1418379_s_at	16.87	4.66	72.7004	13.0845	18.6195	3.09932	-4.30945	1.1037	-3.90453	0.00486	0.57	0.0008	3.71662	3.94299	4.4657	6.28204	5.85375	6.36548	4.45753	3.98703	4.17237	Gpr124	G protein-coupled receptor 124
1418382_at	33.14	2.64	96.7609	16.3518	21.8336	2.27072	-2.91976	-1.51784	-4.43175	0.000217	0.00628	0.000791	5.16004	5.05302	4.92953	6.28636	6.69923	6.75913	4.29511	4.59499	4.43973	Apcdd1	adenomatosis polyposis coli down-regulated 1
1418383_at	10.14	0.04	20.3138	3.98146	9.60163	1.52445	-2.00333	-1.05607	-2.11566	0.00338	0.553	0.00836	3.33506	3.34735	3.34275	4.01756	4.36474	4.59354	3.12053	3.12865	3.50611	Apcdd1	adenomatosis polyposis coli down-regulated 1
1418384_at	404.85	21.43	669.42	21.4522	280.419	39.3087	-1.6535	-1.44373	-2.38721	0.0994	0.0299	0.00597	8.71394	8.57108	8.69461	9.34187	9.38294	9.43401	8.33733	8.0846	7.94464	9430083G14Rik	RIKEN cDNA 9430083G14 gene
1418412_at	438.67	9.5	297.736	22.0011	134.279	13.295	1.47335	-3.26685	-2.21729	0.000279	0.00145	0.000484	8.77934	8.74429	8.80671	8.08979	8.26848	8.28729	7.22334	7.00944	6.96077	Tpd52l1	tumor protein D52-like 1
1418448_at	253.29	29.69	965.433	36.8359	457.308	38.6405	-3.81157	1.80547	-2.11112	2.92e-05	0.0035	0.00107	7.77511	8.0712	8.08671	9.88603	9.87985	9.97714	8.97056	8.77928	8.75121	Rras	Harvey rat sarcoma oncogene, subgroup R
1418452_at	25.09	3.35	28.7754	2.57774	10.054	0.923689	-1.14689	-2.49553	-2.86209	0.000349	0.00102	0.000154	4.84186	4.61876	4.46174	4.97393	4.71581	4.83898	3.40928	3.39909	3.16804	Gng2	guanine nucleotide binding protein (G protein), gamma 2 subunit
1418455_at	123.77	19.17	144.172	23.3533	31.4874	2.02133	-1.16483	-3.93078	-4.57871	0.00139	0.00124	0.00125	7.18023	6.75243	6.88829	7.39869	6.93387	7.14472	5.05344	4.87091	4.99971	Copz2	coatomer protein complex, subunit zeta 2
1418467_at	209.48	12.83	90.1683	5.17647	24.2968	3.94548	2.32321	-8.62169	-3.71111	0.00393	0.000472	0.00197	7.61081	7.78563	7.73004	6.45196	6.58693	6.4401	4.48092	4.84995	4.44104	Smarcd3	SWI/SNF related, matrix associated, actin dependent regulator of chromatin, subfamily d, member 3
1418471_at	39.27	5.85	132.422	18.6567	42.9415	7.43676	-3.37208	1.09349	-3.08377	0.583	0.541	0.00109	5.14558	5.18614	5.52339	6.83531	7.03997	7.24296	5.38656	5.66875	5.17478	Pgf	placental growth factor
1418496_at	13.6	0.9	202.414	17.756	50.803	10.5593	-14.8834	3.73551	-3.98429	2.55e-05	0.00482	0.00273	3.86976	3.72731	3.69177	7.68398	7.51779	7.7704	5.35102	5.95078	5.63636	Foxa1	forkhead box A1
1418500_at	9.9	1.13	16.454	2.54377	7.06182	1.03803	-1.66202	-1.4019	-2.32999	0.00713	0.0345	0.00209	3.35154	3.43801	3.11301	4.2765	3.92726	3.88447	3.04506	2.71695	2.66831	Nap1l3	nucleosome assembly protein 1-like 3
1418517_at	7.33	1.02	518.739	20.287	70.7686	3.22354	-70.7693	9.65465	-7.33007	0.00083	0.000405	6.87e-07	2.74029	3.08848	2.76611	8.96327	9.07586	9.01527	6.21603	6.08895	6.12717	Irx3	Iroquois related homeobox 3 (Drosophila)
1418529_at	665.65	10.64	505.816	46.8397	227.645	21.2687	1.31599	-2.92407	-2.22195	0.00986	0.00186	0.000443	9.38309	9.39898	9.35343	8.84812	8.97237	9.11458	7.97667	7.72893	7.77409	Osgep	O-sialoglycoprotein endopeptidase
1418545_at	298.76	7.44	319.802	7.46919	140.051	14.0733	-1.07043	-2.13322	-2.28346	0.000789	0.00396	0.0034	8.19619	8.20822	8.26318	8.33661	8.28183	8.34387	7.26623	6.975	7.13353	Wasf1	WASP family 1
1418580_at	12.07	1.39	56.5345	12.5687	12.4718	3.14397	-4.68389	1.03329	-4.53298	0.00403	0.935	0.00176	3.43467	3.56376	3.76177	6.14018	5.72415	5.53018	3.94884	3.1984	3.67735	5830458K16Rik	RIKEN cDNA 5830458K16 gene
1418589_a_at	9.38	1.44	79.0857	2.27727	24.1439	2.41314	-8.43131	2.57397	-3.27561	0.00226	0.00135	0.00134	3.46554	3.08147	3.11103	6.263	6.34611	6.30573	4.67057	4.6784	4.41674	Mlf1	myeloid leukemia factor 1
1418626_a_at	71.39	8.36	819.478	32.2307	349.423	24.95	-11.4789	4.89456	-2.34524	0.000906	0.000168	0.000319	6.22895	6.27283	5.95017	9.61216	9.71824	9.70302	8.52318	8.48913	8.32662	Clu	clusterin
1418643_at	513.1	44.68	880.979	12.3454	391.551	39.305	-1.71697	-1.31043	-2.24997	0.0199	0.0247	0.00422	8.85256	9.05235	9.09306	9.80444	9.76444	9.77972	8.76616	8.56915	8.48965	Tspan13	tetraspanin 13
1418648_at	19.77	3.93	43.7931	3.97747	10.6392	1.72616	-2.21513	-1.85822	-4.1162	0.0416	0.0139	0.000828	4.09802	4.16161	4.60242	5.58705	5.42981	5.32927	3.42714	3.62102	3.14688	Egln3	EGL nine homolog 3 (C. elegans)
1418673_at	23.34	3.22	123.616	8.62799	43.5313	4.33723	-5.29633	1.86509	-2.83971	0.000155	0.00501	0.000256	4.63618	4.29532	4.67312	7.01348	6.99965	6.82882	5.27628	5.56139	5.47954	Snai2	snail homolog 2 (Drosophila)
1418678_at	12.1	1.95	263.985	19.2834	13.8541	5.34182	-21.817	1.14496	-19.0547	0.0376	0.694	0.00352	3.8269	3.55639	3.36903	8.10291	8.10491	7.91719	4.32318	3.40064	3.45733	Has2	hyaluronan synthase 2
1418712_at	101.7	15.66	398.002	36.2097	115.367	22.9361	-3.91349	1.13439	-3.44988	8.08e-05	0.454	0.003	6.884	6.64479	6.44156	8.55005	8.78047	8.5678	7.12404	6.55215	6.81721	Cdc42ep5	CDC42 effector protein (Rho GTPase binding) 5
1418713_at	58.61	4.35	240.854	10.8886	65.357	8.5194	-4.10943	1.11512	-3.6852	0.000102	0.319	0.00152	5.78771	5.98911	5.83466	7.94257	7.83507	7.9554	6.17907	6.08115	5.80504	Pcbd1	pterin 4 alpha carbinolamine dehydratase/dimerization cofactor of hepatocyte nuclear factor 1 alpha (TCF1) 1
1418733_at	9.64	0.85	73.5307	7.68798	22.5681	2.96776	-7.62767	2.34109	-3.25816	0.0558	0.00131	0.000331	3.30756	3.36874	3.1186	6.2195	6.03116	6.3341	4.30784	4.684	4.47205	Twist1	twist gene homolog 1 (Drosophila)
1418746_at	73.65	5.54	47.5673	4.59048	20.9017	2.5871	1.54833	-3.52364	-2.27576	0.00136	0.000388	0.00109	6.09051	6.30772	6.20143	5.57324	5.42475	5.70419	4.39192	4.19137	4.55098	MGI:1930773	brain protein 17
1418753_at	431.63	40.29	337.95	7.61198	160.611	19.5579	1.2772	-2.68743	-2.10415	0.275	0.000611	0.00767	8.69168	8.65684	8.90028	8.41642	8.42204	8.36279	7.37868	7.11693	7.4644	Gfpt2	glutamine fructose-6-phosphate transaminase 2
1418756_at	303.31	73.57	235.454	15.793	60.1177	9.69483	1.28819	-5.04527	-3.91655	0.0032	0.000987	0.00147	8.60017	8.05446	8	7.92213	7.94518	7.76393	6.13242	5.66684	5.89233	Trh	thyrotropin releasing hormone
1418778_at	8.63	0.66	26.5489	5.30551	10.1487	0.854157	-3.07635	1.17597	-2.616	0.000549	0.0684	0.00584	3.21725	3.10629	2.99607	4.56185	5.03004	4.54565	3.3021	3.47365	3.24391	9030408N13Rik	RIKEN cDNA 9030408N13 gene
1418780_at	38.62	2.29	33.0276	3.59853	13.9951	2.16923	1.16932	-2.75954	-2.35994	0.000405	0.00406	0.00263	5.3585	5.26102	5.18893	5.05293	5.19137	4.87519	3.89103	3.96513	3.52748	Cyp39a1	cytochrome P450, family 39, subfamily a, polypeptide 1
1418815_at	29.51	4.12	352.115	56.6495	98.8585	14.6404	-11.932	3.35	-3.56181	0.00133	0.000491	0.000647	5.05445	4.91788	4.64855	8.17386	8.6365	8.52979	6.85487	6.489	6.50785	Cdh2	cadherin 2
1418840_at	678.58	39.51	1209.51	90.352	550.756	36.4355	-1.78241	-1.23209	-2.19609	0.00292	0.0146	0.000169	9.49982	9.34872	9.36582	10.1771	10.3596	10.1761	9.20867	9.02745	9.07349	Pdcd4	programmed cell death 4
1418910_at	16.7	3.65	90.3619	4.76371	23.7234	1.52297	-5.41089	1.42057	-3.80897	0.02	0.106	1.42e-05	4.21429	4.25091	3.64226	6.50787	6.41463	6.56638	4.6499	4.58346	4.46535	Bmp7	bone morphogenetic protein 7
1418929_at	223.07	5.1	330.638	9.00771	164.554	22.5202	-1.48222	-1.35561	-2.0093	1.13e-06	0.0529	0.00953	7.78273	7.83889	7.78162	8.33942	8.35376	8.41308	7.56912	7.29373	7.19825	Esrrbl1	estrogen-related receptor beta like 1
1418990_at	6.29	0.21	98.0456	6.80641	8.16235	1.10726	-15.5875	1.29767	-12.0119	5.73e-06	0.0834	0.000141	2.61593	2.70608	2.63778	6.72286	6.53085	6.58559	3.14698	2.78356	3.12822	Ms4a4d	membrane-spanning 4-domains, subfamily A, member 4D
1419031_at	32.31	3.74	153.067	9.60256	70.5191	7.08415	-4.73744	2.18258	-2.17057	0.00126	0.000893	0.000818	4.90261	5.19452	4.9264	7.35611	7.22851	7.18384	6.29096	6.10456	6.01	Fads2	fatty acid desaturase 2
1419056_at	40.1	2.13	82.4428	3.74805	24.112	3.943	-2.05593	-1.66307	-3.41916	0.000255	0.0207	0.00313	5.35607	5.38107	5.23552	6.37125	6.29529	6.42643	4.83867	4.41107	4.48844	Rtn2	reticulon 2 (Z-band associated protein)
1419081_at	23.52	4.7	35.4955	2.56444	16.3391	1.91504	-1.50916	-1.43949	-2.17243	8.05e-05	0.0627	0.0017	4.36937	4.3885	4.85503	5.24928	5.15151	5.04035	4.09698	4.14946	3.82358	Atg10	autophagy-related 10 (yeast)
1419086_at	15.35	4.8	288.379	13.2362	122.439	14.4486	-18.7869	7.97646	-2.35529	0.272	0.00309	0.0025	4.36391	3.48051	3.83865	8.22528	8.09616	8.19094	7.10211	6.7622	6.92338	Fgfbp1	fibroblast growth factor binding protein 1
1419093_at	6.15	0.7	30.0475	6.99521	6.06317	0.260119	-4.88577	-1.01432	-4.95573	0.0046	0.895	0.00507	2.79585	2.54192	2.50294	5.25169	4.73216	4.67045	2.5345	2.6583	2.60475	Tdo2	tryptophan 2,3-dioxygenase
1419109_at	38.89	1.93	97.3861	11.9171	43.6556	5.93735	-2.50414	1.12254	-2.23078	0.00665	0.292	0.00165	5.32074	5.32348	5.19646	6.59078	6.42626	6.77835	5.42413	5.64154	5.25212	Hrc	histidine rich calcium binding protein
1419111_at	214.18	11.11	508.249	42.5994	222.259	30.9615	-2.373	1.03772	-2.28674	0.000193	0.732	0.00176	7.71779	7.68203	7.82435	9.09532	8.85367	9.00888	8.01096	7.68773	7.66285	Ing1l	inhibitor of growth family, member 1-like
1419135_at	78.65	7.8	49.3559	3.34224	23.1269	1.04844	1.59353	-3.40081	-2.13414	0.00114	0.000392	0.000198	6.45042	6.24602	6.18179	5.72574	5.53269	5.61046	4.56456	4.4541	4.57282	Ltb	lymphotoxin B
1419153_at	1078.07	106.63	4360.85	25.6292	437.128	148.883	-4.04505	-2.46626	-9.97614	7.08e-05	0.0338	0.00708	9.98057	9.99849	10.23	12.0993	12.0894	12.0824	9.21776	8.2283	8.7007	2810417H13Rik	RIKEN cDNA 2810417H13 gene
1419165_at	191.98	13.47	363.957	8.88653	153.846	25.3977	-1.89581	-1.24787	-2.36572	0.0271	0.115	0.00967	7.67765	7.59479	7.47487	8.4791	8.54656	8.49636	7.51562	7.09212	7.15086	Zfp260	zinc finger protein 260
1419186_a_at	7.12	0.49	31.1555	5.71525	9.95692	2.54132	-4.37577	1.39844	-3.12903	0.128	0.142	0.00358	2.93501	2.7395	2.81128	4.8081	5.2385	4.7918	3.6882	3.07356	3.09796	St8sia4	ST8 alpha-N-acetyl-neuraminide alpha-2,8-sialyltransferase 4
1419229_at	12.22	2.1	128.947	9.87743	20.5818	6.26064	-10.5521	1.68427	-6.26509	0.015	0.0851	0.00621	3.8493	3.58814	3.35467	7.13264	6.93767	6.95335	4.76871	3.89195	4.29572	Ehox; Rhox4; LOC434759; LOC434767	ES cell derived homeobox; reproductive homeobox on chromosome X, 4; similar to EHOX-like; similar to homeobox protein EHOX
1419297_at	17.34	2.89	48.7472	2.64894	14.2299	0.737642	-2.81126	-1.21856	-3.42569	0.00106	0.184	9.22e-06	4.33595	3.84968	4.12202	5.5471	5.57686	5.69359	3.87697	3.74192	3.86971	H2-Oa	histocompatibility 2, O region alpha locus
1419304_at	9.14	0.33	293.616	10.9784	9.80312	1.89935	-32.1242	1.07255	-29.9512	0.00201	0.669	0.000813	3.13241	3.23097	3.20985	8.20779	8.13832	8.24522	3.33067	3.53113	2.96127	T	brachyury
1419310_s_at	111.99	5.91	186.035	6.66397	58.3017	12.5032	-1.66118	-1.92087	-3.19091	0.00216	0.0243	0.0085	6.86785	6.71961	6.83021	7.55992	7.57711	7.47939	6.18091	5.73311	5.61951	Rfxank	regulatory factor X-associated ankyrin-containing protein
1419414_at	30.26	6.6	54.736	10.1351	23.3273	4.037	-1.80886	-1.29719	-2.34644	0.000472	0.189	0.00439	4.64434	4.81228	5.23552	5.58829	5.635	6.05318	4.72172	4.63482	4.22894	Gng13	guanine nucleotide binding protein 13, gamma
1419430_at	26.37	3.74	520.316	22.3237	45.2926	1.39363	-19.7314	1.71758	-11.4879	0.000906	0.0201	4.75e-07	4.46261	4.83151	4.83753	9.01695	9.08663	8.9635	5.53519	5.4502	5.51684	Cyp26a1	cytochrome P450, family 26, subfamily a, polypeptide 1
1419433_at	238.23	9.81	282.929	18.4949	126.007	10.8907	-1.18763	-1.89061	-2.24535	2.89e-05	0.00151	0.000285	7.92834	7.9319	7.82597	8.10481	8.24802	8.07402	7.11455	6.90709	6.89997	Nthl1	nth (endonuclease III)-like 1 (E.coli)
1419464_at	29.8	2.98	116.329	22.3061	25.1363	7.82476	-3.90367	-1.18554	-4.62795	0.00344	0.421	0.0057	4.71995	4.97312	4.98321	7.09075	6.91187	6.52768	4.83669	4.01623	4.93794	2810046M22Rik	RIKEN cDNA 2810046M22 gene
1419469_at	127.57	13.36	214.818	22.5	51.1184	9.13977	-1.68392	-2.49558	-4.20235	0.0032	0.0029	0.000758	7.10965	7.0451	6.81437	7.91134	7.64643	7.66786	5.942	5.46576	5.57543	Gnb4	guanine nucleotide binding protein, beta 4
1419470_at	103.06	6.15	224.001	8.98897	54.3456	9.0851	-2.1735	-1.89638	-4.12178	0.00137	0.0123	0.00284	6.74952	6.72142	6.58584	7.8064	7.74878	7.86458	6.01036	5.5509	5.69198	Gnb4	guanine nucleotide binding protein, beta 4
1419485_at	5.92	0.76	54.8287	4.70686	8.27368	1.41507	-9.26161	1.39758	-6.62688	2.56e-06	0.056	0.000404	2.69523	2.63828	2.3363	5.68744	5.91216	5.72064	3.30724	2.92777	2.87047	Foxc1	forkhead box C1
1419486_at	10.26	1.78	97.5651	9.53252	20.3178	3.0977	-9.50927	1.98029	-4.80195	1.32e-05	0.00694	0.000357	3.60957	3.12226	3.30098	6.75772	6.48901	6.56469	4.09712	4.5421	4.3605	Foxc1	forkhead box C1
1419549_at	7.46	0.97	24.2946	3.91681	7.84861	1.28412	-3.25665	1.05209	-3.0954	0.000371	0.731	0.00112	2.92464	2.68665	3.06413	4.41047	4.84388	4.51728	3.14278	3.05619	2.67715	Arg1	arginase 1, liver
1419557_a_at	161.81	13.13	425.094	32.7573	202.34	23.1549	-2.62712	1.25048	-2.10089	0.00226	0.0564	0.00125	7.466	7.28786	7.25144	8.6181	8.72776	8.84048	7.83049	7.50908	7.62378	Tmem9	transmembrane protein 9
1419688_at	43.03	7.5	143.971	4.21947	37.2175	7.10194	-3.34584	-1.15618	-3.86838	0.0195	0.369	0.00501	5.3821	5.67539	5.18101	7.14924	7.14101	7.21744	5.50449	5.07253	5.02709	Gpc6	glypican 6
1419722_at	115.77	6.93	187.31	15.6561	84.5996	3.83347	-1.61795	-1.36845	-2.21408	0.000734	0.00264	0.000697	6.87156	6.75846	6.92995	7.64149	7.40689	7.58911	6.46666	6.33584	6.40226	Prss19	protease, serine, 19 (neuropsin)
1419874_x_at	11.29	1.92	89.3623	9.10121	10.2586	0.625933	-7.91517	-1.10054	-8.71093	0.00589	0.483	2.72e-05	3.21994	3.51025	3.71829	6.37915	6.4099	6.64126	3.25338	3.40746	3.40996	Zbtb16	zinc finger and BTB domain containing 16
1420110_s_at	49.56	6.18	172.394	6.08122	81.1639	11.1346	-3.4785	1.63769	-2.12403	0.00491	0.0094	0.00693	5.45806	5.81228	5.60122	7.48697	7.40433	7.39564	6.24107	6.55429	6.20695	Zfp334	zinc finger protein 334
1420425_at	175.76	16.61	57.2547	4.52685	13.407	2.63542	3.06979	-13.1095	-4.2705	0.00468	0.000311	0.002	7.60687	7.3784	7.37478	5.70121	5.90278	5.90466	3.67118	4.02788	3.48155	Prdm1	PR domain containing 1, with ZNF domain
1420484_a_at	15.21	1.26	49.7526	9.97718	18.0262	2.41838	-3.27105	1.18515	-2.76002	0.000383	0.146	0.00364	3.88469	4.05571	3.8297	5.89682	5.64502	5.30869	4.05571	4.05571	4.37981	Vtn	vitronectin
1420505_a_at	26.6	3.78	52.0383	3.33431	22.6637	3.84907	-1.95633	-1.17368	-2.29611	0.000237	0.259	0.00618	4.58711	4.63321	4.95152	5.61711	5.79837	5.68316	4.76009	4.37244	4.33491	Stxbp1	syntaxin binding protein 1
1420565_at	27.94	0.83	122.582	11.1022	61.0981	1.8995	-4.38734	2.18676	-2.00632	0.000217	5.99e-06	0.00303	4.85193	4.78768	4.77138	7.0184	6.77854	7.00359	5.89841	5.98296	5.91641	Hoxa1	homeo box A1
1420598_x_at	162.43	5.34	363.345	18.7574	174.256	16.0682	-2.23693	1.07281	-2.08512	0.0142	0.327	0.000957	7.29303	7.3876	7.34871	8.58873	8.46107	8.46201	7.41941	7.32143	7.58224	Defcr-rs2	defensin related cryptdin, related sequence 2
1420603_s_at	99.63	4.24	167.508	16.4101	53.1681	11.1874	-1.6813	-1.87387	-3.15054	0.017	0.0268	0.00336	6.58065	6.62985	6.70238	7.53451	7.25891	7.35721	6.04619	5.55398	5.53735	Raet1a; Raet1b; Raet1c; Raet1d; Raet1e	retinoic acid early transcript 1, alpha; retinoic acid early transcript beta; retinoic acid early transcript gamma; retinoic acid early transcript delta; retinoic acid early transcript 1E
1420604_at	28.32	1.72	104.419	13.5063	17.7359	3.83269	-3.68711	-1.59676	-5.88742	0.00169	0.0615	0.00123	4.9147	4.80976	4.74151	6.58359	6.9068	6.60519	4.3045	3.73504	4.33144	Hesx1	homeo box gene expressed in ES cells
1420774_a_at	129.31	32.75	175.58	17.469	61.7762	5.41437	-1.35782	-2.0932	-2.84219	0.000662	0.0247	0.000175	6.85193	6.72412	7.38114	7.60607	7.32853	7.41934	5.93973	6.07419	5.82196	4930583H14Rik	RIKEN cDNA 4930583H14 gene
1420872_at	8.53	0.18	39.2915	4.36669	11.3031	1.60749	-4.60627	1.3251	-3.47617	0.000754	0.0712	0.000328	3.05749	3.11481	3.10295	5.42896	5.33192	5.10919	3.41128	3.71548	3.34115	Gucy1b3	guanylate cyclase 1, soluble, beta 3
1420876_a_at	13.01	0.82	70.4649	16.1415	20.4685	2.61506	-5.41621	1.57329	-3.44261	0.0012	0.0141	0.0042	3.72553	3.59719	3.77616	5.72115	6.21525	6.39823	4.13824	4.50706	4.39629	2007-09-06	septin 6
1420903_at	176.07	12.05	56.0328	5.31438	22.4488	2.82003	3.14227	-7.84318	-2.49603	0.000526	0.000136	0.000881	7.48078	7.54416	7.34827	5.88511	5.88511	5.64086	4.6234	4.55021	4.26825	St6galnac3	ST6 (alpha-N-acetyl-neuraminyl-2,3-beta-galactosyl-1,3)-N-acetylgalactosaminide alpha-2,6-sialyltransferase 3
1420928_at	30.66	3.15	267.132	43.6146	83.9564	9.66037	-8.71272	2.73831	-3.18179	0.00191	0.000417	0.000757	4.99931	5.04149	4.75832	8.31058	7.92079	7.91636	6.5226	6.43818	6.19411	St6gal1	beta galactoside alpha 2,6 sialyltransferase 1
1420941_at	7.61	1.58	85.5919	4.32256	10.0522	1.55378	-11.2473	1.32092	-8.51471	3.03e-06	0.131	0.000805	2.78461	2.70622	3.23687	6.4726	6.44776	6.3341	3.49016	3.40965	3.05189	Rgs5	regulator of G-protein signaling 5
1421002_at	12.12	1.07	32.3692	1.59289	14.8902	1.69591	-2.67073	1.22856	-2.17386	0.000138	0.0762	0.0026	3.63386	3.45156	3.70158	5.0333	4.93647	5.07635	4.04796	3.71726	3.9047	Angptl2	angiopoietin-like 2
1421014_a_at	656.27	24.57	465.456	30.1369	130.198	28.0181	1.40995	-5.04056	-3.57498	0.915	0.00553	0.00679	9.30887	9.34832	9.41524	8.75111	8.90512	8.92507	7.24711	7.1304	6.6231	Clybl	citrate lyase beta like
1421027_a_at	6.95	1	69.3354	25.3557	8.3257	0.909706	-9.97631	1.19794	-8.32788	0.359	0.152	0.00512	3.01411	2.72198	2.6271	6.62164	5.83939	5.7081	3.04521	2.89794	3.21239	Mef2c	myocyte enhancer factor 2C
1421048_a_at	27.38	1.05	75.6278	3.70462	32.2316	3.99634	-2.76215	1.1772	-2.34639	0.000175	0.14	0.00253	4.83557	4.72937	4.75816	6.23009	6.17465	6.31436	5.20333	4.91012	4.89649	Ypel1	yippee-like 1 (Drosophila)
1421052_a_at	262.32	7.16	750.138	69.8122	234.037	12.3733	-2.85963	-1.12085	-3.20521	0.00442	0.0446	0.00022	8.04739	7.99049	8.06662	9.42421	9.68847	9.528	7.94396	7.87258	7.7912	Sms	spermine synthase
1421072_at	6.79	0.64	87.8544	20.1801	21.5616	6.73424	-12.9388	3.17549	-4.07458	0.000201	0.0244	0.00675	2.60434	2.79833	2.87363	6.30232	6.20327	6.79389	3.79667	4.60048	4.72947	Irx5	Iroquois related homeobox 5 (Drosophila)
1421076_at	98.09	5.27	72.4799	2.28497	31.7293	4.769	1.35334	-3.09146	-2.28432	0.000667	0.00303	0.00933	6.64433	6.52564	6.674	6.12931	6.21921	6.18857	5.15162	4.72155	5.05565	Sertad3	SERTA domain containing 3
1421077_at	185.83	6.22	159.75	15.6402	53.8215	14.3665	1.16326	-3.45271	-2.96814	0.00472	0.0122	0.00931	7.52493	7.49671	7.5903	7.16004	7.34191	7.44295	6.13411	5.44393	5.57591	Sertad3	SERTA domain containing 3
1421106_at	13.4	0.77	42.5428	9.27291	15.2723	2.65661	-3.17484	1.13973	-2.78561	0.00238	0.332	0.00353	3.82478	3.74363	3.65903	5.10596	5.71851	5.34108	4.19683	3.78748	3.77291	Jag1	jagged 1
1421112_at	7.02	0.25	19.8487	3.65355	9.18064	0.896536	-2.82745	1.30778	-2.16202	0.00237	0.0316	0.00879	2.76136	2.86264	2.80841	3.98944	4.52848	4.36347	3.04344	3.21191	3.32647	Nkx2-2	NK2 transcription factor related, locus 2 (Drosophila)
1421217_a_at	52.29	11.62	63.4551	7.69558	21.8888	3.07621	-1.21352	-2.38889	-2.89898	0.000232	0.0106	0.000585	5.83095	5.28811	5.92788	6.17635	5.89566	5.87059	4.66222	4.39012	4.27636	Lgals9	lectin, galactose binding, soluble 9
1421282_at	8.37	0.61	26.6138	6.93223	9.03159	2.04912	-3.17966	1.07904	-2.94674	0.0018	0.726	0.00608	3.00814	2.99869	3.18128	5.10351	4.60935	4.39588	2.73671	3.35254	3.3526	Bmp5	bone morphogenetic protein 5
1421283_at	13.31	0.48	31.3974	1.16886	12.3176	0.268455	-2.35894	-1.08057	-2.54899	0.000273	0.0417	2.33e-05	3.6967	3.71338	3.79223	5.01694	4.98688	4.91188	3.64768	3.58699	3.63259	Bmp5	bone morphogenetic protein 5
1421321_a_at	73.06	12.4	225.753	20.7328	97.3216	12.9753	-3.08996	1.33208	-2.31966	0.000361	0.0795	0.00142	5.97993	6.44219	6.11059	7.96255	7.761	7.72042	6.7956	6.5782	6.41486	Net1	neuroepithelial cell transforming gene 1
1421365_at	46.52	3.81	173.657	11.1756	42.5494	7.05962	-3.73295	-1.09332	-4.08131	0.206	0.426	0.00146	5.61098	5.39672	5.60188	7.53187	7.43613	7.34631	5.23576	5.66237	5.29723	Fst	follistatin
1421374_a_at	57.95	6.46	126.991	22.5219	51.1257	5.05597	-2.19139	-1.13348	-2.48389	0.0117	0.215	0.00431	5.7764	5.74566	6.03074	7.00532	6.69717	7.2166	5.81947	5.65774	5.53672	Fxyd1	FXYD domain-containing ion transport regulator 1
1421425_a_at	46.68	5.32	41.2567	6.71101	14.4529	2.50838	1.13145	-3.2298	-2.85456	0.00594	0.000986	0.00142	5.69337	5.55979	5.36238	5.60419	5.30705	5.15122	4.11443	3.66307	3.74097	Dscr1l1	Down syndrome critical region gene 1-like 1
1421612_a_at	141.84	5.59	317.177	20.3874	79.8486	7.75445	-2.23616	-1.77636	-3.97223	0.00252	0.00442	0.000103	7.09751	7.13583	7.20883	8.37696	8.34458	8.19979	6.43362	6.15592	6.35406	H2afy2; H2afy3	H2A histone family, member Y2; H2A histone family, member Y3
1421657_a_at	16.3	3.85	59.4324	5.56978	21.6844	0.338887	-3.64616	1.33033	-2.74079	0.000116	0.146	0.00236	3.88993	3.74416	4.36938	6.01654	5.74501	5.90516	4.44816	4.41259	4.45465	Sox17	SRY-box containing gene 17
1421662_a_at	172.21	4.53	576.971	29.1016	265.017	32.5933	-3.35039	1.53892	-2.17711	0.000893	0.021	0.00296	7.46736	7.42394	7.39186	9.09982	9.24512	9.16845	8.24113	7.93131	7.95642	Tusc3	tumor suppressor candidate 3
1421694_a_at	20.08	3.04	136.211	15.4016	42.4577	7.7042	-6.78339	2.11443	-3.20815	0.0185	0.00557	0.00133	4.54826	4.27776	4.12417	7.15237	6.89121	7.20624	5.16431	5.343	5.67029	Cspg2	chondroitin sulfate proteoglycan 2
1421773_at	31.7	5.2	78.5815	8.88254	33.1664	0.528479	-2.47891	1.04626	-2.36931	0.000107	0.635	0.00484	4.69841	5.17412	5.04529	6.15114	6.25344	6.46573	5.03967	5.03702	5.07791	Etv2	ets variant gene 2
1421841_at	36.41	3.97	65.1135	10.2734	32.5454	4.12157	-1.78834	-1.11874	-2.0007	0.0371	0.303	0.00438	5.02046	5.18473	5.33636	5.82186	6.25759	5.96033	5.2123	4.97964	4.85856	Fgfr3	fibroblast growth factor receptor 3
1421882_a_at	341.88	18.91	170.993	8.28746	62.3806	4.2383	1.99938	-5.48055	-2.74112	0.0539	6.63e-06	6.21e-05	8.49359	8.42032	8.33375	7.3366	7.44244	7.47091	6.0633	5.86911	5.95006	Elavl2	ELAV (embryonic lethal, abnormal vision, Drosophila)-like 2 (Hu antigen B)
1421883_at	262.78	21.36	149.44	12.1485	53.3831	3.59476	1.75844	-4.92253	-2.79938	0.00625	1.52e-05	8.24e-05	8.16655	7.95645	7.9809	7.15237	7.15577	7.35285	5.75938	5.8207	5.62821	Elavl2	ELAV (embryonic lethal, abnormal vision, Drosophila)-like 2 (Hu antigen B)
1421917_at	14.81	1.65	88.4558	7.51556	16.3513	4.45226	-5.97271	1.10407	-5.40972	0.00253	0.683	0.0051	4.05942	3.75757	3.83025	6.42091	6.37019	6.59938	4.3912	3.9969	3.59745	Pdgfra	platelet derived growth factor receptor, alpha polypeptide
1421918_at	386.92	35.21	534.461	24.0457	96.4821	18.2538	-1.38132	-4.01028	-5.53948	0.0289	0.00142	0.00242	8.44476	8.62498	8.70571	9.11951	9.07285	8.99052	6.86941	6.35415	6.5033	Anp32a	acidic (leucine-rich) nuclear phosphoprotein 32 family, member A
1421924_at	165.08	2.89	314.214	51.1031	126.033	31.4173	-1.9034	-1.30982	-2.4931	0.00019	0.167	0.00723	7.38966	7.3714	7.33957	8.54026	8.20095	8.10903	7.34261	6.75378	6.75317	Slc2a3	solute carrier family 2 (facilitated glucose transporter), member 3
1421938_at	56.41	3.99	77.6543	4.41176	34.5245	2.44679	-1.37661	-1.63391	-2.24925	0.0277	0.00112	0.000146	5.8476	5.69938	5.89922	6.30335	6.18453	6.34437	5.1938	4.99217	5.13529	Serhl	serine hydrolase-like
1421952_at	11.63	1.49	75.495	14.8785	14.5779	3.26362	-6.4914	1.25348	-5.17872	0.000247	0.267	0.000924	3.57132	3.32629	3.69701	6.50625	6.21671	5.93568	4.09522	3.44488	3.97752	Capn6	calpain 6
1421963_a_at	43.5	4.81	47.5756	3.60383	15.0878	0.190378	-1.09369	-2.88312	-3.15325	0.0843	0.00319	0.00107	5.40186	5.60903	5.30091	5.49034	5.52635	5.69167	3.90559	3.90395	3.93616	Cdc25b	cell division cycle 25 homolog B (S. cerevisiae)
1421991_a_at	25.44	0.52	53.7869	7.24418	23.638	1.59238	-2.11427	-1.07623	-2.27544	0.197	0.184	0.00249	4.70284	4.65193	4.65193	5.95373	5.59186	5.67668	4.4786	4.66657	4.53747	Igfbp4	insulin-like growth factor binding protein 4
1421996_at	28.5	4.07	47.8629	5.4558	21.3583	2.46279	-1.6794	-1.33437	-2.24095	0.0196	0.0539	0.000997	5.04393	4.647	4.77972	5.39999	5.73104	5.59245	4.58587	4.25938	4.38602	Tcfap2a	transcription factor AP-2, alpha
1422213_s_at	203.02	3.07	150.14	14.2741	74.4648	3.24591	1.3522	-2.72639	-2.01626	8.55e-05	0.000178	0.00169	7.66925	7.6418	7.68507	7.37867	7.17232	7.12683	6.27764	6.22323	6.15184	Foxh1	forkhead box H1
1422300_at	9.06	1.24	26.4455	2.34757	12.7821	1.97448	-2.91893	1.41082	-2.06895	0.000728	0.0441	0.00435	3.15511	3.37398	2.98232	4.61357	4.68989	4.86023	3.62011	3.90248	3.47198	Nog	noggin
1422318_at	9.91	1.38	94.0274	13.3489	8.7798	0.442971	-9.48814	-1.12873	-10.7095	0.0908	0.277	0.000312	3.23912	3.51833	3.14023	6.41813	6.44548	6.77363	3.14878	3.19713	3.05294	Foxd4	forkhead box D4
1422432_at	570.97	21.25	1627.1	197.464	793.066	76.8565	-2.84971	1.38898	-2.05166	0.00118	0.0166	0.00153	9.0972	9.16971	9.20287	10.5095	10.6253	10.8486	9.78256	9.52606	9.57212	Dbi	diazepam binding inhibitor
1422465_a_at	87.78	34.61	226.483	4.78431	97.0252	12.6152	-2.58012	1.10532	-2.33427	0.955	0.597	0.00602	5.78856	6.39034	6.95615	7.85006	7.82921	7.78985	6.80202	6.49329	6.4822	Nxn	nucleoredoxin
1422478_a_at	42.18	2.91	17.889	2.13558	7.26231	0.994154	2.35787	-5.80807	-2.46327	0.0243	0.000345	0.00116	5.50317	5.30893	5.37682	4.19053	4.30856	3.9628	3.03597	2.63724	2.8804	Acss2	acyl-CoA synthetase short-chain family member 2
1422489_at	157.53	13.01	232.034	8.57174	101.513	15.8446	-1.47295	-1.55181	-2.28574	0.000229	0.0253	0.00974	7.2651	7.42627	7.1975	7.91489	7.81026	7.84746	6.82589	6.38434	6.74894	Gcs1	glucosidase 1
1422518_at	62.88	1.35	142.201	6.34283	70.4795	4.17248	-2.26146	1.12086	-2.01762	0.417	0.0684	0.000137	5.93856	5.99437	5.99012	7.17317	7.07755	7.20172	6.21225	6.15698	6.04304	Cask	calcium/calmodulin-dependent serine protein kinase (MAGUK family)
1422533_at	99.94	9.51	147.357	10.9178	52.5192	11.4571	-1.47446	-1.90292	-2.80579	0.000587	0.0191	0.00738	6.7931	6.55212	6.57098	7.31125	7.19151	7.09889	6.03534	5.466	5.57802	Cyp51	cytochrome P450, family 51
1422540_at	27.6	2.72	48.2374	4.61939	20.382	0.54237	-1.74773	-1.35413	-2.36666	0.00244	0.0261	0.00238	4.66446	4.93629	4.74469	5.5856	5.72686	5.45055	4.38282	4.30697	4.35686	Fbln1	fibulin 1
1422558_at	17.19	4.67	46.6822	1.4565	15.5496	1.9324	-2.71566	-1.1055	-3.00215	0.00663	0.712	0.0026	4.35391	3.56523	4.26848	5.5856	5.55133	5.49606	4.13923	3.78613	3.92905	Gamt	guanidinoacetate methyltransferase
1422580_at	254.62	1.46	321.707	48.3862	71.9971	19.7232	-1.26348	-3.53653	-4.46833	0.0342	0.014	0.00289	7.99873	7.995	7.98287	8.2636	8.14029	8.55326	6.55078	5.78881	6.06511	Myl4	myosin, light polypeptide 4
1422616_s_at	26.1	1.12	46.6854	3.36837	22.1775	4.07496	-1.78871	-1.17687	-2.10508	0.00267	0.227	0.00928	4.64054	4.76482	4.70912	5.54885	5.64351	5.43479	4.7479	4.33183	4.28726	Wdr54	WD repeat domain 54
1422748_at	7.85	0.47	24.9884	3.24663	9.40049	1.2109	-3.18324	1.19751	-2.6582	0.0142	0.138	0.000801	2.93879	2.90594	3.06815	4.83897	4.48338	4.58355	3.33369	3.33874	3.00043	Zfhx1b	zinc finger homeobox 1b
1422771_at	20.23	1.89	70.8802	4.81705	28.4466	4.32534	-3.50372	1.40616	-2.4917	0.000351	0.0416	0.00338	4.38719	4.17762	4.43761	6.19584	6.20951	6.02973	5.03393	4.59161	4.83124	Smad6	MAD homolog 6 (Drosophila)
1422798_at	15.68	1.23	314.026	45.7518	19.298	8.07403	-20.0272	1.23074	-16.2725	3.16e-05	0.559	0.00271	3.87114	4.09018	3.94347	8.09422	8.50589	8.254	4.83869	3.90053	3.84248	Cntnap2	contactin associated protein-like 2
1422831_at	8.74	1.5	58.6624	5.49055	9.94064	1.07338	-6.71194	1.13737	-5.90126	0.0029	0.341	2.97e-05	3.27893	2.80798	3.24798	5.84603	5.75039	6.01421	3.47869	3.18488	3.26007	Fbn2	fibrillin 2
1422833_at	15.8	1.75	279.761	15.107	36.4865	6.58333	-17.7064	2.30927	-7.66752	0.00182	0.00377	0.0011	4.08914	4.0512	3.78646	8.21267	8.10359	8.06374	5.46188	5.01355	5.048	Foxa2	forkhead box A2
1422851_at	587.71	15.08	2479.49	246.198	224.878	15.358	-4.2189	-2.61347	-11.0259	0.000397	0.000537	1.04e-05	9.16109	9.23513	9.19969	11.4324	11.1876	11.1938	7.89614	7.83495	7.70105	Hmga2	high mobility group AT-hook 2
1422889_at	15.7	2.21	50.6919	7.00677	17.4124	3.50977	-3.22878	1.10907	-2.91126	0.0873	0.525	0.00216	4.0049	3.73745	4.1474	5.57727	5.87506	5.51223	4.42321	3.96759	3.9201	Pcdh18	protocadherin 18
1422934_x_at	42.96	2.18	119.151	11.2513	45.3719	4.03095	-2.77352	1.05614	-2.62609	0.0672	0.437	0.000222	5.50719	5.38652	5.37767	6.90922	6.74704	7.02063	5.36226	5.51802	5.61935	Defcr-rs7	defensin related cryptdin, related sequence 7
1422962_a_at	20.78	1.64	65.3733	4.21005	26.8393	0.492819	-3.14597	1.29159	-2.43573	0.0475	0.0251	0.000804	4.25567	4.48351	4.38411	6.13317	5.96325	5.98961	4.76149	4.71535	4.76148	Psmb8	proteosome (prosome, macropain) subunit, beta type 8 (large multifunctional peptidase 7)
1423026_at	99.23	3.79	64.1032	9.52573	22.569	4.80618	1.54797	-4.39674	-2.84032	0.0038	0.0053	0.00313	6.69494	6.59849	6.60255	6.2195	5.95334	5.80296	4.79565	4.19367	4.43526	Rad51c	Rad51 homolog c (S. cerevisiae)
1423085_at	37.27	1.31	66.5286	3.46099	28.566	4.25148	-1.78504	-1.3047	-2.32895	0.00111	0.0793	0.00526	5.18925	5.27762	5.19146	5.96697	6.09123	6.10552	4.61456	4.81871	5.04349	Efnb3	ephrin B3
1423123_at	47.79	3.73	32.3944	3.42304	15.8279	0.499181	1.47526	-3.01936	-2.04667	0.00882	0.000478	0.00406	5.65945	5.62305	5.44456	5.17819	4.97229	4.8868	4.03319	3.94408	3.9745	Rad54l	RAD54 like (S. cerevisiae)
1423134_at	73.69	1.07	216.655	6.62581	84.794	6.65271	-2.94009	1.15069	-2.55508	0.00656	0.0846	0.000638	6.2047	6.18184	6.22361	7.7951	7.70929	7.77203	6.53038	6.32727	6.35137	BC003324	cDNA sequence BC003324
1423146_at	26.18	1.96	62.5404	11.7093	24.8252	1.58524	-2.38886	-1.05457	-2.51923	0.00228	0.408	0.00811	4.80192	4.58786	4.73365	5.68848	6.22633	5.93499	4.5962	4.56426	4.73498	Hes5	hairy and enhancer of split 5 (Drosophila)
1423150_at	6.27	0.7	26.1425	6.15085	9.05335	1.965	-4.16946	1.44391	-2.88761	0.31	0.0757	0.00559	2.46011	2.68584	2.77931	4.26665	4.81311	4.95733	3.50099	2.97536	2.99532	Sgne1	secretory granule neuroendocrine protein 1, 7B2 protein
1423222_at	9.5	1.93	60.7689	4.0962	14.0157	2.38544	-6.39672	1.47533	-4.33578	0.00367	0.0647	0.00178	3.19322	3.534	2.95883	5.99423	5.80985	5.96498	3.85566	3.51518	4.01229	Cap2	CAP, adenylate cyclase-associated protein, 2 (yeast)
1423250_a_at	10.36	0.92	241.952	12.3447	54.7929	14.912	-23.3544	5.28889	-4.41575	0.314	0.00469	0.00822	3.51245	3.31112	3.28433	8.00004	7.88862	7.86337	6.15792	5.65583	5.41138	Tgfb2	transforming growth factor, beta 2
1423259_at	268.5	69.12	308.742	22.0332	124.762	21.3027	-1.14988	-2.15209	-2.47464	0.0124	0.0241	0.00573	8.31206	8.22011	7.56606	8.36834	8.27312	8.16193	7.00292	7.17093	6.6714	Id4	inhibitor of DNA binding 4
1423266_at	152.38	22.8	255.466	13.9343	65.8137	13.9314	-1.67651	-2.31532	-3.88166	0.00704	0.00587	0.00494	7.3728	6.97784	7.36931	7.98134	8.07987	7.9255	6.34561	5.76458	5.94843	2810405K02Rik	RIKEN cDNA 2810405K02 gene
1423286_at	30.36	2.02	406.845	45.1271	26.917	2.40465	-13.4007	-1.12791	-15.1148	0.00359	0.142	7.14e-06	4.91372	4.83036	5.02146	8.64871	8.82804	8.51064	4.85386	4.78579	4.59986	Cbln1	cerebellin 1 precursor protein
1423287_at	12.88	0.72	205.729	11.2441	10.9919	1.5734	-15.9727	-1.17177	-18.7164	0.0222	0.167	0.000156	3.69303	3.60117	3.76156	7.69223	7.59976	7.75747	3.67682	3.30182	3.3681	Cbln1	cerebellin 1 precursor protein
1423288_s_at	48.95	6.81	129.34	9.14158	40.8469	3.20274	-2.64229	-1.19838	-3.16646	0.00993	0.156	4.69e-05	5.66616	5.37176	5.77222	7.1033	7.03405	6.9004	5.30147	5.2702	5.47614	Cbln1	cerebellin 1 precursor protein
1423294_at	235.58	13.7	2647.73	90.8801	305.239	115.839	-11.2392	1.29569	-8.67428	0.00431	0.408	0.00827	7.84637	7.97247	7.81652	11.3669	11.4209	11.3221	8.7719	7.78122	8.01466	Mest	mesoderm specific transcript
1423297_at	83.43	8.71	94.2495	3.76609	31.5056	4.30946	-1.12968	-2.6481	-2.99152	0.316	0.000743	0.00265	6.53829	6.34909	6.24482	6.55285	6.61741	6.50268	5.18577	4.82122	4.8996	Add3	adducin 3 (gamma)
1423298_at	180.38	14.73	186.271	14.9645	52.3546	6.02278	-1.03266	-3.44535	-3.55787	0.00784	0.000247	0.000249	7.35321	7.57494	7.54649	7.53171	7.42592	7.65687	5.80595	5.80004	5.50466	Add3	adducin 3 (gamma)
1423380_s_at	140.29	16.94	341.17	14.6255	101.666	18.6164	-2.43189	-1.37991	-3.3558	0.0417	0.0633	0.00477	7.00212	7.31878	7.05558	8.37086	8.38601	8.48356	6.94363	6.4835	6.53016	Nfatc4	nuclear factor of activated T-cells, cytoplasmic, calcineurin-dependent 4
1423407_a_at	20.19	5.31	46.0475	7.80724	18.3653	2.98364	-2.28071	-1.09936	-2.50731	0.916	0.715	0.00288	3.8144	4.56139	4.51575	5.71004	5.5994	5.22161	3.92503	4.23233	4.39988	Fbln2	fibulin 2
1423418_at	988.51	70.21	1787.97	79.2605	778.172	102.662	-1.80875	-1.2703	-2.29765	0.00539	0.0678	0.00456	9.96215	9.83644	10.0414	10.8504	10.8296	10.7294	9.77423	9.62175	9.39021	Fdps	farnesyl diphosphate synthetase
1423422_at	6.07	0.9	38.1682	5.40351	6.29476	0.224665	-6.288	1.03703	-6.06349	0.0609	0.674	0.00135	2.77229	2.6558	2.34286	5.31524	5.41131	5.00598	2.70247	2.59957	2.65857	Asb4	ankyrin repeat and SOCS box-containing protein 4
1423428_at	57.06	7.9	83.533	10.6167	25.2833	5.29126	-1.46395	-2.25683	-3.30388	0.000536	0.00784	0.00281	5.95152	5.9392	5.5832	6.25102	6.58048	6.29891	4.92408	4.30746	4.68313	Ror2	receptor tyrosine kinase-like orphan receptor 2
1423440_at	246.81	23.68	511.938	35.9065	254.734	14.8919	-2.07422	1.03211	-2.00969	0.471	0.644	0.000213	7.99317	7.78249	8.05241	9.11067	8.95844	8.92342	8.0621	8.01499	7.89645	1110001A07Rik	RIKEN cDNA 1110001A07 gene
1423456_at	340.95	63.91	366.893	23.41	173.399	9.4965	-1.07609	-1.96627	-2.11589	0.0577	0.0174	0.000112	8.18043	8.32217	8.68891	8.62152	8.45832	8.47207	7.52192	7.41983	7.36782	Bzw2	basic leucine zipper and W2 domains 2
1423506_a_at	9.81	1.3	615.617	39.1475	70.0222	27.2414	-62.7541	7.13784	-8.79175	0.00524	0.0062	0.00735	3.12223	3.24225	3.49124	9.36315	9.24413	9.18463	6.66427	5.72095	5.80469	Nnat	neuronatin
1423526_at	125.54	19.94	252.983	5.92443	92.6939	8.32688	-2.01516	-1.35435	-2.72923	0.000967	0.0697	0.00143	7.03603	7.14992	6.69175	7.95176	8.01859	7.97755	6.67676	6.46049	6.45468	Arid3b	AT rich interactive domain 3B (Bright like)
1423606_at	21.55	2.28	197.661	9.42349	30.6964	11.0593	-9.17222	1.42443	-6.43923	0.00858	0.238	0.00915	4.5407	4.48615	4.24514	7.63956	7.55065	7.68713	5.44149	4.57737	4.62988	Postn	periostin, osteoblast specific factor
1423607_at	8.34	1.06	17.4702	1.32934	7.92357	0.261962	-2.09475	-1.05256	-2.20484	0.0107	0.603	0.000841	2.85001	3.08848	3.21934	4.22659	4.13876	4.00668	3.02304	3.00242	2.9314	Lum	lumican
1423619_at	33.85	3.76	109.34	4.81954	52.0608	7.34352	-3.23012	1.53798	-2.10023	0.00498	0.0185	0.00829	4.91468	5.07479	5.23552	6.70929	6.83631	6.76961	5.79674	5.83223	5.44688	Rasd1	RAS, dexamethasone-induced 1
1423635_at	6.38	0.54	147.998	27.2293	51.5329	6.2615	-23.1972	8.07725	-2.87192	0.0188	4.16e-05	0.00178	2.59168	2.80798	2.60785	7.07129	7.48656	7.02424	5.86295	5.66167	5.51656	Bmp2	bone morphogenetic protein 2
1423687_a_at	661.16	32.7	642.228	21.944	287.803	20.1064	1.02948	-2.29727	-2.23149	0.0514	0.000134	0.000411	9.2907	9.43284	9.37949	9.35465	9.26887	9.3556	8.27864	8.08943	8.13184	Man2c1	mannosidase, alpha, class 2C, member 1
1423702_at	441.37	41.54	930.073	62.2451	141.861	28.1676	-2.10724	-3.11129	-6.55623	0.00133	0.00292	0.00139	8.7749	8.92031	8.64962	9.85601	9.95699	9.76415	7.44327	6.9268	7.02099	H1f0	H1 histone family, member 0
1423753_at	180.88	11.95	928.212	20.0812	356.287	38.0604	-5.13164	1.96974	-2.60523	0.00054	0.00162	0.00296	7.60094	7.4722	7.41731	9.83172	9.89237	9.85017	8.44573	8.6351	8.33364	Bambi	BMP and activin membrane-bound inhibitor, homolog (Xenopus laevis)
1423754_at	1222.71	113.81	1130.38	29.7487	492.659	16.6634	1.08168	-2.48186	-2.29445	0.0174	0.00122	8.85e-06	10.1869	10.1659	10.4028	10.1221	10.1189	10.1857	8.96231	8.98123	8.88813	Ifitm3	interferon induced transmembrane protein 3
1423757_x_at	74.65	10.34	281.14	13.7099	73.8771	18.1997	-3.76611	-1.01046	-3.80551	0.00887	0.895	0.00779	6.28303	6.37491	5.97893	8.13592	8.06261	8.20346	6.56496	6.04593	5.92798	Igfbp4	insulin-like growth factor binding protein 4
1423804_a_at	108.08	2.38	293.152	43.7415	83.0954	20.8749	-2.71236	-1.30067	-3.5279	0.00381	0.176	0.00278	6.77752	6.71912	6.77066	7.95127	8.38668	8.21563	6.74278	6.11212	6.19016	Idi1	isopentenyl-diphosphate delta isomerase
1423847_at	687.84	59.88	609.442	9.82253	206.015	37.5134	1.12864	-3.33878	-2.95824	0.000461	0.00195	0.00793	9.36247	9.56367	9.341	9.27637	9.24664	9.23065	7.96188	7.52072	7.53204	2810406C15Rik	RIKEN cDNA 2810406C15 gene
1423851_a_at	65.43	6.67	75.1648	3.75713	18.8739	0.453697	-1.14878	-3.46669	-3.98247	0.00366	0.00149	3.46e-05	6.15557	6.0627	5.86219	6.31252	6.18231	6.19759	4.25434	4.19796	4.26182	Tmem46	transmembrane protein 46
1423852_at	90.43	19.22	124.424	13.0964	25.5623	0.970004	-1.37592	-3.53763	-4.86749	0.124	0.00787	0.000429	6.79298	6.45379	6.18475	6.85055	7.12356	6.8878	4.64056	4.7377	4.64753	Tmem46	transmembrane protein 46
1423859_a_at	63.29	4.77	155.657	18.1697	63.1634	5.64949	-2.45942	-1.002	-2.46435	0.00195	0.97	0.000732	6.03583	6.0545	5.85307	7.39511	7.0751	7.35585	5.83663	5.99967	6.09501	Ptgds	prostaglandin D2 synthase (brain)
1423860_at	18.3	0.76	68.2254	13.2656	16.2183	4.00632	-3.72816	-1.12835	-4.20669	0.549	0.419	0.00149	4.20004	4.24918	4.12887	6.36328	6.05217	5.80718	3.90626	3.69682	4.37115	Ptgds	prostaglandin D2 synthase (brain)
1423889_at	266.08	16.41	337.906	23.0008	142.119	3.88019	-1.26994	-1.87223	-2.37762	0.0115	0.000778	0.000552	8.0119	7.99527	8.15458	8.50421	8.31299	8.37763	7.142	7.11639	7.19341	MGC5739	similar to hypothetical protein FLJ20010
1423909_at	30.14	4.58	270.766	19.5614	36.1826	4.56805	-8.9836	1.20048	-7.48331	0.0015	0.182	0.00013	4.85617	4.7145	5.1372	8.18873	7.98348	8.06304	5.32346	5.22366	4.96066	0610011I04Rik	RIKEN cDNA 0610011I04 gene
1423945_a_at	57.25	8.86	108.573	11.6752	52.5348	8.2833	-1.89647	-1.08975	-2.06669	0.0216	0.524	0.00379	6.07632	5.71469	5.69398	6.60249	6.91296	6.75542	5.94714	5.65331	5.51026	Pkig	protein kinase inhibitor, gamma
1424046_at	789.13	42.61	794.864	38.3355	290.88	60.9342	-1.00727	-2.71291	-2.73262	0.00414	0.00917	0.00957	9.54757	9.70279	9.61779	9.55281	9.66385	9.68362	8.49242	7.93973	8.06055	Bub1	budding uninhibited by benzimidazoles 1 homolog (S. cerevisiae)
1424050_s_at	76.98	3.2	321.951	24.0105	112.088	24.7053	-4.18227	1.45607	-2.8723	0.0358	0.108	0.00917	6.19844	6.31588	6.28263	8.21597	8.43176	8.33629	7.08267	6.43133	6.8381	Fgfr1	fibroblast growth factor receptor 1
1424054_at	138.34	6.99	234.717	10.0461	100.517	6.212	-1.69667	-1.37629	-2.3351	0.444	0.00249	8.52e-05	7.02542	7.15544	7.15168	7.80911	7.93257	7.88	6.74985	6.61188	6.58675	Btbd2	BTB (POZ) domain containing 2
1424074_at	51.43	7.37	41.0437	5.93781	18.2949	3.36713	1.25306	-2.81117	-2.24345	0.000167	0.00215	0.00509	5.70416	5.86824	5.45071	5.52173	5.41785	5.106	4.42139	4.22674	3.8811	Btf3l4	basic transcription factor 3-like 4
1424118_a_at	703.91	40.76	1031.89	42.4624	461.105	57.7184	-1.46593	-1.52657	-2.23785	0.53	0.0146	0.00418	9.47175	9.36729	9.53384	10.0545	10.0343	9.94194	9.02591	8.66606	8.83237	Spbc25	spindle pole body component 25 homolog (S. cerevisiae)
1424127_at	8.06	1.2	22.9631	2.32653	8.39078	0.478129	-2.84902	1.04104	-2.7367	0.000288	0.666	0.000562	3.15836	3.09917	2.74283	4.63396	4.34741	4.56704	2.97977	3.07779	3.14414	Eya2	eyes absent 2 homolog (Drosophila)
1424128_x_at	151.82	13.38	346.116	25.7158	70.9871	19.4386	-2.27978	-2.1387	-4.87575	0.31	0.0257	0.0056	7.38454	7.15173	7.1914	8.37339	8.55385	8.37034	6.54157	5.8293	5.97607	Aurkb	aurora kinase B
1424181_at	22.02	2.93	155.017	5.37976	37.1404	1.66129	-7.03983	1.68667	-4.17381	0.00925	0.0124	2.86e-06	4.30743	4.38602	4.66354	7.22541	7.32557	7.27613	5.28646	5.16606	5.18938	2007-09-06	septin 6
1424182_at	20.99	5.32	68.2658	0.930041	28.6086	4.12753	-3.2523	1.36296	-2.3862	0.00876	0.142	0.00909	4.0299	4.74351	4.31067	6.11561	6.08176	6.08164	4.89308	4.58742	5.00319	Acat1	acetyl-Coenzyme A acetyltransferase 1
1424242_at	527.66	47.72	507.33	28.9006	156.821	26.9922	1.04007	-3.36472	-3.23508	0.00241	0.00137	0.00321	8.95317	8.97968	9.18614	9.07578	8.91846	8.96148	7.55412	7.15794	7.12637	Bphl	biphenyl hydrolase-like (serine hydrolase, breast epithelial mucin-associated antigen)
1424254_at	4584.21	166.46	1687.61	83.0211	332.69	102.504	2.71639	-13.7792	-5.07261	0.0524	0.00355	0.00867	12.1032	12.1766	12.2056	10.6408	10.7372	10.7808	8.81445	8.03189	8.16058	Ifitm1	interferon induced transmembrane protein 1
1424351_at	170.93	18.55	524.245	51.9406	208.704	45.5148	-3.06702	1.22099	-2.51191	0.00897	0.267	0.0076	7.2407	7.43855	7.55515	9.01852	8.89285	9.17685	8.01699	7.41301	7.61952	Wfdc2	WAP four-disulfide core domain 2
1424382_at	58.96	8.25	311.538	38.1807	45.7317	10.969	-5.28388	-1.28926	-6.81229	0.115	0.177	0.000861	5.69631	6.08769	5.8333	8.06345	8.3903	8.37318	5.86196	5.37961	5.2251	Rcn3	reticulocalbin 3, EF-hand calcium binding domain
1424395_at	83.81	3.11	112.938	16.7067	52.5338	5.60846	-1.34755	-1.59535	-2.14981	0.00183	0.00919	0.00243	6.40611	6.32779	6.43148	7.04598	6.71279	6.66923	5.61238	5.88252	5.63475	Asrgl1	asparaginase like 1
1424396_a_at	229.41	13.98	313.562	20.849	125.098	19.8816	-1.36682	-1.83384	-2.50653	0.111	0.0117	0.00356	7.8071	7.93834	7.7746	8.29845	8.19035	8.38261	7.20665	6.87299	6.78618	Asrgl1	asparaginase like 1
1424508_at	532.22	12.84	662.358	32.1991	321.182	30.9819	-1.24452	-1.65706	-2.06225	0.045	0.00822	0.0014	9.01528	9.07292	9.07862	9.45021	9.32795	9.33289	8.47355	8.2896	8.20544	Ttc5	tetratricopeptide repeat domain 5
1424552_at	20.67	5.13	124.083	15.4577	48.6593	6.75335	-6.00305	2.3541	-2.55004	0.292	0.0149	0.00101	4.4544	4.64696	3.9102	7.07089	7.03877	6.73222	5.8089	5.55727	5.42057	Casp8	caspase 8
1424556_at	248.83	22.24	118.234	6.65211	20.6749	2.60764	2.10456	-12.0353	-5.7187	0.0105	2.06e-05	0.000313	8.03971	7.80227	8.02313	6.92769	6.93543	6.78871	4.55395	4.33585	4.19703	Pycr1	pyrroline-5-carboxylate reductase 1
1424613_at	39.05	3.69	52.7084	4.46973	17.5272	1.61259	-1.34977	-2.22797	-3.00724	0.0042	0.000457	0.000108	5.41739	5.14368	5.28781	5.83498	5.72502	5.58944	4.08899	4.02065	4.27299	Gprc5b	G protein-coupled receptor, family C, group 5, member B
1424628_a_at	2140.22	103.69	2640.83	175.875	903.208	100.749	-1.23391	-2.36958	-2.92383	0.00178	0.00176	0.000421	11.0139	11.032	11.1415	11.4043	11.2531	11.4363	9.98185	9.79228	9.66487	1500032D16Rik	RIKEN cDNA 1500032D16 gene
1424634_at	18.9	2.2	146.501	22.8823	48.5062	4.98829	-7.75139	2.56647	-3.02026	0.000776	0.000574	0.000942	4.33204	4.33707	4.03224	6.98716	7.13962	7.42316	5.73047	5.43283	5.62143	Tceal1	transcription elongation factor A (SII)-like 1
1424753_at	116.09	3.18	384.576	11.75	112.544	15.6945	-3.31274	-1.0315	-3.41711	0.00844	0.684	0.00273	6.89761	6.81854	6.8602	8.5892	8.54133	8.6295	7.02865	6.71666	6.67086	Nudt14	nudix (nucleoside diphosphate linked moiety X)-type motif 14
1424759_at	406.19	17.67	402.226	10.4913	121.293	27.39	1.00986	-3.34883	-3.31615	0.0288	0.00802	0.00945	8.70652	8.69683	8.5919	8.63954	8.62158	8.69349	7.25633	6.70402	6.73785	Arrdc4	arrestin domain containing 4
1424797_a_at	38.03	7.94	667.414	29.0116	296.031	48.5395	-17.5497	7.78415	-2.25454	0.0167	0.00029	0.0083	5.51832	4.9054	5.25918	9.44756	9.37371	9.32334	8.45946	8.05298	8.07954	Pitx2	paired-like homeodomain transcription factor 2
1424865_at	38.85	5.57	221.901	26.2047	37.6983	3.53285	-5.71173	-1.03055	-5.88622	0.0462	0.804	5.81e-05	5.07533	5.48474	5.25061	7.5887	7.8481	7.92356	5.26198	5.08224	5.35212	Pyy	peptide YY
1424882_a_at	195.05	8.55	706.091	45.3705	138.059	27.6493	-3.62005	-1.4128	-5.1144	8.66e-05	0.0789	0.00226	7.54132	7.61109	7.66786	9.56695	9.4111	9.40727	7.40247	7.00727	6.86227	2510015F01Rik	RIKEN cDNA 2510015F01 gene
1424919_at	43.73	2.48	136.943	3.3312	43.3517	8.9703	-3.13156	-1.00873	-3.15888	0.286	0.874	0.00963	5.38106	5.53848	5.42747	7.08505	7.13649	7.0699	5.72058	5.12332	5.40833	Erbb2	v-erb-b2 erythroblastic leukemia viral oncogene homolog 2, neuro/glioblastoma derived oncogene homolog (avian)
1425016_at	45.63	2.73	82.4659	19.6261	22.3785	2.88966	-1.80727	-2.03901	-3.68504	0.0723	0.00473	0.00462	5.42047	5.51692	5.59346	5.9043	6.52386	6.57722	4.57516	4.25174	4.59979	Ephb2	Eph receptor B2
1425050_at	70.29	5.7	123.135	18.9932	41.828	4.29688	-1.75182	-1.68045	-2.94385	0.000323	0.00273	0.000905	6.26192	6.04362	6.09065	7.18051	6.81565	6.80348	5.53795	5.24694	5.35927	Isoc1	isochorismatase domain containing 1
1425052_at	256.85	18.8	342.602	14.7349	135.588	24.4655	-1.33386	-1.89434	-2.52679	0.00395	0.0132	0.00848	8.00723	7.89383	8.10549	8.4903	8.38273	8.38551	7.34908	6.85904	6.99593	2610034N03Rik	Isochorismatase domain containing 1 (Isoc1), mRNA
1425053_at	80.88	7.15	162.544	9.84605	72.8428	10.5036	-2.0097	-1.11034	-2.23144	0.000198	0.326	0.0039	6.47665	6.24375	6.28188	7.347	7.42842	7.25333	6.40809	6.08178	6.04159	Isoc1	isochorismatase domain containing 1
1425076_at	76.33	13.24	230.284	13.5698	108.206	16.1197	-3.01695	1.41761	-2.1282	0.00506	0.0589	0.0054	6.28731	5.96101	6.46924	7.76457	7.83863	7.93363	6.9862	6.61316	6.643	Dnajc18	DnaJ (Hsp40) homolog, subfamily C, member 18
1425166_at	22.05	5.48	35.3619	1.49325	10.5362	1.42159	-1.60371	-2.09279	-3.35624	0.00408	0.0279	0.00183	3.97508	4.66752	4.64499	5.16191	5.19325	5.07461	3.60329	3.24551	3.31774	Rbl1	retinoblastoma-like 1 (p107)
1425201_a_at	33.64	4.66	95.0197	4.74052	41.5496	0.792731	-2.8246	1.23512	-2.2869	0.438	0.117	0.000324	5.22617	4.83015	5.13166	6.49843	6.5663	6.64215	5.4081	5.36314	5.35854	Hyi	hydroxypyruvate isomerase homolog (E. coli)
1425202_a_at	54.64	6.14	69.5283	1.21733	31.4787	1.65876	-1.27248	-1.73578	-2.20874	0.0319	0.00528	0.00056	5.73545	5.93888	5.62359	6.14792	6.10979	6.10044	5.04886	4.89661	4.97942	Ank3	ankyrin 3, epithelial
1425271_at	254.62	5.17	349.773	27.3846	156.714	28.3661	-1.37371	-1.62474	-2.23192	0.621	0.0378	0.00693	8.00865	7.95799	8.00934	8.33345	8.44883	8.55969	7.55913	7.06887	7.20252	Psmc3ip	proteasome (prosome, macropain) 26S subunit, ATPase 3, interacting protein
1425293_a_at	11.64	0.84	54.7177	7.09409	16.7157	2.62724	-4.70083	1.43606	-3.27342	0.00507	0.0442	0.000699	3.65225	3.5106	3.4519	5.97497	5.67185	5.65175	4.26803	4.07573	3.80924	1500031H04Rik	RIKEN cDNA 1500031H04 gene
1425296_a_at	87.7	7.69	205.767	18.9693	67.432	15.6586	-2.34627	-1.30057	-3.05148	0.364	0.181	0.00894	6.30087	6.53296	6.51826	7.5947	7.83034	7.61768	6.16925	6.32774	5.64405	Rgs3	regulator of G-protein signaling 3
1425344_at	30.82	2.69	56.8704	9.25304	20.817	4.20165	-1.84524	-1.48052	-2.73192	0.0838	0.0554	0.00284	4.7928	5.01411	5.01948	6.07334	5.63749	5.7413	4.66239	4.08805	4.33061	4430402O11Rik	RIKEN cDNA 4430402O11 gene
1425383_a_at	15.4	4.35	67.3891	8.45191	22.4924	4.1413	-4.37592	1.46054	-2.99609	0.194	0.118	0.00142	3.54836	3.83965	4.33589	6.20792	5.85408	6.13756	4.76584	4.3809	4.28073	Pbx1	pre B-cell leukemia transcription factor 1
1425405_a_at	108.1	14.29	102.032	15.1577	43.8443	3.16966	1.05947	-2.46554	-2.32714	0.0141	0.00211	0.00352	6.83523	6.88688	6.52013	6.88435	6.46023	6.64252	5.56809	5.41377	5.37372	Adar	adenosine deaminase, RNA-specific
1425463_at	19.61	3.05	47.7413	6.66673	21.294	2.29159	-2.43454	1.08587	-2.24201	0.613	0.489	0.00213	4.38287	4.44872	4.01158	5.71905	5.65511	5.32758	4.40172	4.25434	4.56437	Gata6	GATA binding protein 6
1425464_at	18.03	3.15	114.677	13.5506	39.9146	7.87067	-6.36033	2.21379	-2.87305	0.00239	0.00763	0.0033	4.25264	3.85758	4.36009	6.99767	6.65435	6.85183	5.34709	5.56562	4.98546	Gata6	GATA binding protein 6
1425558_at	71.06	6.55	132.99	13.794	65.6775	12.2684	-1.87151	-1.08195	-2.02489	0.00235	0.514	0.00818	6.28303	6.01822	6.13976	7.17367	6.87836	7.09745	6.3085	5.9629	5.79177	Klc3	kinesin light chain 3
1425603_at	6.46	0.18	20.5073	2.82405	7.5356	0.361562	-3.17451	1.1665	-2.72139	0.0521	0.0155	0.00354	2.73711	2.66816	2.67154	4.43506	4.49801	4.11222	2.84127	2.97987	2.91669	0610011I04Rik	RIKEN cDNA 0610011I04 gene
1425615_a_at	748.33	84.98	229.633	10.1034	91.8336	10.7384	3.25881	-8.14876	-2.50053	0.0101	2.73e-05	0.00256	9.67461	9.59692	9.35176	7.91388	7.81626	7.79666	6.31626	6.64476	6.58122	Pck2	phosphoenolpyruvate carboxykinase 2 (mitochondrial)
1425631_at	12.83	2.08	29.6398	3.42136	11.7974	2.03696	-2.31019	-1.08753	-2.5124	0.0289	0.56	0.0022	3.46149	3.62852	3.91656	4.9314	4.69299	5.0241	3.81721	3.35278	3.46989	Ppp1r3c	protein phosphatase 1, regulatory (inhibitor) subunit 3C
1425701_a_at	22.6	5.06	108.894	7.58903	18.5137	3.73382	-4.81831	-1.22072	-5.88181	0.000259	0.306	0.0018	4.30575	4.82962	4.29143	6.87794	6.71789	6.69766	4.14309	3.9331	4.4981	Rgs3	regulator of G-protein signaling 3
1425706_a_at	200.11	8.75	172.212	8.0899	81.9556	1.45519	1.162	-2.44169	-2.10128	0.235	0.000159	0.000353	7.70847	7.58261	7.64021	7.50383	7.39592	7.38124	6.38335	6.35415	6.33236	Ddb2	damage specific DNA binding protein 2
1425732_a_at	51.11	2.06	76.1467	10.8694	37.232	7.48687	-1.48986	-1.37274	-2.04519	0.00133	0.0968	0.00892	5.65351	5.6309	5.74014	6.46905	6.15696	6.09794	5.50354	4.93683	5.15789	Mxi1	Max interacting protein 1
1425749_at	7.68	1.11	26.5647	3.79912	12.4234	1.62672	-3.45895	1.61763	-2.13828	0.139	0.0129	0.00279	3.16287	2.80798	2.82149	4.74869	4.49927	4.91619	3.74635	3.39865	3.73374	Stxbp6	syntaxin binding protein 6 (amisyn)
1425784_a_at	24.11	3.86	81.1675	6.05952	36.4847	4.18584	-3.36655	1.51326	-2.2247	0.12	0.0234	0.000942	4.5187	4.8294	4.39167	6.36492	6.22071	6.43468	5.36813	5.10511	5.07612	Olfm1	olfactomedin 1
1425814_a_at	5.37	0.14	23.4215	1.85564	5.85286	0.669941	-4.36155	1.08992	-4.00172	0.00285	0.352	0.000184	2.38258	2.43553	2.45421	4.44812	4.52214	4.6701	2.66673	2.61299	2.34794	Calcrl	calcitonin receptor-like
1425895_a_at	471.22	52.13	2517.41	160.895	560.855	175.004	-5.34233	1.19022	-4.48853	0.00946	0.482	0.00935	8.93285	8.68859	9.001	11.1907	11.3263	11.3702	9.57467	8.81104	8.87921	Id1	inhibitor of DNA binding 1
1425911_a_at	44.15	1.59	145.13	12.8506	58.0381	10.5342	-3.2872	1.31457	-2.50059	0.0151	0.133	0.00568	5.4926	5.49531	5.40299	7.32046	7.12394	7.0882	6.07308	5.542	5.91164	Fgfr1	fibroblast growth factor receptor 1
1425926_a_at	50.74	6.94	217.986	8.1572	28.0172	3.57759	-4.29614	-1.81103	-7.78044	0.16	0.00519	0.0006	5.87169	5.59528	5.50199	7.75633	7.82581	7.72014	4.81262	4.97964	4.60868	Otx2	orthodenticle homolog 2 (Drosophila)
1425978_at	9.27	1.04	73.9511	15.011	14.5636	2.08165	-7.97747	1.57104	-5.07781	0.000185	0.0136	0.000921	3.38732	3.10701	3.12622	5.82517	6.34264	6.39233	3.81465	4.07445	3.67496	Myocd	myocardin
1425985_s_at	13.58	1.82	94.4938	23.9196	21.9329	1.73721	-6.95831	1.61509	-4.30832	0.0326	0.0108	0.00798	3.76904	3.55252	3.94257	6.0764	6.68671	6.82	4.57545	4.42697	4.35373	Masp1	mannan-binding lectin serine peptidase 1
1426015_s_at	32.36	2.74	140.615	2.4861	64.2886	1.35745	-4.34533	1.98667	-2.18724	0.00143	0.00341	1.4e-06	5.12662	4.88136	5.02933	7.12095	7.16476	7.12065	5.99332	6.0409	5.98462	Asph	aspartate-beta-hydroxylase
1426030_a_at	266.82	13.75	331.726	29.9005	163.171	19.4806	-1.24326	-1.63522	-2.033	0.0994	0.00884	0.00147	8.13734	8.04728	7.99067	8.50049	8.36906	8.24027	7.53178	7.20662	7.29233	Apeh	acylpeptide hydrolase
1426048_s_at	13.45	2.56	33.8994	2.44799	12.5583	1.36051	-2.5204	-1.07101	-2.69937	0.000575	0.68	0.00045	3.95998	3.82692	3.40619	4.97393	5.08529	5.18278	3.6683	3.47596	3.79019	Tcfap2a	transcription factor AP-2, alpha
1426110_a_at	22.68	2.59	34.6582	3.60355	16.5597	1.18343	-1.52814	-1.36959	-2.09293	0.0595	0.0213	0.000896	4.36391	4.677	4.45011	4.9938	5.0612	5.2752	4.16166	3.96792	4.01201	Edg2	endothelial differentiation, lysophosphatidic acid G-protein-coupled receptor, 2
1426225_at	34.94	8.39	314.936	32.7011	98.3692	12.8536	-9.01364	2.81538	-3.20158	0.0017	0.009	0.000315	5.26077	5.36072	4.66585	8.25539	8.1696	8.45655	6.47931	6.82101	6.53639	Rbp4	retinol binding protein 4, plasma
1426277_at	52.35	3.25	125.854	11.6445	58.0786	2.77133	-2.4041	1.10943	-2.16697	0.0343	0.0873	0.000927	5.79075	5.61212	5.72197	6.87844	6.91556	7.12084	5.9309	5.79433	5.85131	C730025P13Rik	RIKEN cDNA C730025P13 gene
1426278_at	16.1	1.34	145.697	14.8202	19.3704	5.31202	-9.04949	1.20313	-7.52161	0.59	0.399	0.00214	4.08454	3.86375	4.06911	7.01255	7.23182	7.30067	4.66405	3.92647	4.13372	Ifi27	interferon, alpha-inducible protein 27
1426288_at	14.04	0.37	46.6018	6.58727	14.5335	3.09948	-3.31921	1.03515	-3.20651	0.147	0.878	0.00185	3.82047	3.84413	3.76916	5.28535	5.66094	5.64993	4.17823	3.64789	3.69616	Lrp4	low density lipoprotein receptor-related protein 4
1426363_x_at	112.34	8.27	187.464	15.9266	86.4583	7.53691	-1.66872	-1.29936	-2.16826	0.171	0.0173	0.000382	6.73067	6.76904	6.92769	7.68336	7.45569	7.50221	6.29951	6.43926	6.55198	H2afy3	H2A histone family, member Y3
1426410_at	118.15	10.73	460.874	4.38051	187.875	28.1667	-3.90076	1.59014	-2.45309	0.502	0.0147	0.0083	6.87842	7.01254	6.75052	8.83266	8.85313	8.85878	7.78019	7.46915	7.38038	Pdk3	pyruvate dehydrogenase kinase, isoenzyme 3
1426510_at	120.23	5.78	307.391	10.4645	133.679	21.53	-2.55669	1.11186	-2.29948	0.00606	0.402	0.0094	6.95195	6.94638	6.82737	8.20774	8.27981	8.30255	7.28918	7.03379	6.82774	Sccpdh	saccharopine dehydrogenase (putative)
1426519_at	23.37	6.26	146.095	37.8214	27.1946	6.93154	-6.25139	1.16365	-5.37221	0.00123	0.535	0.00151	4.15197	4.4722	4.91317	7.56743	6.98502	6.92986	5.00572	4.91587	4.26825	P4ha1	procollagen-proline, 2-oxoglutarate 4-dioxygenase (proline 4-hydroxylase), alpha 1 polypeptide
1426539_at	138.76	13.54	216.912	14.6982	78.9778	4.82381	-1.56322	-1.75695	-2.74649	0.547	0.00245	4.56e-05	6.94928	7.22493	7.16085	7.86595	7.73197	7.67846	6.36228	6.1985	6.34383	Usp11	ubiquitin specific peptidase 11
1426574_a_at	62.16	5.34	84.9477	9.05296	34.1904	2.8708	-1.3666	-1.81805	-2.48455	0.00103	0.00103	0.000369	5.93319	5.84366	6.08647	6.57586	6.31186	6.32199	5.17252	5.15466	4.94885	Add3	adducin 3 (gamma)
1426586_at	450.18	9.91	848.042	27.4851	310.633	49.6076	-1.88378	-1.44923	-2.73004	0.872	0.048	0.00583	8.77928	8.82131	8.84177	9.77919	9.71408	9.6892	8.52316	8.14592	8.13317	Slc25a11	solute carrier family 25 (mitochondrial carrier oxoglutarate carrier), member 11
1426614_at	214.94	11.45	1072.7	16.7671	528.592	63.8296	-4.99072	2.45925	-2.02936	0.0607	0.00228	0.00913	7.71925	7.68781	7.83225	10.0464	10.0633	10.091	9.18403	8.83846	9.0937	Prkcbp1	protein kinase C binding protein 1
1426640_s_at	15.01	2.4	61.0802	4.93863	23.0652	2.43755	-4.0693	1.53665	-2.64816	0.0316	0.0211	0.00029	3.83995	4.14382	3.70269	5.7981	5.96146	6.02869	4.40342	4.47383	4.69001	Trib2	tribbles homolog 2 (Drosophila)
1426731_at	59.39	8.28	118.239	10.0629	53.7133	2.44426	-1.99088	-1.10568	-2.20129	0.00454	0.382	0.000771	5.98733	5.63967	6.01926	6.99167	6.90768	6.74668	5.70142	5.82063	5.71663	Des	desmin
1426766_at	9.03	1.09	52.4566	3.44143	16.0751	0.346204	-5.80914	1.78019	-3.26322	0.364	0.0112	0.000396	3.08525	3.05726	3.3627	5.60084	5.75175	5.78019	4.04025	4.00002	3.97934	6330403K07Rik	RIKEN cDNA 6330403K07 gene
1426767_at	71.66	12.77	96.0666	10.8459	27.4439	1.50036	-1.34059	-2.61115	-3.50048	0.00706	0.00708	0.000471	6.133	6.4111	5.89961	6.44316	6.5407	6.75605	4.78846	4.84995	4.69247	3230401M21Rik	RIKEN cDNA 3230401M21 gene
1426832_at	115.33	24.28	202.892	7.61946	81.0598	7.27232	-1.75923	-1.42278	-2.50299	0.000257	0.0945	0.000996	6.50852	7.12517	6.84997	7.72468	7.6228	7.64421	6.19524	6.45414	6.36154	6330505F04Rik	RIKEN cDNA 6330505F04 gene
1426850_a_at	57.93	6.34	187.426	37.3156	28.4433	11.6172	-3.2354	-2.03668	-6.58947	0.000272	0.0677	0.00452	5.97285	5.66552	5.91202	7.7811	7.61195	7.19666	5.37776	4.28665	4.599	Map2k6	mitogen activated protein kinase kinase 6
1426863_at	33.99	2.97	62.4795	12.107	29.8492	3.73093	-1.83817	-1.13872	-2.09317	0.0319	0.209	0.00843	5.16838	5.14767	4.93416	5.67741	5.93089	6.23373	5.09405	4.7863	4.79689	Rbmx	RNA binding motif protein, X chromosome
1426865_a_at	280.96	21.48	129.454	7.61976	54.4151	7.8672	2.17035	-5.16327	-2.37901	0.123	0.00033	0.00375	8.20856	8.00183	8.18352	7.11101	6.9715	6.96148	5.97644	5.5692	5.72257	Ncam1	neural cell adhesion molecule 1
1426913_at	77.95	13.92	58.645	9.67024	27.3198	5.07474	1.32918	-2.85325	-2.14662	0.0169	0.0019	0.0059	6.04936	6.5444	6.21512	5.93572	6.0612	5.58347	4.57119	5.05018	4.64701	Lss	lanosterol synthase
1426955_at	315.85	30.41	914.053	42.6294	255.889	60.384	-2.89395	-1.23432	-3.57207	0.000846	0.218	0.00781	8.22846	8.45499	8.21291	9.89227	9.76005	9.85291	8.34578	7.75333	7.82378	Col18a1	procollagen, type XVIII, alpha 1
1427048_at	111.9	14.09	286.904	17.7939	119.943	1.57036	-2.56393	1.07188	-2.39201	0.103	0.424	0.00117	6.58581	6.86555	6.94291	8.23836	8.06221	8.18706	6.92579	6.90442	6.88816	Smo	smoothened homolog (Drosophila)
1427049_s_at	96.98	13.29	298.266	12.6245	111.37	17.2976	-3.07555	1.14838	-2.67816	0.00904	0.332	0.00567	6.69764	6.72065	6.3517	8.27863	8.15642	8.22374	6.99168	6.53834	6.8316	Smo	smoothened homolog (Drosophila)
1427100_at	124.7	13.27	199.153	14.5353	73.0957	11.7892	-1.59705	-1.70598	-2.72454	0.0422	0.0111	0.00259	6.81578	6.93681	7.11816	7.68628	7.51145	7.70755	6.43055	5.9887	6.11958	Metrn	meteorin, glial cell differentiation regulator
1427161_at	260.24	15.79	391.054	27.0245	155.284	24.6394	-1.50267	-1.6759	-2.51832	0.0175	0.0203	0.00421	7.94672	8.11679	8.00229	8.71608	8.58934	8.52143	7.4796	7.01588	7.30338	Cenpf	centromere autoantigen F
1427180_at	28.56	1.89	99.9671	10.7208	45.6962	4.16922	-3.50025	1.60001	-2.18765	0.00406	0.00253	0.000725	4.89012	4.89009	4.72122	6.79768	6.49051	6.62548	5.65638	5.41263	5.4613	Slc27a3	solute carrier family 27 (fatty acid transporter), member 3
1427183_at	6.43	2.1	70.4171	6.74379	17.0891	5.36881	-10.9513	2.65771	-4.12059	0.00414	0.0179	0.0094	2.49552	2.27485	3.14023	5.98546	6.15175	6.26293	4.52445	3.64931	3.97321	Efemp1	epidermal growth factor-containing fibulin-like extracellular matrix protein 1
1427239_at	29.75	2.77	30.2579	5.76287	14.0964	1.99033	-1.01707	-2.11047	-2.1465	0.197	0.00226	0.00851	4.95206	4.98705	4.73257	5.08966	4.56233	5.04855	4.03475	3.68091	3.7086	Wdr10	WD repeat domain 10
1427256_at	95.19	5.76	315.875	19.2103	86.292	13.4355	-3.31836	-1.10312	-3.66053	0.00555	0.383	0.00219	6.59402	6.64542	6.47322	8.26264	8.24129	8.40047	6.15158	6.59357	6.51114	Cspg2	chondroitin sulfate proteoglycan 2
1427277_at	7.22	1.56	31.1805	4.36664	9.18878	0.481309	-4.31863	1.27268	-3.39332	0.0147	0.184	0.00187	2.46736	2.9155	3.10367	4.72958	5.13725	4.99173	3.11051	3.2339	3.25117	Six1	sine oculis-related homeobox 1 homolog (Drosophila)
1427302_at	325.72	23.95	151.009	15.167	56.5069	6.89474	2.15695	-5.76425	-2.6724	0.0074	0.000116	0.000469	8.46498	8.28898	8.28085	7.37984	7.23099	7.0901	6.00372	5.76982	5.66658	Enpp3	ectonucleotide pyrophosphatase/phosphodiesterase 3
1427338_at	42.95	1.69	55.9805	5.87953	22.6797	1.11511	-1.30339	-1.89377	-2.46831	0.157	8.39e-05	0.00138	5.3799	5.40444	5.48753	5.62339	5.91528	5.86532	4.48939	4.43893	4.5782	Crocc	ciliary rootlet coiled-coil, rootletin
1427357_at	18.12	5.45	76.6615	5.28108	23.1828	5.01341	-4.23076	1.2794	-3.30683	0.0295	0.326	0.00761	3.59913	4.28151	4.50979	6.319	6.14088	6.31436	4.75403	4.12937	4.64751	Cda	cytidine deaminase
1427508_at	31.14	4.32	101.821	7.78026	30.3672	2.0558	-3.26977	-1.02545	-3.35297	0.0363	0.84	3.45e-05	4.733	5.13711	4.98309	6.59319	6.61701	6.79124	5.02409	4.91225	4.83041	BC020108	cDNA sequence BC020108
1427560_at	32.6	4.65	60.2624	3.00139	27.9633	1.27541	-1.84854	-1.16582	-2.15506	0.0188	0.205	3.97e-05	4.98611	5.23405	4.8308	5.88477	5.85864	5.99262	4.77188	4.76222	4.87932	Six5	sine oculis-related homeobox 5 homolog (Drosophila)
1427568_a_at	79.63	8.12	61.5013	2.49776	24.921	4.14375	1.29477	-3.19529	-2.46785	0.00606	0.000979	0.00715	6.1558	6.32351	6.4515	5.88741	6.00348	5.93438	4.89238	4.50717	4.48047	Wdr56	WD repeat domain 56
1427768_s_at	10.29	0.55	171.013	10.7915	12.1171	1.79543	-16.6194	1.17756	-14.1134	0.00549	0.191	0.000165	3.44858	3.3303	3.3078	7.41954	7.3231	7.50549	3.42967	3.82341	3.51339	Myl3	myosin, light polypeptide 3
1427769_x_at	26.96	5.85	65.9247	5.53788	27.6107	4.11032	-2.44528	1.02414	-2.38765	0.00674	0.845	0.00263	4.84886	4.98394	4.35071	6.02193	6.1674	5.92884	4.79147	4.55211	4.98546	Myl3	myosin, light polypeptide 3
1427831_s_at	47.71	3.92	97.7443	14.2842	47.2033	10.0431	-2.04872	-1.01073	-2.07071	0.00235	0.871	0.00926	5.70613	5.51851	5.49419	6.81396	6.59573	6.39233	5.87366	5.43236	5.31447	Zfp260	zinc finger protein 260
1427883_a_at	15.63	0.3	64.8364	12.9597	17.5746	2.30887	-4.1482	1.12441	-3.68922	0.0719	0.265	0.00164	3.98875	3.97374	3.93486	6.02967	5.69033	6.27691	4.33857	4.00549	4.03831	Col3a1	procollagen, type III, alpha 1
1427885_at	76.63	0.67	212.563	26.0328	84.6358	3.2056	-2.77388	1.10447	-2.5115	0.000253	0.0404	0.00324	6.24526	6.26738	6.26692	7.54714	7.72511	7.90129	6.4476	6.41878	6.34112	Pold4	polymerase (DNA-directed), delta 4
1427894_at	27.55	1.8	80.5242	8.86679	31.6332	4.62319	-2.92284	1.14821	-2.54556	0.198	0.243	0.00107	4.7539	4.886	4.70635	6.14424	6.4595	6.37224	5.20534	4.81867	4.89649	Slitl2	Slit-like 2 (Drosophila)
1427903_at	254.17	6.58	997.766	109.461	391.393	34.3954	-3.92559	1.53989	-2.54927	0.0252	0.0088	0.000499	8.0317	7.9627	7.97367	10.0569	10.0453	9.76731	8.74606	8.50113	8.57929	Phpt1	phosphohistidine phosphatase 1
1428004_at	512.96	26.88	761.18	52.9693	327.372	20.5513	-1.4839	-1.5669	-2.32512	0.0019	0.000821	0.00011	9.05395	8.91328	9.0368	9.46176	9.58495	9.66252	8.43282	8.37272	8.25305	3300001G02Rik	RIKEN cDNA 3300001G02 gene
1428029_a_at	3662.14	40.49	3937.52	144.584	1068.4	228.9	-1.0752	-3.42768	-3.68544	0.3	0.00894	0.00674	11.8283	11.8567	11.8302	11.9576	11.8831	11.9865	10.3724	9.79279	9.9551	H2afv	H2A histone family, member V
1428168_at	299.41	1.44	604.96	40.6154	260.573	27.2043	-2.02051	-1.14905	-2.32165	0.00459	0.137	0.000612	8.23241	8.2186	8.22693	9.32925	9.25091	9.13537	8.18682	7.90631	7.96821	Mpzl1	myelin protein zero-like 1
1428231_at	616.2	4.28	773.708	5.604	328.24	5.75596	-1.25561	-1.87728	-2.35714	0.0488	3.91e-05	1.47e-05	9.25776	9.26623	9.2777	9.60429	9.59857	9.584	8.33455	8.3849	8.35593	Cpsf6	cleavage and polyadenylation specific factor 6
1428245_at	168.94	1.96	230.646	9.21139	109.757	7.8558	-1.36525	-1.53922	-2.10142	0.0105	0.00774	0.00044	7.41949	7.38958	7.39177	7.79507	7.90931	7.84193	6.87963	6.77436	6.67314	G6pc3	glucose 6 phosphatase, catalytic, 3
1428266_at	39.8	6.9	122.792	13.2371	42.2817	5.12791	-3.08523	1.06235	-2.90415	0.00692	0.631	0.000387	5.36089	5.52252	5.01569	7.09511	6.78632	6.92215	5.20333	5.55548	5.42534	Myl3	myosin, light polypeptide 3
1428270_at	264.14	9.35	348.547	8.18343	152.614	8.6242	-1.31956	-1.73077	-2.28384	0.00199	0.000394	0.000371	8.07112	8.07744	7.9851	8.42784	8.42329	8.48372	7.33299	7.25388	7.16976	Glt8d1	glycosyltransferase 8 domain containing 1
1428321_at	9.75	0.71	21.7159	1.85516	10.435	0.88216	-2.22727	1.07026	-2.08107	0.366	0.36	0.00045	3.16034	3.32622	3.3601	4.38601	4.35059	4.57519	3.2456	3.40498	3.489	Eml1	echinoderm microtubule associated protein like 1
1428326_s_at	318.32	13.86	423.25	34.5303	198.469	33.7957	-1.32964	-1.60388	-2.13258	0.0422	0.0321	0.00649	8.32636	8.24469	8.36915	8.58375	8.77744	8.80499	7.87194	7.60029	7.38456	Hrsp12	heat-responsive protein 12
1428332_at	26.51	4.61	257.066	11.1369	65.6829	14.5777	-9.69695	2.47766	-3.91375	0.0876	0.00548	0.00619	4.41247	4.81906	4.90759	7.98404	8.07481	7.95646	6.3614	5.77319	5.91026	1500004A08Rik	RIKEN cDNA 1500004A08 gene
1428381_a_at	766.29	20.84	881.088	35.5506	422.021	66.3167	-1.14981	-1.81576	-2.08778	0.881	0.0181	0.00987	9.59593	9.53669	9.61156	9.80106	9.71654	9.82946	8.95601	8.53045	8.64269	2700038C09Rik	RIKEN cDNA 2700038C09 gene
1428387_at	18.94	1.59	29.0373	6.7195	11.4281	2.57324	-1.53312	-1.65731	-2.54086	0.0355	0.0387	0.00795	4.17189	4.37699	4.17189	4.44864	5.13502	4.91343	3.84777	3.30095	3.3264	Acsl3	acyl-CoA synthetase long-chain family member 3
1428401_at	293.21	27.03	382.677	19.6957	179.785	3.09323	-1.30513	-1.63089	-2.12853	0.102	0.00926	0.000564	8.34117	8.12928	8.10496	8.56587	8.51219	8.6581	7.49082	7.51439	7.46474	Zcchc3	zinc finger, CCHC domain containing 3
1428402_at	54.75	5.04	67.4796	6.49916	32.4198	3.71544	-1.2325	-1.68878	-2.08143	0.00705	0.00378	0.00113	5.78984	5.89427	5.62767	6.10774	6.19198	5.91569	5.19208	4.96969	4.87617	Zcchc3	zinc finger, CCHC domain containing 3
1428412_at	118.32	6.24	113.311	15.5311	55.7982	4.15784	1.0442	-2.1205	-2.03073	0.0126	0.000245	0.00347	6.8332	6.97124	6.85115	7.03606	6.69986	6.71062	5.9212	5.74126	5.73618	MGI:1914262	SM-11044 binding protein
1428421_a_at	675.8	15.53	1209.33	19.4022	350.51	77.7659	-1.78948	-1.92805	-3.45021	0.0393	0.031	0.00927	9.36471	9.40529	9.43061	10.2379	10.2639	10.2178	8.77532	8.17887	8.33797	2700085E05Rik	RIKEN cDNA 2700085E05 gene
1428452_at	808.95	46.57	1029.34	25.481	279.257	43.8554	-1.27244	-2.8968	-3.68599	0.0379	0.00285	0.00365	9.66653	9.57106	9.73733	9.96644	10.0343	10.0208	8.36407	8.02078	7.95751	2810025M15Rik	RIKEN cDNA 2810025M15 gene
1428568_at	56.08	11	73.1861	7.51803	36.5723	4.71784	-1.30503	-1.5334	-2.00113	0.00138	0.0532	0.00208	5.9413	5.98574	5.44049	6.16809	6.3445	6.05287	5.3873	5.13286	5.03457	B230217C12Rik	RIKEN cDNA B230217C12 gene
1428571_at	7.65	0.77	17.4543	3.16644	7.00224	0.85305	-2.28161	-1.09251	-2.49267	0.0692	0.368	0.00284	2.85516	3.09533	2.84354	4.39712	3.92377	4.01045	2.69602	2.70928	2.99759	Col9a1	procollagen, type IX, alpha 1
1428646_at	22.86	2.85	101.407	7.50163	34.8033	7.43756	-4.43601	1.52246	-2.91372	0.022	0.0658	0.00822	4.32763	4.50705	4.68797	6.70553	6.74116	6.53725	5.37742	4.74626	5.17003	2310056B04Rik	RIKEN cDNA 2310056B04 gene
1428647_at	36.01	7.3	210.109	19.1304	50.2279	10.3797	-5.83473	1.39483	-4.1831	0.00186	0.12	0.00243	4.85204	5.15691	5.44178	7.84027	7.57674	7.71595	5.92538	5.6406	5.32275	2310056B04Rik	RIKEN cDNA 2310056B04 gene
1428699_at	16.39	1.28	26.8234	3.70794	12.9554	1.7231	-1.63657	-1.26511	-2.07044	0.0246	0.0646	0.00302	3.89905	4.10407	4.09222	4.88082	4.49724	4.82901	3.89884	3.54648	3.61654	Sms	spermine synthase
1428713_s_at	594.92	24.81	764.834	9.37845	284.235	42.1483	-1.28561	-2.09306	-2.69085	0.0199	0.00797	0.00653	9.14855	9.23209	9.2665	9.56918	9.56832	9.59928	8.37672	7.9889	8.05679	4833427B12Rik	RIKEN cDNA 4833427B12 gene
1428753_a_at	164.31	10.9	260.185	11.2728	111.473	8.2206	-1.5835	-1.47399	-2.33407	0.00103	0.00249	0.00026	7.46649	7.30996	7.29805	7.95636	8.02987	8.08123	6.90995	6.69991	6.78401	Dgcr6	DiGeorge syndrome critical region gene 6
1428789_at	260.85	23.24	130.778	15.8849	39.7446	7.61788	1.9946	-6.56315	-3.29045	0.0675	0.00076	0.00157	7.91345	8.16215	7.99436	6.86384	7.20821	6.99988	5.5869	5.25014	5.04925	Ralgps2	Ral GEF with PH domain and SH3 binding motif 2
1428823_at	399.37	23.71	544.405	23.3993	216.711	36.2316	-1.36316	-1.84287	-2.51212	0.966	0.0133	0.00679	8.68381	8.53944	8.6963	9.07241	9.03515	9.15541	8.01201	7.65132	7.57709	Hddc2	HD domain containing 2
1428853_at	557.91	53.53	1326.3	30.7381	199.977	15.4183	-2.37727	-2.78988	-6.6323	0.0722	0.00018	0.000213	8.97796	9.25574	9.12466	10.3362	10.3806	10.402	7.51985	7.74214	7.66037	Ptch1	patched homolog 1
1428920_at	49.38	1.06	51.1548	3.43725	24.9548	2.77582	-1.03594	-1.97878	-2.0499	0.000614	0.00674	0.00157	5.62935	5.59286	5.65432	5.62588	5.78442	5.61374	4.60471	4.80681	4.49467	Hmg20a	high mobility group 20A
1428972_at	96.34	9.68	211.14	24.4089	95.4397	3.20865	-2.19161	-1.00943	-2.21229	0.00693	0.928	0.00411	6.41882	6.70453	6.6317	7.56783	7.89313	7.68626	6.56778	6.62786	6.53229	0610012D17Rik	RIKEN cDNA 0610012D17 gene
1429006_s_at	135.85	4.35	151.04	9.98685	36.2982	7.44866	-1.11181	-3.74261	-4.16107	0.0468	0.00648	0.00339	7.13715	7.04969	7.06926	7.33059	7.23998	7.13946	5.47311	5.11648	4.89649	2610110G12Rik	RIKEN cDNA 2610110G12 gene
1429051_s_at	27.58	8.69	272.096	29.6199	105.94	25.8322	-9.86571	3.84117	-2.56841	0.226	0.00402	0.00848	5.23115	4.54909	4.44334	7.90507	8.12311	8.21814	7.08464	6.52788	6.48879	Sox11	SRY-box containing gene 11
1429052_at	19.65	2.83	31.7296	1.07361	14.5324	2.0681	-1.61474	-1.35215	-2.18337	0.616	0.0557	0.00717	4.51874	4.17028	4.17189	5.02165	5.00919	4.93076	3.73863	4.08069	3.73639	Ptprd	protein tyrosine phosphatase, receptor type, D
1429058_at	382.71	39.6	499.194	56.6766	209.382	30.461	-1.30437	-1.8278	-2.38413	0.0202	0.00524	0.0014	8.51964	8.46508	8.74063	8.78723	8.96772	9.11665	7.92826	7.53264	7.63955	1110004B13Rik	RIKEN cDNA 1110004B13 gene
1429059_s_at	103.04	11.67	136.416	16.2572	63.999	6.94095	-1.32391	-1.61003	-2.13153	0.142	0.00644	0.00134	6.64056	6.54459	6.858	6.91686	7.07835	7.25995	6.09735	6.07738	5.80742	1110004B13Rik	RIKEN cDNA 1110004B13 gene
1429065_at	40.34	1.81	196.73	8.43524	67.2088	11.5849	-4.87681	1.66606	-2.92715	0.00758	0.0281	0.00527	5.26825	5.3978	5.33305	7.54982	7.63696	7.67077	6.3283	5.8701	5.9723	1200009F10Rik	RIKEN cDNA 1200009F10 gene
1429088_at	12.2	2.3	47.2991	7.48567	14.0681	2.62002	-3.87698	1.15312	-3.36216	0.00145	0.42	0.00137	3.86033	3.60358	3.30992	5.33379	5.53465	5.78691	3.90426	3.47451	4.01041	MGI:1925139	limb-bud and heart
1429111_at	169.41	14.21	126.143	9.09218	60.1964	7.32028	1.343	-2.81429	-2.09552	0.00859	0.000468	0.00196	7.26165	7.49736	7.44377	6.96117	6.88167	7.08648	6.08786	5.74178	5.88408	Tln2	talin 2
1429119_at	490.12	4.49	369.743	11.6597	184.128	21.771	1.32557	-2.66185	-2.00808	0.323	0.00431	0.00577	8.94298	8.94612	8.92175	8.53401	8.48239	8.5733	7.70895	7.41286	7.43249	4833421E05Rik	RIKEN cDNA 4833421E05 gene
1429159_at	10.78	1.34	88.2812	16.7679	10.8285	0.194607	-8.18935	1.0045	-8.15268	0.00372	0.903	0.00232	3.60271	3.42027	3.24375	6.74995	6.28573	6.30734	3.41382	3.46471	3.43129	4631408O11Rik	RIKEN cDNA 4631408O11 gene
1429177_x_at	7.31	0.81	75.059	5.20351	13.5837	1.26637	-10.268	1.85824	-5.52565	0.0227	0.00219	2.53e-05	2.93401	2.67428	2.98054	6.28731	6.28583	6.10958	3.89816	3.7501	3.6307	Sox17	SRY-box containing gene 17
1429178_at	33.31	8.11	114.486	11.2175	18.3735	1.44268	-3.43697	-1.81293	-6.231	0.177	0.0457	2.28e-05	4.66548	5.37814	5.04239	6.83994	6.68975	6.97346	4.32041	4.16637	4.10315	Odz3	odd Oz/ten-m homolog 3 (Drosophila)
1429199_s_at	233.18	17.23	336.509	7.74544	133.566	16.6978	-1.44313	-1.74581	-2.51943	0.0218	0.00474	0.00451	7.95232	7.74236	7.89313	8.41322	8.41387	8.35564	7.251	6.91078	7.00056	5031425D22Rik	RIKEN cDNA 5031425D22 gene
1429202_at	23.17	4.82	64.5642	6.78339	21.6085	3.04635	-2.78654	-1.07227	-2.98791	0.0376	0.678	0.000588	4.84472	4.3367	4.36326	5.88225	5.96795	6.17222	4.64098	4.38467	4.24688	2610019N06Rik	RIKEN cDNA 2610019N06 gene
1429240_at	109.89	16.36	348.675	6.39204	142.779	19.4212	-3.17295	1.29929	-2.44206	0.0039	0.0917	0.00661	6.51529	6.93942	6.85115	8.43205	8.4759	8.42879	7.35433	6.96821	7.12404	Stard4	StAR-related lipid transfer (START) domain containing 4
1429269_at	9.82	0.27	23.8832	2.73764	10.9044	0.636157	-2.4321	1.11043	-2.19024	0.00456	0.0726	0.00205	3.25543	3.29826	3.33428	4.72747	4.59248	4.39455	3.36687	3.53353	3.43522	LOC73072	hypothetical protein LOC73072
1429273_at	7.55	1.06	33.3856	5.21279	8.19159	1.0732	-4.42194	1.08498	-4.0756	0.0713	0.509	0.000295	2.7037	2.90484	3.11131	5.29953	4.94594	4.90449	3.13844	3.14023	2.79751	Bmper	BMP-binding endothelial regulator
1429274_at	9.29	0.72	62.4753	13.4699	15.4	5.55697	-6.725	1.6577	-4.05684	0.359	0.131	0.00572	3.32279	3.09997	3.21693	6.24673	5.61463	5.96559	4.44733	3.60012	3.61554	2310010M24Rik	RIKEN cDNA 2310010M24 gene
1429281_at	10.54	1.6	79.0344	12.7475	26.6407	6.5302	-7.49852	2.52758	-2.96668	0.994	0.00718	0.00375	3.14213	3.58429	3.43393	6.00913	6.40818	6.45563	5.09303	4.46902	4.56339	2610008E11Rik	RIKEN cDNA 2610008E11 gene
1429284_at	38.19	3.75	67.457	1.48948	27.0285	3.19009	-1.76635	-1.41295	-2.49577	0.00121	0.02	0.00475	5.15648	5.18607	5.40948	6.04821	6.06835	6.11042	4.86476	4.54587	4.83746	8430436F23Rik	RIKEN cDNA 8430436F23 gene
1429382_at	92.45	8.47	158.604	28.3802	67.2331	15.7455	-1.71556	-1.37507	-2.35901	0.00095	0.114	0.00782	6.66961	6.49608	6.41432	7.55929	7.04655	7.27613	6.40166	5.74868	5.98608	Nr1i3	nuclear receptor subfamily 1, group I, member 3
1429404_at	39.58	6.15	64.8188	1.54144	27.376	3.73556	-1.63766	-1.44579	-2.36772	0.926	0.0434	0.0075	5.46332	5.0262	5.39346	6.05014	6.0223	5.98176	4.91206	4.53102	4.85305	2010317E24Rik	RIKEN cDNA 2010317E24 gene
1429413_at	16.16	1.98	473.115	24.4361	43.7237	8.14048	-29.2769	2.70568	-10.8206	0.0079	0.00251	0.000988	4.19308	3.98204	3.84688	8.82879	8.85736	8.9682	5.3812	5.71952	5.2017	Cpm	carboxypeptidase M
1429478_at	175	14.12	216.204	36.5032	72.4341	7.97293	-1.23545	-2.41599	-2.98484	0.00694	0.000655	0.00115	7.41184	7.35614	7.57653	7.61898	7.59776	8.01303	6.21735	6.30808	5.99232	6720463M24Rik	RIKEN cDNA 6720463M24 gene
1429642_at	10.11	2.46	26.3265	1.82003	10.0706	1.04995	-2.60401	-1.00391	-2.6142	0.857	0.935	0.000379	3.60459	2.88543	3.42871	4.82669	4.68352	4.63836	3.49363	3.27197	3.21541	Anubl1	AN1, ubiquitin-like, homolog (Xenopus laevis)
1429764_at	29.45	0.3	185.974	21.7005	82.2404	5.34213	-6.3149	2.79254	-2.26134	0.0123	0.00101	0.00134	4.88455	4.86354	4.89188	7.7213	7.44077	7.43591	6.46603	6.31073	6.30261	1500005K14Rik	RIKEN cDNA 1500005K14 gene
1429830_a_at	163.6	13.01	172.337	2.95089	37.497	9.66255	-1.0534	-4.36302	-4.59602	0.469	0.00613	0.00901	7.47704	7.3173	7.25875	7.43168	7.40295	7.4522	5.57227	4.82364	5.19352	Cd59a	CD59a antigen
1429856_at	16.73	1.99	72.7458	21.1745	19.4573	5.30133	-4.34822	1.16302	-3.73874	0.0118	0.481	0.00635	3.8985	4.03672	4.23733	5.59522	6.38606	6.4306	4.08767	4.67475	3.98444	Tspan18	tetraspanin 18
1429951_at	6	0.96	13.1601	0.502632	5.89543	0.5608	-2.19336	-1.01774	-2.23226	0.00578	0.917	0.00189	2.82054	2.38493	2.51141	3.77737	3.70486	3.66999	2.63921	2.39177	2.63423	Ssbp2	single-stranded DNA binding protein 2
1429958_x_at	36.76	5.52	156.351	3.80702	28.7236	8.60921	-4.25329	-1.27979	-5.4433	0.00396	0.256	0.0092	5.26091	5.36846	4.9364	7.32345	7.28844	7.25319	5.25378	4.4118	4.74043	Haghl	hydroxyacylglutathione hydrolase-like
1430023_at	33.62	12.24	94.8429	4.95412	24.6958	1.30284	-2.82103	-1.36136	-3.84044	0.00298	0.329	6.32e-06	4.95025	5.55419	4.52031	6.56863	6.48946	6.64037	4.68771	4.53899	4.64781	5133400G04Rik	RIKEN cDNA 5133400G04 gene
1430127_a_at	24.06	2.62	944.163	29.1227	122.076	11.5994	-39.242	5.07381	-7.73422	0.000829	4.31e-05	0.000248	4.53149	4.75557	4.46134	9.88368	9.83729	9.92633	6.78419	6.938	7.05957	Ccnd2	cyclin D2
1430172_a_at	39.72	6.85	51.9116	5.87766	22.6697	4.72875	-1.30694	-1.75212	-2.28991	0.00404	0.0228	0.00671	5.39427	5.49489	5.00062	5.73591	5.83225	5.50671	4.81036	4.37426	4.26393	Cyp4f16; LOC545195	cytochrome P450, family 4, subfamily f, polypeptide 16; similar to cytochrome P450 CYP4F16
1430238_at	53.06	8.51	83.1705	4.11416	27.3514	3.36879	-1.56748	-1.93994	-3.04082	0.148	0.00517	0.00126	5.6201	5.56004	5.97296	6.45484	6.31674	6.35892	4.71102	4.96101	4.62736	Got1l1	glutamic-oxaloacetic transaminase 1-like 1
1430295_at	84.84	2.68	426.953	11.9727	191.819	19.6934	-5.03244	2.26095	-2.22581	0.0826	0.00306	0.00354	6.45589	6.36705	6.39555	8.78316	8.72219	8.70732	7.41326	7.70909	7.61286	Gna13	guanine nucleotide binding protein, alpha 13
1430318_at	50.94	3.85	106.642	3.45242	48.8642	4.84682	-2.09347	-1.04248	-2.18241	0.181	0.583	0.00241	5.74057	5.53945	5.72385	6.75144	6.68332	6.77359	5.76713	5.52814	5.52314	Sat2	spermidine/spermine N1-acetyl transferase 2
1430339_at	16.62	1.86	29.7898	3.97552	13.335	0.983566	-1.79241	-1.24634	-2.23395	0.167	0.0582	0.00229	4.20304	4.06629	3.87801	5.09089	4.86081	4.71324	3.84182	3.62908	3.73271	2610021K21Rik	RIKEN cDNA 2610021K21 gene
1430522_a_at	29.76	6.02	63.6063	3.82524	30.2212	4.5906	-2.13731	1.0155	-2.1047	0.041	0.887	0.00595	4.90446	5.157	4.56322	5.95914	6.08604	5.92299	4.80192	5.15012	4.76869	Vamp5	vesicle-associated membrane protein 5
1430530_s_at	266.96	36.63	414.046	43.334	94.9827	29.8163	-1.55097	-2.81062	-4.35917	0.199	0.013	0.00677	8.25721	8.03141	7.86599	8.50839	8.76731	8.78873	7.01538	6.25468	6.30779	1110025F24Rik	RIKEN cDNA 1110025F24 gene
1430543_at	19.94	4.5	61.0515	7.19671	17.6181	1.54643	-3.06176	-1.13179	-3.46528	0.00106	0.479	0.000214	4.06691	4.16795	4.64855	5.74945	6.09146	5.93473	4.25444	4.00032	4.15095	1500005P14Rik	RIKEN cDNA 1500005P14 gene
1430546_at	298.77	16.95	198.759	16.2582	62.2777	13.1265	1.50318	-4.79738	-3.19149	0.0755	0.00402	0.00574	8.26802	8.12518	8.2707	7.51803	7.75295	7.62403	6.22358	5.60188	5.98957	Cryzl1	crystallin, zeta (quinone reductase)-like 1
1430590_at	26.21	2.39	40.6028	3.31935	16.6681	2.56394	-1.54913	-1.57246	-2.43595	0.000514	0.0213	0.00345	4.61988	4.64859	4.85585	5.21878	5.34666	5.45539	4.14701	4.21272	3.78096	D3Ertd751e	DNA segment, Chr 3, ERATO Doi 751, expressed
1430617_at	415.54	12.73	385.316	31.7133	145.491	25.8422	1.07844	-2.85612	-2.64839	0.0445	0.00711	0.00331	8.74358	8.65534	8.69621	8.44694	8.67003	8.64263	7.45175	6.99165	7.06767	Oip5	Opa interacting protein 5
1430640_a_at	16.73	1.73	52.8946	0.862362	15.3365	0.875297	-3.16166	-1.09086	-3.44893	0.365	0.311	0.000282	4.16711	3.88317	4.12605	5.74976	5.70307	5.72193	3.89098	4.03097	3.89014	Prkar2b	protein kinase, cAMP dependent regulatory, type II beta
1430974_a_at	28.31	1.42	62.0391	4.2209	21.9423	1.82567	-2.19142	-1.2902	-2.82738	0.437	0.015	8.7e-05	4.88802	4.74418	4.83345	6.02499	5.83864	5.99484	4.39809	4.37182	4.5873	Senp7	SUMO1/sentrin specific peptidase 7
1430985_at	675.68	36.15	1059.42	78.0979	362.904	61.7161	-1.56793	-1.86187	-2.91928	0.0339	0.0149	0.0028	9.31234	9.42003	9.464	9.96167	10.0141	10.1637	8.75575	8.2948	8.41959	1810027O10Rik	RIKEN cDNA 1810027O10 gene
1431002_x_at	40.05	2.66	59.9935	2.1658	26.9452	3.68359	-1.49797	-1.48635	-2.2265	0.0916	0.0234	0.0071	5.22533	5.32195	5.41746	5.87562	5.96565	5.87709	4.79999	4.91107	4.51673	Fahd2a	fumarylacetoacetate hydrolase domain containing 2A
1431206_at	35.99	2.25	57.8491	6.50332	26.4071	5.28616	-1.60737	-1.36289	-2.19067	0.00894	0.089	0.00696	5.2699	5.11226	5.12052	6.03026	5.76119	5.75366	5.02281	4.53986	4.55151	---	---
1431226_a_at	16.78	1.53	160.486	7.58501	18.9211	6.43421	-9.56413	1.1276	-8.48185	0.0478	0.769	0.00956	4.07499	4.19168	3.92804	7.25003	7.34081	7.38482	4.55341	3.53123	4.44104	Fndc4	fibronectin type III domain containing 4
1431297_a_at	10.27	0.41	28.1174	2.69234	9.44427	0.928349	-2.73782	-1.08743	-2.97719	0.0243	0.268	0.000172	3.40037	3.29349	3.38545	4.92857	4.65382	4.84422	3.36631	3.08161	3.25623	4933436C20Rik	RIKEN cDNA 4933436C20 gene
1431326_a_at	14.86	1.56	33.8797	0.139383	16.1642	1.84749	-2.27992	1.08776	-2.09597	0.00258	0.418	0.00828	3.93735	3.71359	4.01202	5.08592	5.07548	5.08561	4.09703	3.81096	4.11639	Tmod2	tropomodulin 2
1431591_s_at	22.4	1.43	113.236	10.4318	23.7739	5.68004	-5.05516	1.06133	-4.76303	0.0146	0.785	0.00285	4.43238	4.58808	4.42988	6.87831	6.66282	6.91573	4.9112	4.25434	4.46905	G1p2	interferon, alpha-inducible protein
1431751_a_at	34.9	6.1	71.1255	5.61131	27.9383	2.46473	-2.03798	-1.24918	-2.54581	0.654	0.153	0.000194	5.37032	5.09174	4.86973	6.27256	6.05217	6.12331	4.89849	4.65248	4.84995	Mpped2	metallophosphoesterase domain containing 2
1431782_s_at	25.19	5.9	62.6677	7.73199	29.4219	3.66975	-2.4878	1.168	-2.12997	0.0211	0.344	0.00181	4.36086	4.53598	4.99259	5.88154	5.8453	6.161	4.97525	4.65452	4.98297	Ypel1	yippee-like 1 (Drosophila)
1431873_a_at	63.96	4.31	143.85	12.3143	32.7963	6.75113	-2.24906	-1.95022	-4.38617	0.0196	0.0189	0.00196	5.89625	6.00373	6.09091	7.02478	7.26835	7.2013	5.3355	4.77794	4.93432	Tube1	epsilon-tubulin 1
1432360_a_at	32.71	3.36	35.8638	2.89685	16.8836	2.98193	-1.09642	-1.93738	-2.12418	0.00396	0.00968	0.00858	4.97521	4.91437	5.19077	5.05448	5.2842	5.14537	4.31068	4.08108	3.79506	4930403J22Rik	RIKEN cDNA 4930403J22 gene
1432494_a_at	331.83	18.35	868.973	55.1456	391.907	46.7817	-2.61873	1.18105	-2.21729	0.00784	0.12	0.00156	8.46357	8.32889	8.32612	9.65512	9.7988	9.82963	8.7997	8.4925	8.5311	1700019E19Rik	RIKEN cDNA 1700019E19 gene
1433434_at	11.51	3.3	37.6378	3.5858	7.48315	0.099258	-3.27001	-1.53812	-5.02968	0.0281	0.163	0.00102	3.76429	3.72698	2.94692	5.28099	5.07021	5.33759	2.88205	2.90971	2.91892	AW551984	expressed sequence AW551984
1433443_a_at	1179.64	45.16	3067.35	111.779	1383.24	149.712	-2.60024	1.17259	-2.21752	0.146	0.126	0.00338	10.1471	10.2576	10.2056	11.6314	11.5265	11.5885	10.5003	10.5404	10.2431	Hmgcs1	3-hydroxy-3-methylglutaryl-Coenzyme A synthase 1
1433444_at	493.96	52.77	1355.88	89.3563	641.279	53.8763	-2.74492	1.29824	-2.11434	0.612	0.0337	0.000358	9.05295	9.01452	8.76008	10.3117	10.5009	10.3962	9.44436	9.2023	9.3176	Hmgcs1	3-hydroxy-3-methylglutaryl-Coenzyme A synthase 1
1433445_x_at	1085.25	72.97	2579.08	333.545	1255.67	143.462	-2.37648	1.15703	-2.05395	0.988	0.146	0.00236	10.0641	10.1854	9.99541	11.0996	11.4274	11.4453	10.4688	10.2368	10.1588	Hmgcs1	3-hydroxy-3-methylglutaryl-Coenzyme A synthase 1
1433446_at	182.04	10.75	462.769	45.8731	213.267	15.026	-2.54213	1.17154	-2.16991	0.291	0.0417	0.000782	7.57155	7.53945	7.40828	8.68141	8.91045	8.95586	7.84735	7.65734	7.69783	Hmgcs1	3-hydroxy-3-methylglutaryl-Coenzyme A synthase 1
1433481_at	56.31	13.46	64.8109	2.70314	25.3392	4.76375	-1.15097	-2.22225	-2.55773	0.223	0.0115	0.0089	6.14927	5.73966	5.47607	6.05031	5.947	6.05462	4.94576	4.52434	4.47158	Fkbp14	FK506 binding protein 14
1433604_x_at	1950.36	398.18	3120.73	99.3723	1383.45	176.626	-1.60008	-1.40978	-2.25576	0.0176	0.0776	0.00617	10.72	10.778	11.2339	11.6557	11.6013	11.5646	10.496	10.5715	10.21	Aldoa	aldolase 1, A isoform
1433647_s_at	73.97	5.26	567.726	33.2599	177.663	36.4854	-7.67508	2.40183	-3.19552	0.419	0.0129	0.00736	6.31581	6.11447	6.18936	9.24305	9.1082	9.09106	7.72379	7.1183	7.51299	Rhobtb3	Rho-related BTB domain containing 3
1433685_a_at	360.77	17.48	487.579	13.8472	200.453	27.6373	-1.35149	-1.79977	-2.43239	0.238	0.00962	0.00558	8.43811	8.57132	8.47206	8.89272	8.92136	8.97324	7.85946	7.54717	7.50847	6430706D22Rik	RIKEN cDNA 6430706D22 gene
1433691_at	18.77	2.57	199.012	21.5325	19.9911	6.53994	-10.6027	1.06505	-9.95504	0.00166	0.875	0.00297	4.08456	4.13952	4.44018	7.73205	7.71591	7.44448	4.1955	4.76574	3.85274	Ppp1r3c	protein phosphatase 1, regulatory (inhibitor) subunit 3C
1433695_at	9.45	1.88	34.4772	1.31673	12.6602	1.07919	-3.64838	1.33971	-2.72326	0.0204	0.0952	0.000591	3.00266	3.13258	3.53323	5.13112	5.04316	5.14629	3.75428	3.70543	3.51619	1500041B16Rik	RIKEN cDNA 1500041B16 gene
1433750_at	221.93	22.37	276.131	6.01584	75.7213	11.81	-1.24423	-2.93088	-3.64668	0.0126	0.00135	0.00456	7.61566	7.88127	7.86972	8.07318	8.12078	8.13298	6.41268	5.96554	6.31253	Slc31a1	solute carrier family 31, member 1
1433770_at	243.66	14.01	1790.78	108.093	563.096	71.5909	-7.3495	2.31099	-3.18024	0.00309	0.00243	0.000837	7.87116	7.88933	8.02094	10.8116	10.8883	10.7139	9.33047	8.98653	9.07212	Dpysl2	dihydropyrimidinase-like 2
1433795_at	20.55	3.25	634.05	62.9288	233.968	28.1105	-30.854	11.3853	-2.70998	0.00959	5.79e-05	0.000535	4.54078	4.08292	4.42132	9.45814	9.27207	9.18121	7.65597	7.98324	7.94939	Tgfbr3	transforming growth factor, beta receptor III
1433820_a_at	42.63	2.76	106.637	6.15017	31.4207	6.57708	-2.50145	-1.35675	-3.39384	0.754	0.112	0.00651	5.37228	5.51694	5.34605	6.6406	6.76134	6.80286	5.24745	4.63421	4.97459	1110012D08Rik	RIKEN cDNA 1110012D08 gene
1433919_at	8.08	0.57	74.5182	6.64075	8.17573	1.10672	-9.22255	1.01185	-9.11456	0.00158	0.939	5.87e-05	2.89308	3.08209	3.06098	6.18857	6.10457	6.35415	2.84107	3.2263	3.00054	Asb4	ankyrin repeat and SOCS box-containing protein 4
1433965_at	97.28	2.47	43.9524	7.6827	12.7211	3.75212	2.2133	-7.64715	-3.45508	0.0727	0.00612	0.00534	6.63714	6.56447	6.6098	5.64956	5.53249	5.1446	4.07529	3.25335	3.55708	Atp8a1	ATPase, aminophospholipid transporter (APLT), class I, type 8A, member 1
1433977_at	49.23	8.63	51.5184	6.80649	13.9587	2.71991	-1.04648	-3.52684	-3.69078	0.0245	0.00127	0.00127	5.5025	5.4344	5.88571	5.44936	5.80918	5.77586	3.82837	3.47558	4.04848	Hs3st3b1	heparan sulfate (glucosamine) 3-O-sulfotransferase 3B1
1433985_at	340.64	31.59	452.313	27.0582	146.313	11.7263	-1.32783	-2.32815	-3.0914	0.0413	0.000294	6.44e-05	8.35911	8.55661	8.30856	8.88005	8.71873	8.85947	7.31528	7.16248	7.09188	Abi2	abl-interactor 2
1434070_at	74.32	8.63	271.257	19.204	70.7507	13.8707	-3.64986	-1.05045	-3.83399	0.0222	0.689	0.00338	6.3917	6.16307	6.07331	7.98464	8.0714	8.18733	6.40741	6.13363	5.83688	Jag1	jagged 1
1434165_at	31.62	3.86	171.242	36.031	32.5302	1.57052	-5.41561	1.02878	-5.26409	0.0137	0.701	0.00448	4.79316	4.98552	5.14767	7.03662	7.65303	7.50111	5.09596	5.0137	4.9581	Clic6	chloride intracellular channel 6
1434190_at	110.67	3.06	228.386	29.4481	64.4935	4.15166	-2.06367	-1.71599	-3.54123	0.0391	0.00146	0.000857	6.77877	6.83379	6.75672	7.90134	7.97151	7.60797	6.10677	5.92316	5.99738	Sms	spermine synthase
1434202_a_at	7	1.88	89.2203	16.8109	6.96748	1.01397	-12.7458	-1.00467	-12.8052	0.00225	0.952	6.01e-05	2.44512	3.18314	2.69267	6.29436	6.33237	6.7628	2.9762	2.55331	2.84068	BC055107	cDNA sequence BC055107
1434203_at	13.32	1.3	46.4914	9.13002	13.1365	1.84628	-3.49034	-1.01397	-3.5391	0.0737	0.868	0.00161	3.65342	3.88983	3.6505	5.59444	5.19325	5.77006	3.69514	3.5096	3.91341	BC055107	cDNA sequence BC055107
1434223_at	26.32	4.35	89.4249	11.0957	34.868	7.98727	-3.3976	1.32477	-2.56467	0.0416	0.191	0.00823	4.90414	4.78329	4.42589	6.26102	6.56303	6.60036	5.40357	4.72476	5.16322	1810007P19Rik	RIKEN cDNA 1810007P19 gene
1434243_s_at	214.98	35.73	204.702	6.5674	86.1517	1.33473	1.05021	-2.49536	-2.37606	0.0345	0.0111	4.45e-05	7.77317	7.95813	7.47178	7.70478	7.70292	7.62293	6.45423	6.41342	6.41843	---	---
1434311_at	47.43	4.25	57.6705	2.08586	24.3867	3.67578	-1.21591	-1.94491	-2.36483	0.00108	0.00558	0.00753	5.41166	5.62186	5.65731	5.89904	5.79471	5.85363	4.61923	4.80549	4.36594	Cnot6l	CCR4-NOT transcription complex, subunit 6-like
1434362_at	126.61	4.57	608.254	31.5973	184.729	17.3301	-4.80415	1.45904	-3.29268	0.521	0.0117	0.000237	7.04053	6.97109	6.93939	9.2432	9.32399	9.17452	7.51993	7.66267	7.39254	AW550831	expressed sequence AW550831
1434428_at	43.09	4.06	100.944	11.9273	49.8492	9.10309	-2.34263	1.15686	-2.02498	0.669	0.33	0.00762	5.46313	5.54001	5.27108	6.55349	6.84192	6.55746	5.89251	5.36734	5.61069	D330028D13Rik	RIKEN cDNA D330028D13 gene
1434458_at	31.72	0.98	186.492	8.63068	27.5801	3.39249	-5.8793	-1.15011	-6.76182	0.0639	0.184	0.00048	5.03319	4.94397	4.98354	7.52585	7.48521	7.61478	4.88285	4.56456	4.88621	Fst	Follistatin (Fst), mRNA
1434475_at	252.58	4.39	142.937	3.7417	53.2138	9.84514	1.76707	-4.74651	-2.68609	0.791	0.00422	0.00984	7.95915	7.97429	8.00798	7.15237	7.19939	7.12496	5.99577	5.68579	5.471	---	---
1434479_at	51.81	11.11	175.414	23.4799	80.298	5.6853	-3.38572	1.54985	-2.18454	0.0587	0.0585	0.00339	5.34071	5.97111	5.70524	7.2128	7.57181	7.55183	6.40383	6.36368	6.20695	Col5a1	Procollagen, type V, alpha 1 (Col5a1), mRNA
1434555_at	702.83	22.82	962.276	70.4931	167.822	22.3743	-1.36915	-4.18794	-5.7339	0.00636	0.00175	0.000195	9.42093	9.43956	9.50912	9.98137	9.78369	9.95789	7.58309	7.36014	7.2038	Anp32a	acidic (leucine-rich) nuclear phosphoprotein 32 family, member A
1434645_at	9.06	0.35	79.7759	15.2631	18.6572	3.98146	-8.80529	2.0593	-4.27587	0.496	0.0282	0.00115	3.15104	3.24267	3.1425	5.96026	6.49557	6.44019	4.26018	4.48299	3.85274	C530008M17Rik	RIKEN cDNA C530008M17 gene
1434699_at	369.25	61.93	318.723	14.4971	96.0906	18.0445	1.15853	-3.84273	-3.31691	0.0385	0.000939	0.0065	8.36099	8.40267	8.78312	8.28474	8.38964	8.27116	6.79456	6.66143	6.24859	6030408C04Rik	RIKEN cDNA 6030408C04 gene
1434700_at	85.89	4.86	83.015	11.99	31.3439	6.52093	1.03463	-2.74024	-2.64852	0.895	0.011	0.0048	6.3679	6.38566	6.51527	6.2137	6.59503	6.28827	5.21129	5.03342	4.599	6030408C04Rik	RIKEN cDNA 6030408C04 gene
1434745_at	17.04	3.07	522.221	36.3409	100.115	9.09274	-30.6468	5.87528	-5.21622	0.00888	0.000912	2.21e-05	3.76531	4.28556	4.17189	9.09812	8.90888	9.07137	6.5844	6.78845	6.55212	Ccnd2	Cyclin D2 (Ccnd2), mRNA
1434756_at	25.66	1.58	54.2175	10.7984	19.3406	5.16182	-2.11292	-1.32674	-2.8033	0.0176	0.173	0.00636	4.58213	4.69736	4.759	5.5856	5.58331	6.05932	3.9168	4.64901	4.15615	5430421B17	hypothetical protein 5430421B17
1434784_s_at	92.19	9.28	223.796	22.4843	104.182	17.3563	-2.42755	1.13008	-2.14812	0.0117	0.367	0.00432	6.62342	6.34953	6.59135	7.88615	7.88861	7.62815	6.94138	6.65843	6.46968	D15Ertd405e	DNA segment, Chr 15, ERATO Doi 405, expressed
1434788_at	52.64	11.92	123.39	7.5861	58.176	7.37263	-2.34404	1.10517	-2.12098	0.0916	0.509	0.00319	5.37502	6.02724	5.6784	7.03254	6.85485	6.9484	5.66211	5.87089	6.03055	D930050A07Rik	RIKEN cDNA D930050A07 gene
1434789_at	165.59	12.3	103.426	4.63091	36.2652	5.30724	1.60105	-4.56609	-2.85193	0.253	0.000675	0.00411	7.40354	7.45619	7.24662	6.70556	6.62052	6.74835	5.33045	4.91827	5.26006	Depdc1b	DEP domain containing 1B
1434796_at	41.42	3.16	147.848	13.3952	47.2305	8.09779	-3.56947	1.14028	-3.13034	0.453	0.365	0.00226	5.47494	5.37893	5.25427	7.26501	7.2967	7.04992	5.7428	5.2518	5.64501	Vamp4	vesicle-associated membrane protein 4
1434799_x_at	3062.51	373.63	4417.96	299.628	2154.22	152.84	-1.44259	-1.42163	-2.05083	0.042	0.0186	0.000216	11.4495	11.5024	11.7689	12.2171	12.0648	12.0391	11.0513	11.1803	10.9801	Aldoa	aldolase 1, A isoform
1434817_s_at	68.75	8.44	246.317	25.9899	99.6463	4.13642	-3.58279	1.4494	-2.47191	0.853	0.0262	0.00177	5.89126	6.15434	6.24186	7.97543	8.07258	7.76861	6.67148	6.67432	6.5679	4930535B03Rik	RIKEN cDNA 4930535B03 gene
1434902_at	22.03	0.14	39.2161	5.22694	19.0359	1.8468	-1.78012	-1.15729	-2.06011	0.0995	0.111	0.00285	4.46627	4.46694	4.45092	5.42415	5.37404	5.05485	4.16491	4.40382	4.1701	Rnf157	ring finger protein 157
1434911_s_at	284.68	36.64	232.507	8.08924	95.085	13.3978	1.22439	-2.99395	-2.44526	0.011	0.000618	0.00579	8.16881	8.32046	7.94597	7.86715	7.8072	7.90729	6.76014	6.57383	6.35049	Arhgap19	Rho GTPase activating protein 19
1434920_a_at	120.8	6.76	226.439	24.9703	98.6026	12.4079	-1.87449	-1.22512	-2.29648	0.0452	0.0819	0.000975	6.97273	6.95105	6.82103	7.71129	7.99506	7.74565	6.81591	6.47899	6.55367	Evl	Ena-vasodilator stimulated phosphoprotein
1434943_at	127.48	2.7	176.54	19.8578	66.5071	5.78775	-1.38484	-1.91679	-2.65446	0.0249	0.00429	0.000381	6.96285	7.02395	6.99499	7.62798	7.43728	7.30825	6.10076	5.90587	6.1484	BC023055	cDNA sequence BC023055
1434949_at	114.08	14.86	120.823	6.5642	36.4408	9.04169	-1.05911	-3.13056	-3.31561	0.0554	0.00447	0.00927	6.66823	6.78113	7.02859	6.83079	6.98707	6.92811	5.55084	4.97456	4.95436	Armc8	armadillo repeat containing 8
1434951_at	137.26	10.18	138.481	19.6341	54.8533	11.7815	-1.0089	-2.50231	-2.52458	0.00891	0.00896	0.00429	6.97218	7.15139	7.17049	6.88289	7.29616	7.13193	6.09521	5.62822	5.54637	Armc8	armadillo repeat containing 8
1434981_at	127.13	4.7	135.974	12.9709	51.3093	11.0444	-1.06956	-2.47772	-2.65008	0.0142	0.0177	0.00867	7.02973	6.92832	7.01035	6.92628	7.19833	7.12345	5.91704	5.28641	5.76759	E130303B06Rik	RIKEN cDNA E130303B06 gene
1435000_at	225.95	25.24	165.265	7.24622	80.349	8.8758	1.3672	-2.81211	-2.05684	0.0724	0.00034	0.0032	7.64589	7.97007	7.82538	7.43989	7.33246	7.33084	6.4888	6.17403	6.30437	Gspt1	G1 to S phase transition 1
1435022_at	7.1	0.25	19.323	1.47359	8.60158	1.16711	-2.72154	1.21149	-2.24644	0.0609	0.131	0.00232	2.88511	2.80341	2.79155	4.17613	4.24348	4.38886	3.07825	3.29847	2.91076	Cart1	cartilage homeo protein 1
1435060_at	7.88	0.26	13.5958	1.48187	6.6147	0.452408	-1.72535	-1.19129	-2.05538	0.0958	0.0294	0.00167	3.02108	2.98611	2.92608	3.81773	3.88351	3.5762	2.82469	2.62811	2.7175	Tmod2	Tropomodulin 2 (Tmod2), mRNA
1435136_at	10.24	0.84	39.821	1.37188	12.0571	0.910621	-3.88876	1.17745	-3.30271	0.411	0.0637	0.000263	3.48612	3.29344	3.27912	5.30291	5.27256	5.3692	3.6535	3.46016	3.65326	---	---
1435148_at	128.5	14.77	119.288	0.876557	36.7063	3.20071	1.07722	-3.50076	-3.2498	0.233	0.000216	0.00163	6.80739	7.0555	7.13427	6.88603	6.90492	6.9039	5.33364	5.09805	5.15147	Atp1b2	ATPase, Na+/K+ transporting, beta 2 polypeptide
1435228_at	228.27	18.73	705.569	55.9591	306.978	48.0945	-3.09094	1.3448	-2.29844	0.0155	0.0589	0.00331	7.93925	7.85219	7.70245	9.57456	9.34566	9.45863	8.50072	8.15119	8.10029	BC023829	cDNA sequence BC023829
1435259_s_at	51.32	5.88	101.821	7.51633	49.8597	2.94407	-1.98404	-1.02929	-2.04215	0.014	0.759	0.00029	5.81298	5.72671	5.48544	6.54514	6.70411	6.75236	5.73495	5.58844	5.5911	D2Ertd217e	DNA segment, Chr 2, ERATO Doi 217, expressed
1435260_at	23.39	3.06	100.82	17.3269	38.756	6.46794	-4.3104	1.65695	-2.60141	0.764	0.0163	0.00263	4.60099	4.69534	4.32097	6.33725	6.77727	6.80629	5.51584	5.2294	5.04432	---	---
1435275_at	518.75	2.07	845.496	21.1173	323.944	34.8638	-1.62987	-1.60136	-2.61001	0.00134	0.0175	0.00305	9.02501	9.01811	9.01357	9.69282	9.71438	9.76287	8.38566	8.46084	8.15499	Cox6b2	cytochrome c oxidase subunit VIb polypeptide 2
1435278_at	84.82	3.89	86.1998	3.61456	40.8582	5.0046	-1.01627	-2.07596	-2.10973	0.348	0.00419	0.00449	6.40607	6.47112	6.33884	6.49702	6.38504	6.40427	5.53333	5.18893	5.31415	2610206C24Rik	PREDICTED: hypothetical protein LOC67158 [Mus musculus], mRNA sequence
1435479_at	37.27	7.65	87.7786	12.0358	39.097	6.76749	-2.35521	1.04902	-2.24515	0.0186	0.757	0.00407	5.52548	5.07056	5.00623	6.2226	6.49687	6.61978	4.9969	5.3212	5.50397	---	---
1435553_at	109.6	7.33	42.6908	3.63712	19.4466	1.5356	2.5673	-5.63596	-2.19529	0.179	1.18e-05	0.000304	6.83535	6.82588	6.6603	5.32878	5.3582	5.55039	4.36177	4.14525	4.32803	Pdzk3	PDZ domain containing 3
1435595_at	6.85	0.59	70.7384	12.825	10.7692	2.72111	-10.3268	1.57215	-6.56858	0.00952	0.0751	0.000636	2.82487	2.86432	2.6271	6.41794	5.96325	6.00719	3.79373	3.27316	3.13284	1810011O10Rik	RIKEN cDNA 1810011O10 gene
1435606_at	18.05	2.33	59.1482	9.14057	24.1634	4.64904	-3.27691	1.33869	-2.44785	0.138	0.119	0.00429	4.07196	4.05197	4.3742	6.06473	5.9407	5.61722	4.82472	4.25956	4.6437	Gal3st4	galactose-3-O-sulfotransferase 4
1435630_s_at	1073.9	50.47	1460.73	162.14	539.722	100.694	-1.36021	-1.98973	-2.70644	0.0321	0.0172	0.00283	10.0332	10.0248	10.1447	10.6826	10.4558	10.3818	9.34484	8.82398	9.01047	Acat2	acetyl-Coenzyme A acetyltransferase 2
1435644_at	59.03	0.51	135.774	10.1399	59.4279	8.87024	-2.30009	1.00674	-2.28468	0.0172	0.995	0.00332	5.88425	5.87065	5.89531	7.11384	6.96055	7.17259	6.10566	5.67973	5.86199	G431001E03Rik	RIKEN cDNA G431001E03 gene
1435645_at	15.75	3.63	165.115	19.3162	52.6974	14.3045	-10.4835	3.34587	-3.13326	0.117	0.00381	0.00742	3.74594	4.31661	3.79651	7.24671	7.28719	7.54905	6.11125	5.42749	5.52121	Mmd	monocyte to macrophage differentiation-associated
1435659_a_at	749.74	227.48	3251	256.431	1118.08	247.386	-4.33617	1.49129	-2.90767	0.423	0.132	0.00987	9.22359	9.3222	9.98196	11.5399	11.6836	11.7674	10.2793	10.32	9.70245	Tpi1	triosephosphate isomerase 1
1435733_x_at	87.83	5.78	221.581	16.0883	72.0878	13.9256	-2.52284	-1.21838	-3.07376	0.00395	0.182	0.00399	6.55353	6.44503	6.36536	7.70896	7.75312	7.90553	6.46171	6.02006	5.9825	1500026D16Rik	RIKEN cDNA 1500026D16 gene
1435743_at	13.9	1.54	43.0934	3.67614	21.0305	3.28373	-3.10025	1.51299	-2.04909	0.258	0.0244	0.00501	3.60035	3.86572	3.9049	5.27987	5.49489	5.50254	4.61484	4.16786	4.36563	Klhl23	kelch-like 23 (Drosophila)
1435750_at	17.3	0.91	83.8678	9.12709	33.9236	4.50045	-4.84785	1.9609	-2.47226	0.00372	0.00646	0.000951	4.19288	4.04434	4.09586	6.34387	6.25461	6.55496	5.26783	4.88434	5.07502	Gchfr	GTP cyclohydrolase I feedback regulator
1435763_at	72.8	4.15	114.469	1.76606	56.8783	4.59381	-1.57238	-1.27993	-2.01253	0.77	0.0156	0.00342	6.25831	6.19987	6.09466	6.8568	6.81374	6.84555	5.93994	5.70617	5.83385	Tbc1d16	TBC1 domain family, member 16
1435773_at	33.19	4.25	64.1585	2.75787	26.7097	4.53833	-1.93307	-1.24262	-2.40207	0.0393	0.15	0.00873	4.86841	5.23552	5.03044	5.97633	5.95894	6.07282	4.97607	4.48779	4.71253	4930547N16Rik	RIKEN cDNA 4930547N16 gene
1435774_at	154.02	20.94	152.864	6.76282	74.5876	7.62403	1.00756	-2.06495	-2.04946	0.137	0.00245	0.00242	7.26241	7.4529	7.05882	7.26497	7.18666	7.31385	6.23166	6.35608	6.05959	AV024533	expressed sequence AV024533
1435797_at	40.72	1.65	75.9943	6.29847	35.4722	3.05354	-1.86626	-1.14794	-2.14236	0.95	0.0908	0.0004	5.39212	5.36846	5.27987	6.11779	6.35768	6.25797	5.16442	5.25971	5.01088	D5Wsu178e	DNA segment, Chr 5, Wayne State University 178, expressed (D5Wsu178e), mRNA
1435807_at	55.13	3.71	248.589	21.0617	101.165	4.05135	-4.50915	1.83503	-2.45727	0.102	0.000634	0.000678	5.67477	5.80504	5.86747	7.96628	8.07073	7.8254	6.62444	6.72573	6.62925	Cdc42	cell division cycle 42 homolog (S. cerevisiae)
1435879_at	24.8	3.04	236.337	13.9584	104.716	15.8002	-9.52971	4.2224	-2.25694	0.00288	0.00033	0.00628	4.6268	4.44702	4.80203	7.97508	7.80898	7.86507	6.87217	6.78221	6.44187	Akt3	thymoma viral proto-oncogene 3
1435911_s_at	8.23	1.08	27.3649	2.36434	10.0683	2.02197	-3.32502	1.22337	-2.71791	0.0701	0.228	0.0047	2.85153	3.01766	3.22773	4.63244	4.88082	4.79852	3.63247	3.16533	3.14273	Slc2a12	solute carrier family 2 (facilitated glucose transporter), member 12
1436029_at	17.71	3.59	87.9099	2.74597	38.5071	1.12422	-4.96386	2.17431	-2.28295	0.164	0.021	4.94e-06	3.79786	4.39555	4.18276	6.41813	6.448	6.50633	5.21758	5.29084	5.29149	4930533K18Rik	RIKEN cDNA 4930533K18 gene
1436036_at	89.28	6.17	215.44	9.11694	104.456	6.73116	-2.41308	1.16999	-2.06249	0.0628	0.0461	0.000198	6.5214	6.55056	6.36165	7.80324	7.68282	7.76477	6.80761	6.67563	6.63115	Whsc1	Wolf-Hirschhorn syndrome candidate 1 (human)
1436041_at	7.58	0.2	86.9518	10.14	8.63956	0.98337	-11.4712	1.13978	-10.0644	0.0498	0.2	1.88e-05	2.87769	2.95076	2.93889	6.56226	6.23699	6.50666	2.91037	3.17727	3.22567	---	---
1436115_at	7.47	0.47	23.9892	5.0972	6.52114	0.257401	-3.2114	-1.1455	-3.67867	0.0472	0.0446	0.00699	2.8933	2.81023	2.99192	4.88687	4.50884	4.29385	2.76751	2.68707	2.65857	---	---
1436121_a_at	912.54	32.64	997.346	124.994	448.683	67.339	-1.09293	-2.03382	-2.22283	0.019	0.00983	0.00214	9.86329	9.86317	9.77288	9.73644	10.0646	10.0608	9.04012	8.67755	8.68004	Nsmce1	non-SMC element 1 homolog (S. cerevisiae)
1436178_at	28.15	2.43	166.803	10.192	39.9677	3.76901	-5.92551	1.41981	-4.17345	0.49	0.00976	0.000104	4.78334	4.70551	4.94644	7.32456	7.48018	7.33601	5.15534	5.38377	5.40985	Leprel1	PREDICTED: Mus musculus leprecan-like 1 (Leprel1), mRNA
1436195_at	30.67	1.03	78.3508	4.88104	23.1738	4.88679	-2.55464	-1.32348	-3.38101	0.0127	0.123	0.00525	4.99399	4.9115	4.90955	6.39177	6.2316	6.24677	4.84855	4.33183	4.36265	BC046404	cDNA sequence BC046404
1436278_at	13.3	2.73	24.2873	1.45753	11.986	1.55031	-1.82611	-1.10963	-2.0263	0.0419	0.555	0.00355	3.97389	3.79102	3.37037	4.63764	4.49982	4.66361	3.78202	3.4424	3.50217	---	Transcribed locus
1436287_at	474.6	41.35	702.159	38.2479	141.761	35.8446	-1.47948	-3.34789	-4.95313	0.109	0.00736	0.00565	8.8974	8.75548	9.00782	9.3679	9.52377	9.47096	7.50379	6.80551	7.04363	---	13 days embryo head cDNA, RIKEN full-length enriched library, clone:3110033I20 product:hypothetical protein, full insert sequence
1436354_at	15.92	4.27	61.5933	3.68712	28.2137	1.87174	-3.86892	1.77222	-2.18309	0.107	0.0546	0.000112	3.57895	3.94181	4.35341	5.86252	5.9329	6.03354	4.92344	4.77888	4.74644	Dzip1l	DAZ interacting protein 1-like
1436361_at	14.98	1.43	73.8055	5.20785	15.7734	0.19977	-4.92694	1.05296	-4.67912	0.023	0.432	0.000494	4.02752	3.92305	3.75176	6.306	6.20129	6.10251	3.97012	4.00032	3.9676	Vgll2	vestigial like 2 homolog (Drosophila)
1436382_at	80.28	4.25	182.907	6.95927	41.7883	8.47126	-2.27836	-1.92111	-4.37698	0.106	0.0209	0.00431	6.24812	6.40109	6.32774	7.5654	7.52149	7.4559	5.68814	5.22168	5.18949	Zbtb12	zinc finger and BTB domain containing 12
1436407_at	9.21	0.82	19.2274	2.04124	9.30101	1.71089	-2.08766	1.00988	-2.06723	0.0289	0.992	0.00776	3.12119	3.13205	3.34507	4.1973	4.15185	4.43038	2.94865	3.47477	3.18034	9430069J07Rik	RIKEN cDNA 9430069J07 gene
1436412_at	44.78	4.34	28.2861	1.29804	12.4304	1.91868	1.58311	-3.60247	-2.27557	0.411	0.000734	0.00759	5.3565	5.45454	5.62952	4.82669	4.75193	4.8844	3.83817	3.64625	3.38792	---	7 days neonate cerebellum cDNA, RIKEN full-length enriched library, clone:A730031J22 product:unclassifiable, full insert sequence
1436416_x_at	187.04	11.62	384.555	19.9675	185.827	27.3357	-2.056	-1.00653	-2.06943	0.127	0.901	0.00671	7.48043	7.5098	7.64593	8.51005	8.58718	8.66001	7.76028	7.45583	7.36728	Fxc1	fractured callus expressed transcript 1
1436443_a_at	800.76	7.28	802.244	65.4999	348.645	27.7385	-1.00185	-2.29678	-2.30103	0.0377	0.00286	0.000229	9.6392	9.66019	9.63615	9.77149	9.62034	9.54238	8.52739	8.30855	8.4915	Kdelc1	KDEL (Lys-Asp-Glu-Leu) containing 1
1436475_at	8	0.8	51.1784	11.3291	18.124	2.63172	-6.3973	2.26549	-2.8238	0.417	0.0021	0.00554	3.10331	2.82461	3.05608	5.91674	5.26814	5.77052	4.38048	4.16768	3.96084	Nr2f2	Nuclear receptor subfamily 2, group F, member 2 (Nr2f2), transcript variant 1, mRNA
1436481_at	21.5	1.44	47.2494	7.14141	18.316	4.84645	-2.19765	-1.17384	-2.57968	0.445	0.341	0.00861	4.47802	4.31051	4.48373	5.32526	5.76488	5.56317	3.87619	4.57405	4.03955	---	Transcribed locus
1436528_at	14.62	0.26	32.6339	3.38279	13.2936	1.59541	-2.23214	-1.09978	-2.45487	0.529	0.291	0.000713	3.86572	3.84638	3.89729	4.86967	5.02966	5.16998	3.75764	3.5354	3.88363	Kazald1	Kazal-type serine peptidase inhibitor domain 1
1436546_at	130.73	11.44	78.225	5.21778	14.533	1.62793	1.67121	-8.99542	-5.38259	0.0119	1.56e-05	8.96e-05	7.09096	7.11158	6.87739	6.17958	6.36942	6.31315	4.0347	3.7387	3.79285	6330549D23Rik	RIKEN cDNA 6330549D23 gene (6330549D23Rik), mRNA
1436582_at	51.12	4.68	71.1324	12.2165	21.6334	1.92386	-1.39148	-2.36302	-3.28809	0.0892	0.000312	0.0018	5.80504	5.54082	5.6694	6.38809	5.89156	6.13499	4.55731	4.2999	4.43688	Zdhhc15	Zinc finger, DHHC domain containing 15 (Zdhhc15), mRNA
1436590_at	24.36	2.35	68.9056	5.84317	30.3777	3.38917	-2.82864	1.24703	-2.2683	0.0884	0.0586	0.000662	4.52954	4.75907	4.51818	5.96023	6.1945	6.15421	4.85844	5.09749	4.8015	Ppp1r3b	protein phosphatase 1, regulatory (inhibitor) subunit 3B
1436592_at	36.99	6.37	62.7367	9.52303	17.1996	3.12847	-1.69604	-2.15064	-3.64757	0.365	0.00731	0.000991	5.39938	5.28097	4.90154	5.75672	6.18845	5.93572	4.19147	3.77359	4.29658	BC052046	CDNA sequence BC052046 (BC052046), mRNA
1436600_at	12.24	2.12	335.679	20.8914	63.0548	4.16618	-27.4247	5.15153	-5.32361	0.000314	0.00146	6.26e-06	3.32117	3.82778	3.64813	8.30117	8.38566	8.48041	6.00769	6.05366	5.86782	Tnrc9	trinucleotide repeat containing 9
1436627_at	8.6	1.18	21.7021	3.71294	9.85262	1.41965	-2.52349	1.14565	-2.20267	0.614	0.31	0.00432	2.86839	3.26597	3.15117	4.46122	4.15682	4.65774	3.27842	3.5035	3.08979	D17Ertd663e	DNA segment, Chr 17, ERATO Doi 663, expressed
1436659_at	7.32	0.24	14.2473	1.87797	6.59889	1.30895	-1.94636	-1.10928	-2.15905	0.0883	0.401	0.00601	2.88265	2.81869	2.91331	3.93786	3.93901	3.59441	3.01931	2.56574	2.52814	Dcamkl1	Double cortin and calcium/calmodulin-dependent protein kinase-like 1, mRNA (cDNA clone IMAGE:5006471)
1436680_s_at	172.66	4.2	153.638	6.96074	75.6105	2.76157	1.12381	-2.28355	-2.03197	0.157	2.04e-05	3.98e-05	7.471	7.41856	7.40497	7.24476	7.20824	7.33425	6.28192	6.18015	6.25753	Ddb2	damage specific DNA binding protein 2
1436725_at	99.07	3.45	105.552	8.68578	38.2527	7.68482	-1.06543	-2.58988	-2.75933	0.0215	0.0116	0.0055	6.66857	6.5724	6.64851	6.60416	6.84051	6.71102	5.54487	4.98377	5.18712	E130306D19Rik	RIKEN cDNA E130306D19 gene
1436789_at	28.84	6.28	51.703	8.28845	16.2411	4.19682	-1.79275	-1.77574	-3.18346	0.0163	0.0409	0.00399	4.92616	5.09534	4.45446	5.93476	5.51588	5.59044	4.39754	3.75917	3.81834	Gm877	gene model 877, (NCBI)
1436791_at	7.35	0.69	26.3054	1.76639	7.78178	0.753795	-3.57896	1.05875	-3.38038	0.206	0.514	0.000151	2.7463	3.01507	2.86034	4.7204	4.80955	4.61537	3.01931	3.05619	2.79074	Wnt5a	wingless-related MMTV integration site 5A
1436818_a_at	506.71	42.17	358.261	30.4277	127.074	27.6264	1.41436	-3.98751	-2.81931	0.192	0.00296	0.00634	9.05806	9.04723	8.83944	8.61566	8.44685	8.38189	7.30812	6.86096	6.73481	Msi2h	Musashi homolog 2 (Drosophila)
1436847_s_at	1341.48	53.62	1808.03	82.6723	773.716	139.014	-1.34779	-1.73381	-2.33681	0.212	0.0263	0.00985	10.4368	10.3242	10.4055	10.8749	10.8372	10.7455	9.85712	9.35942	9.52524	Cdca8	cell division cycle associated 8
1436869_at	29.7	5.36	419.783	52.1866	31.9207	6.99588	-14.1341	1.07477	-13.1508	0.00705	0.693	0.000232	4.766	4.70257	5.16429	8.89887	8.667	8.55284	4.73549	5.31669	4.87123	Shh	sonic hedgehog
1436938_at	5.86	0.28	71.1936	9.48395	7.91492	1.76143	-12.1491	1.35067	-8.99486	0.873	0.153	0.000461	2.5433	2.62178	2.48656	6.36001	6.04451	6.032	3.28701	2.64439	2.95076	Rbms3	RNA binding motif, single stranded interacting protein
1436970_a_at	19.98	3.59	88.7322	3.6965	13.034	4.00479	-4.44105	-1.53292	-6.80776	0.0398	0.103	0.0067	4.32455	4.03275	4.55707	6.53868	6.42907	6.44393	4.13323	3.54188	3.30846	Pdgfrb	platelet derived growth factor receptor, beta polypeptide
1436984_at	447.73	31.78	675.264	19.1314	301.026	28.2296	-1.50819	-1.48735	-2.24321	0.0464	0.00484	0.0022	8.85235	8.87565	8.68402	9.38492	9.44469	9.36716	8.38155	8.16603	8.14136	Abi2	abl-interactor 2
1436993_x_at	92.55	3.4	496.765	32.4563	147.84	36.2133	-5.36753	1.59741	-3.36015	0.725	0.0876	0.00976	6.4978	6.50487	6.5919	9.04206	8.96745	8.85353	7.52337	6.80153	7.20942	Pfn2	profilin 2
1437103_at	264.37	18.07	386.779	24.0051	166.658	14.3706	-1.46302	-1.5863	-2.32079	0.547	0.00244	0.000322	7.9737	8.15482	8.00408	8.69355	8.56077	8.52633	7.40418	7.48759	7.23954	C330012H03Rik	RIKEN cDNA C330012H03 gene
1437181_at	21.52	6.08	32.5265	1.35983	15.8979	0.897914	-1.51145	-1.35364	-2.04596	0.556	0.229	0.000105	4.37293	4.80532	3.98948	5.09109	4.9959	4.98116	4.07652	3.91671	3.9745	Peli2	pellino 2
1437188_at	48.01	8.79	49.9483	4.96247	11.8415	2.16766	-1.04037	-4.05437	-4.21806	0.0391	0.000787	0.000805	5.77222	5.24972	5.68186	5.46715	5.71188	5.73322	3.84182	3.38436	3.42545	Gabbr1	gamma-aminobutyric acid (GABA-B) receptor, 1
1437284_at	16.45	3.17	121.074	17.4878	47.2899	7.00378	-7.36012	2.87476	-2.56025	0.113	0.00282	0.00132	4.21233	4.17065	3.67856	6.8975	6.70855	7.12323	5.7887	5.47161	5.39972	Fzd1	frizzled homolog 1 (Drosophila)
1437285_at	25.49	0.78	26.5614	4.42063	8.09178	1.76656	-1.04203	-3.15011	-3.28252	0.105	0.0122	0.00282	4.67868	4.71127	4.62384	4.42678	4.89288	4.83119	3.22593	3.14499	2.60249	---	---
1437287_at	320.13	11.87	329.318	10.8249	118.034	21.9714	-1.0287	-2.71217	-2.79002	0.205	0.00897	0.00883	8.30657	8.38092	8.27804	8.41206	8.35875	8.31766	7.14222	6.84876	6.60854	1110020G09Rik	RIKEN cDNA 1110020G09 gene
1437307_at	76.36	7.19	66.7608	4.07249	27.4751	3.18415	1.14378	-2.77925	-2.42987	0.0786	0.000365	0.0012	6.20982	6.39964	6.14224	5.9561	6.11906	6.10214	4.94341	4.60962	4.76778	Senp8	SUMO/sentrin specific peptidase 8
1437337_x_at	165.21	18.4	189.3	14.3169	74.9269	12.8921	-1.14582	-2.20495	-2.52647	0.406	0.00387	0.0039	7.53654	7.32158	7.22878	7.64548	7.4354	7.60424	6.48411	6.02406	6.13312	Fuk	fucokinase
1437347_at	13.2	0.77	65.3602	10.9941	32.0242	4.65881	-4.95153	2.42608	-2.04096	0.0877	0.00375	0.0057	3.79054	3.74615	3.62584	6.03311	6.25344	5.76298	4.9707	5.20871	4.79365	Ednrb	endothelin receptor type B
1437406_x_at	222.77	22.52	662.003	50.7647	199.541	37.6664	-2.97169	-1.11641	-3.31763	0.451	0.405	0.00307	7.91597	7.62781	7.83926	9.41301	9.45113	9.23922	7.9079	7.37311	7.59004	Igfbp4	insulin-like growth factor binding protein 4
1437442_at	6.54	1.08	44.5414	10.5496	8.54639	3.25283	-6.81061	1.30679	-5.21172	0.072	0.395	0.00457	2.46162	2.68996	2.93647	5.20608	5.32661	5.82224	3.61107	2.88579	2.59189	---	Transcribed locus, strongly similar to XP_517139.1 PREDICTED: similar to protocadherin 7 isoform a precursor; brain-heart protocadherin; protocadherin 7 [Pan troglodytes]
1437458_x_at	208.99	26.83	1554.02	76.9323	748.876	51.4955	-7.43587	3.58331	-2.07514	0.0154	0.000525	0.000201	7.66283	7.53837	7.89734	10.5449	10.5769	10.6801	9.65739	9.50767	9.47401	Clu	clusterin
1437558_at	11.29	1.26	73.1146	21.4508	15.872	3.56782	-6.47605	1.40584	-4.60653	0.0413	0.103	0.00215	3.30335	3.61789	3.55227	6.61011	5.98911	5.86139	4.31263	3.7023	3.88045	B130021B11Rik	RIKEN cDNA B130021B11 gene
1437689_x_at	106.35	19.55	1634.85	171.525	742.633	85.2805	-15.3724	6.98292	-2.20143	0.0867	0.000435	0.000905	6.39907	6.92893	6.8179	10.5126	10.6793	10.8168	9.7125	9.40269	9.47587	Clu	clusterin
1437759_at	353.6	26.69	52.2691	6.45008	25.2173	4.68917	6.76499	-14.0221	-2.07275	0.627	0.000524	0.00829	8.35756	8.45758	8.57463	5.83933	5.49136	5.76998	4.72871	4.864	4.32309	Pitrm1	Pitrilysin metallepetidase 1 (Pitrm1), mRNA
1437779_at	125.5	13.18	90.6429	5.50476	28.845	3.97694	1.38455	-4.35084	-3.14241	0.221	0.000161	0.00127	7.12013	6.96079	6.81766	6.44562	6.59975	6.45579	5.06317	4.72064	4.74073	Foxh1	forkhead box H1
1437785_at	126.09	4.35	99.2169	14.2921	36.916	7.516	1.27085	-3.41559	-2.68764	0.338	0.00824	0.00391	7.02369	6.98499	6.9246	6.81663	6.39661	6.6536	5.44971	4.84995	5.25567	Adamts9	a disintegrin-like and metallopeptidase (reprolysin type) with thrombospondin type 1 motif, 9
1437886_at	11.77	1.86	42.355	5.70407	13.1821	3.52202	-3.59855	1.11998	-3.21306	0.00885	0.651	0.00891	3.39328	3.79759	3.44411	5.55662	5.45895	5.17045	3.20563	3.99775	3.84256	Klhl6	kelch-like 6 (Drosophila)
1437921_x_at	215.55	29.88	157.261	2.32444	73.2156	8.83746	1.37065	-2.94405	-2.14792	0.19	0.00064	0.00701	7.7893	7.91999	7.51764	7.27236	7.30664	7.31173	6.37922	6.05646	6.12622	Zfp516	zinc finger protein 516
1437942_x_at	46.18	7.04	71.0011	4.5116	25.076	5.06899	-1.53749	-1.8416	-2.83144	0.0745	0.0191	0.00922	5.40336	5.38924	5.76309	6.24978	6.11662	6.07719	4.76283	4.27046	4.84699	Tube1	epsilon-tubulin 1
1438020_at	6.86	0.86	17.402	3.02124	6.01632	1.19442	-2.53674	-1.14023	-2.89247	0.705	0.384	0.00287	2.68641	2.65524	2.97408	3.8033	4.21931	4.29415	2.80472	2.22729	2.67338	Hapln1	hyaluronan and proteoglycan link protein 1
1438114_x_at	8.58	1.8	125.839	18.2221	59.3537	12.405	-14.6665	6.91769	-2.12015	0.694	0.000301	0.00773	3.00584	3.40406	2.8311	6.75112	6.97313	7.17154	6.20157	5.74278	5.67004	Efs	Embryonal Fyn-associated substrate, mRNA (cDNA clone MGC:18407 IMAGE:3669513)
1438171_x_at	220.61	22.21	916.399	61.1274	388.28	51.4171	-4.15393	1.76003	-2.36015	0.0139	0.00482	0.00194	7.64493	7.76446	7.93213	9.73001	9.91999	9.86297	8.80074	8.43973	8.53785	0610012D09Rik	RIKEN cDNA 0610012D09 gene
1438177_x_at	167.03	13.83	237.532	16.0789	112.107	9.36398	-1.42209	-1.48991	-2.11879	0.00253	0.00428	0.000313	7.44033	7.23964	7.4616	7.98391	7.78815	7.89722	6.939	6.71333	6.76406	Entpd4	ectonucleoside triphosphate diphosphohydrolase 4
1438292_x_at	498.72	46.28	1063.83	35.0851	404.323	49.0979	-2.13313	-1.23347	-2.63115	0.379	0.083	0.0034	9.07006	8.80569	8.99778	10.0094	10.1041	10.0501	8.80768	8.45631	8.69219	Adk	adenosine kinase
1438303_at	9.47	1.81	51.9351	2.85638	15.2002	2.20634	-5.48417	1.60509	-3.41673	0.00813	0.0256	0.00162	3.05532	3.09331	3.52994	5.78125	5.68562	5.62471	4.14441	3.75155	3.85274	Tgfb2	transforming growth factor, beta 2
1438339_at	58.04	0.9	39.4075	0.195996	17.3142	2.24029	1.47282	-3.35217	-2.27603	0.742	0.00339	0.00801	5.8839	5.85176	5.84088	5.29209	5.30454	5.30454	4.29263	3.91839	4.10639	Fancd2	Fanconi anemia, complementation group D2
1438441_at	16.58	2.71	20.8367	3.58546	9.88395	0.772024	-1.25674	-1.67747	-2.10813	0.317	0.0192	0.00726	4.2713	4.04753	3.79543	4.64158	4.25483	4.20619	3.42967	3.23828	3.23875	Idb4	Inhibitor of DNA binding 4 (Id4), mRNA
1438453_at	168.79	12.52	104.165	11.3761	42.003	7.81722	1.62041	-4.01852	-2.47994	0.00165	0.00197	0.00337	7.29598	7.50812	7.38526	6.83495	6.52022	6.73531	5.66851	5.28811	5.17288	Rad51c	Rad51 homolog c (S. cerevisiae)
1438531_at	8.74	0.71	22.1103	1.46969	8.81117	1.72515	-2.52979	1.00814	-2.50935	0.0992	0.987	0.00838	3.2495	3.10203	3.02144	4.46419	4.36876	4.56062	3.41365	3.09398	2.85571	A730054J21Rik	RIKEN cDNA A730054J21 gene
1438602_s_at	24.86	2.2	80.928	4.74559	27.535	2.58152	-3.25535	1.1076	-2.93909	0.606	0.254	0.000276	4.733	4.67876	4.48435	6.4277	6.32106	6.26203	4.84075	4.87612	4.61956	Masp1	mannan-binding lectin serine peptidase 1
1438651_a_at	6.13	0.18	715.443	1.22005	7.49929	0.260088	-116.712	1.22338	-95.4014	0.144	0.00172	1.85e-05	2.62209	2.56835	2.65304	9.48543	9.48198	9.48067	2.85473	2.95484	2.90895	Agtrl1	angiotensin receptor-like 1
1438656_x_at	599.04	51.67	786.6	81.7545	216.724	51.7554	-1.3131	-2.76407	-3.62951	0.112	0.00866	0.00364	9.10361	9.21412	9.35112	9.45085	9.63988	9.75184	8.10978	7.58239	7.50996	Timm17b	translocase of inner mitochondrial membrane 17b
1438658_a_at	6.59	0.5	88.0302	9.96558	9.13566	1.50979	-13.3581	1.38629	-9.63589	0.994	0.0588	8.21e-05	2.83544	2.68783	2.6271	6.26013	6.57247	6.52783	3.14572	3.42865	2.96143	Edg3	endothelial differentiation, sphingolipid G-protein-coupled receptor, 3
1438664_at	19.52	7.1	103.505	7.82318	9.15085	2.17658	-5.30252	-2.13313	-11.311	0.141	0.052	0.00178	3.71606	4.76364	4.1913	6.57195	6.78969	6.71068	3.25674	2.7654	3.47184	Prkar2b	protein kinase, cAMP dependent regulatory, type II beta
1438684_at	78.6	11.03	451.642	34.7217	166.957	34.3279	-5.74608	2.12413	-2.70514	0.389	0.00825	0.00673	6.06601	6.31903	6.47493	8.93539	8.71915	8.79416	7.68013	7.11399	7.29696	Nuak1	ZNUAK family, SNF1-like kinase, 1
1438698_at	6.75	0.29	16.6039	1.49323	7.75776	0.645187	-2.45983	1.1493	-2.14029	0.567	0.082	0.000428	2.81011	2.76407	2.68482	3.9267	4.03793	4.18412	2.93666	2.84183	3.07855	4632425D07Rik	RIKEN cDNA 4632425D07 gene
1438729_at	43.72	20.5	53.0451	12.6892	6.6183	0.329785	-1.21329	-6.60593	-8.01491	0.153	0.0173	0.0032	5.04529	6.07374	4.94368	5.37678	6.05878	5.67027	2.7972	2.72521	2.65339	Sox1	SRY-box containing gene 1 (Sox1), mRNA
1438769_a_at	233.13	10.58	191.76	15.6592	93.8288	10.0837	1.21574	-2.48463	-2.04372	0.125	0.00166	0.00115	7.81233	7.84297	7.93683	7.62793	7.44278	7.66886	6.682	6.5843	6.37245	MGI:1925112	thymocyte protein thy28
1438855_x_at	7	0.65	50.6466	3.00116	11.3184	1.65697	-7.23522	1.61692	-4.47471	0.79	0.0137	0.00101	2.89791	2.64322	2.8654	5.73102	5.56394	5.68707	3.69393	3.50897	3.26746	Tnfaip2	tumor necrosis factor, alpha-induced protein 2
1438883_at	10.24	1.36	49.6253	10.7807	17.7258	4.37184	-4.84622	1.73103	-2.79962	0.00269	0.0372	0.00478	3.5085	3.40774	3.12575	5.95558	5.45688	5.4227	3.95363	4.50862	3.8992	Fgf5	fibroblast growth factor 5
1438948_x_at	163.37	18.69	255.609	44.8378	54.2349	18.7262	-1.5646	-3.01227	-4.713	0.0553	0.0243	0.00734	7.5172	7.3296	7.19038	7.70469	8.21879	8.02397	6.18184	5.13605	5.77987	Bzrp	benzodiazepine receptor, peripheral
1438972_x_at	45.58	6.46	69.1723	13.9552	16.0537	3.31582	-1.5176	-2.83922	-4.30881	0.0304	0.00394	0.0011	5.26091	5.57426	5.66557	5.84603	6.03026	6.40324	4.18518	3.61282	4.14859	2810410L24Rik	RIKEN cDNA 2810410L24 gene
1439044_at	64.83	6.81	82.3701	7.90251	36.1913	7.01393	-1.27056	-1.79131	-2.27596	0.506	0.0164	0.00715	6.0508	6.1455	5.84328	6.25716	6.30869	6.51338	5.45426	5.11544	4.91004	Zfp354c	zinc finger protein 354C
1439087_a_at	17.96	7.13	182.937	31.8791	59.1029	14.3533	-10.1858	3.29081	-3.09522	0.763	0.0126	0.00347	3.77494	4.71109	3.80703	7.7766	7.40814	7.31905	6.23029	5.56343	5.77987	1500004A08Rik	RIKEN cDNA 1500004A08 gene
1439163_at	23.67	2.11	220.468	4.65642	23.1948	2.41791	-9.31425	-1.02049	-9.50509	0.159	0.801	0.000445	4.47177	4.7051	4.50624	7.75159	7.81214	7.78891	4.39267	4.5103	4.68872	Zbtb16	zinc finger and BTB domain containing 16
1439227_at	151.74	11	80.1452	8.35699	39.2894	3.24528	1.89331	-3.86211	-2.03987	0.076	3.01e-05	0.000916	7.18023	7.18732	7.36136	6.48067	6.28899	6.18857	5.42734	5.21948	5.23182	Uhrf1	Ubiquitin-like, containing PHD and RING finger domains, 1, mRNA (cDNA clone MGC:13771 IMAGE:4017286)
1439260_a_at	69.61	2.39	33.3343	1.48821	11.0588	1.9562	2.08824	-6.29453	-3.01428	0.011	0.00267	0.00689	6.1771	6.09678	6.08835	5.0331	5.01046	5.13041	3.59588	3.61854	3.13795	Enpp3	Ectonucleotide pyrophosphatase/phosphodiesterase 3, mRNA (cDNA clone IMAGE:2655671)
1439341_at	17.49	6.16	714.571	28.9129	65.0368	28.5913	-40.856	3.71851	-10.9872	0.129	0.0177	0.0097	4.11608	4.56828	3.51218	9.43136	9.54422	9.46488	6.59386	5.35255	5.84945	AK220484	cDNA sequence AK220484
1439364_a_at	60.79	9.74	208.361	6.65247	24.6557	3.67015	-3.42755	-2.46556	-8.45083	0.0813	0.0023	0.00122	5.66727	6.13509	5.93681	7.74652	7.70637	7.65445	4.75753	4.35263	4.72723	Mmp2	matrix metallopeptidase 2
1439375_x_at	1754.46	285.8	2494.76	52.5794	1092.97	58.0076	-1.42195	-1.60522	-2.28254	0.0678	0.0258	0.000345	10.6321	10.6365	11.0255	11.3169	11.2797	11.2568	10.1707	10.0894	10.0179	Aldoa	aldolase 1, A isoform
1439453_x_at	259.31	25.89	625.471	13.1129	192.767	38.2407	-2.41206	-1.3452	-3.2447	0.088	0.0977	0.00852	8.02466	7.86352	8.15295	9.25369	9.30951	9.30255	7.86424	7.29373	7.55758	1500026D16Rik	RIKEN cDNA 1500026D16 gene
1439484_at	134.69	16.3	244.611	24.7147	111.111	18.1316	-1.81611	-1.21221	-2.2015	0.00753	0.175	0.00358	7.16062	7.18091	6.85675	7.77722	8.07019	7.94077	7.03255	6.74248	6.57497	4930431H11Rik	RIKEN cDNA 4930431H11 gene
1439485_at	13.9	1.66	152.357	30.8542	47.8504	11.6997	-10.9609	3.44247	-3.18403	0.216	0.00486	0.0035	3.77494	3.62645	3.96835	6.90922	7.27768	7.50549	5.91581	5.21714	5.52298	Zfp608	zinc finger protein 608
1439510_at	397.11	20.07	161.413	13.8819	64.6365	12.7958	2.46022	-6.14374	-2.49724	0.0672	0.0021	0.00604	8.69093	8.65615	8.54934	7.46935	7.28396	7.24012	6.30903	5.79846	5.88181	Sgol1	shugoshin-like 1 (S. pombe)
1439568_at	9.67	1.34	267.018	5.48099	48.5137	2.98773	-27.613	5.01693	-5.50397	0.578	0.000526	0.000116	3.22928	3.08848	3.4763	8.02778	8.06824	8.08574	5.69555	5.5241	5.57591	MGI:2149712	gene regulated by estrogen in breast cancer protein
1439754_at	52.67	7.45	52.6473	3.00434	24.1525	2.43317	1.00043	-2.18073	-2.17979	0.00471	0.00254	0.00123	5.47311	5.7731	5.88005	5.67554	5.66456	5.81017	4.42094	4.64094	4.70527	Sox12	SRY-box containing gene 12
1439764_s_at	442.5	46.12	568.31	10.4099	226.39	18.2449	-1.28432	-1.95459	-2.51031	0.065	0.00122	0.00156	8.77752	8.93767	8.63778	9.15388	9.12232	9.17492	7.76619	7.95044	7.74224	C330012H03Rik	RIKEN cDNA C330012H03 gene
1439884_at	44.9	5.5	79.3368	9.05919	37.256	6.98428	-1.76697	-1.20517	-2.1295	0.133	0.24	0.00893	5.63616	5.52525	5.28231	6.46979	6.14029	6.30086	5.35911	4.8677	5.376	Nudt16	nudix (nucleoside diphosphate linked moiety X)-type motif 16
1439907_at	32.71	2.18	43.685	6.89653	20.0754	4.22273	-1.33552	-1.62936	-2.17604	0.11	0.039	0.00725	5.04529	4.92586	5.11799	5.16191	5.60277	5.54406	4.19367	4.63785	4.09012	---	9 days embryo whole body cDNA, RIKEN full-length enriched library, clone:D030024N11 product:unclassifiable, full insert sequence
1440037_at	17.16	3.37	57.7594	1.96039	22.1165	4.12129	-3.36593	1.28884	-2.6116	0.189	0.186	0.00969	4.22986	4.27931	3.73162	5.84162	5.80835	5.90433	4.73597	4.21666	4.39975	Pbx1	pre B-cell leukemia transcription factor 1
1440084_at	29.14	2.33	31.1823	2.14788	10.3469	2.20825	-1.07008	-2.8163	-3.01368	0.815	0.00608	0.00609	4.73685	4.96778	4.88037	5.00689	5.03004	4.844	3.68688	3.14023	3.2243	---	Adult male epididymis cDNA, RIKEN full-length enriched library, clone:9230106H08 product:unclassifiable, full insert sequence
1440206_at	27.41	3.56	109.715	13.8486	39.2627	4.292	-4.00273	1.43242	-2.79438	0.295	0.0244	0.000572	4.91796	4.83743	4.54944	6.55044	6.88378	6.87432	5.31745	5.11674	5.43346	A930024E05Rik	RIKEN cDNA A930024E05 gene
1440256_at	47.51	3.01	47.4557	1.23207	21.958	0.699548	1.00114	-2.16368	-2.16121	0.994	0.000325	7.79e-06	5.516	5.67196	5.51687	5.58105	5.59775	5.52575	4.45875	4.40893	4.50088	Rgs9bp	regulator of G-protein signalling 9 binding protein
1440355_at	9	1.48	49.7228	6.09722	10.535	3.01012	-5.52475	1.17055	-4.71978	0.163	0.487	0.00335	3.04552	3.41944	3.00773	5.72318	5.4161	5.74534	3.80826	3.12044	3.15374	Kctd12b	potassium channel tetramerisation domain containing 12b
1440633_at	15.4	3.22	23.0989	1.69556	7.38004	1.48189	-1.49993	-2.08671	-3.12991	0.102	0.0109	0.0044	3.65686	4.24258	3.87391	4.62753	4.41526	4.53862	3.1791	2.77277	2.64351	Neil3	nei like 3 (E. coli)
1440856_at	74.04	4.56	132.288	3.09383	56.97	4.10232	-1.78671	-1.29963	-2.32207	0.0123	0.00938	0.00109	6.1196	6.20801	6.29755	7.03662	7.02033	7.08489	5.92677	5.84333	5.71874	Mapk8	mitogen activated protein kinase 8
1440926_at	10.12	2.1	48.9032	5.06287	24.2586	3.49292	-4.83234	2.39709	-2.01592	0.229	0.0067	0.00349	3.42753	2.95979	3.56433	5.4346	5.65659	5.72839	4.61892	4.78579	4.36595	Flt1	FMS-like tyrosine kinase 1, mRNA (cDNA clone MGC:36074 IMAGE:5368921)
1440972_at	77.94	3.39	184.996	17.5207	77.6346	11.901	-2.37357	-1.00393	-2.38291	0.361	0.913	0.00198	6.3331	6.30524	6.21198	7.38586	7.66022	7.53494	6.51306	6.16463	6.12588	Nsd1	nuclear receptor-binding SET-domain protein 1
1441137_at	11.54	0.71	73.9417	8.56386	28.019	3.29836	-6.40742	2.42799	-2.63898	0.216	0.00125	0.000535	3.43525	3.61285	3.5313	6.24789	6.01205	6.34501	4.65737	4.7634	4.98468	Bicc1	Bicaudal C homolog 1 (Drosophila) (Bicc1), mRNA
1441259_s_at	104.66	14.98	125.741	10.7249	48.7707	7.90868	-1.20142	-2.14596	-2.5782	0.776	0.00362	0.00238	6.80172	6.84471	6.45065	7.10522	6.93788	6.86953	5.8553	5.45392	5.47856	Wdr10	WD repeat domain 10
1441557_at	21.09	6.43	21.7479	4.51324	9.08032	1.3084	-1.0312	-2.3226	-2.39506	0.0496	0.038	0.00699	4.6981	3.78623	4.55574	4.5094	4.07121	4.68139	3.37804	3.18022	2.95976	2410195B05Rik	RIKEN cDNA 2410195B05 gene (2410195B05Rik), mRNA
1441743_at	9.27	0.85	39.7653	3.50124	13.3713	1.48363	-4.28968	1.44243	-2.97393	0.314	0.0122	0.00023	3.13561	3.13347	3.35783	5.4088	5.16246	5.35752	3.7098	3.90471	3.5912	Pax3	Paired box gene 3 (Pax3), mRNA
1441811_x_at	21.84	2.96	141.965	3.1152	22.91	3.98291	-6.50023	1.04899	-6.19663	0.00101	0.758	0.00284	4.44973	4.63259	4.23849	7.17398	7.11328	7.16022	4.56425	4.21771	4.72607	0610011I04Rik	RIKEN cDNA 0610011I04 gene
1441878_s_at	84.92	7.94	177.122	13.1551	56.5858	4.2677	-2.08575	-1.50073	-3.13014	0.0769	0.00487	4.71e-05	6.54181	6.27286	6.39695	7.39061	7.42117	7.58624	5.92972	5.81687	5.71232	1810049H13Rik	RIKEN cDNA 1810049H13 gene
1441904_x_at	36.48	3.37	75.7084	4.40734	37.2419	4.04897	-2.07534	1.02088	-2.03288	0.315	0.829	0.00217	5.25836	5.26957	5.02674	6.1615	6.23255	6.32823	5.35081	5.03742	5.25081	9130005N14Rik	RIKEN cDNA 9130005N14 gene
1441927_at	57.81	7.63	87.5687	7.56246	29.3835	4.23118	-1.51477	-1.96743	-2.9802	0.536	0.00348	0.000769	6.05781	5.73608	5.74176	6.51815	6.30089	6.52682	4.76075	4.74283	5.09868	Syt7	Synaptotagmin VII (Syt7), transcript variant 1, mRNA
1441967_at	77.91	4.66	149.674	11.4456	56.0408	10.8463	-1.92111	-1.39024	-2.6708	0.0371	0.0759	0.00547	6.37495	6.2066	6.2645	7.34775	7.16053	7.16054	6.09489	5.58163	5.69717	BC023835	cDNA sequence, BC023835
1442025_a_at	10.54	1.09	94.1924	23.8862	9.63525	0.743347	-8.93666	-1.0939	-9.77581	0.723	0.306	0.00194	3.25674	3.55105	3.37124	6.2195	6.44776	6.91611	3.36468	3.14291	3.28865	---	---
1442229_at	6.01	0.53	31.3533	2.31687	5.73384	0.344393	-5.21685	-1.04816	-5.46811	0.019	0.504	8.82e-06	2.72638	2.49779	2.52417	4.91495	5.08844	4.90057	2.47094	2.46626	2.61621	Pax9	Paired box gene 9, mRNA (cDNA clone MGC:11500 IMAGE:3707718)
1442368_at	7.6	1.37	39.7941	6.28671	6.82552	0.411564	-5.23607	-1.11347	-5.83019	0.681	0.48	0.000814	2.58909	3.06815	3.06815	5.5434	5.2657	5.09905	2.8395	2.79779	2.67019	Kctd12b	potassium channel tetramerisation domain containing 12b
1442787_at	10.59	1.6	18.3689	2.89451	7.20315	1.62801	-1.73455	-1.47019	-2.55011	0.49	0.0723	0.00544	3.26765	3.63737	3.27823	4.21794	3.94127	4.40161	3.16277	2.52044	2.79002	---	---
1442873_at	7.07	0.98	42.9561	4.61176	8.87469	2.16459	-6.07583	1.25526	-4.84029	0.616	0.268	0.00248	2.66666	2.74079	3.03327	5.50181	5.52087	5.23428	3.48797	3.07913	2.79769	Fign	Fidgetin (Fign), mRNA
1443007_at	102.5	10.07	38.919	4.39977	18.5955	2.59526	2.63367	-5.51209	-2.09293	0.116	0.000115	0.00214	6.63741	6.55804	6.82927	5.3404	5.08508	5.40251	4.08528	4.43221	4.1063	Gnas	GNAS (guanine nucleotide binding protein, alpha stimulating) complex locus, mRNA (cDNA clone IMAGE:4013293)
1443072_at	11.47	0.58	25.5162	2.67072	10.5367	1.73178	-2.22461	-1.08858	-2.42165	0.0232	0.422	0.00231	3.47589	3.60159	3.4768	4.83728	4.59863	4.56885	3.23589	3.27162	3.64751	Pkd1l1	Pkd1l1 mRNA for polycystin-1L1
1443814_x_at	10.94	0.37	47.6146	1.89561	14.0945	0.972976	-4.35234	1.28835	-3.37824	0.379	0.0123	8.78e-05	3.39577	3.46281	3.49293	5.63785	5.5459	5.53399	3.88839	3.69893	3.85682	Ctsh	cathepsin H
1443906_at	18.8	3.25	31.7269	2.23787	11.6828	1.59114	-1.6876	-1.60921	-2.71571	0.861	0.0239	0.00158	4.45618	4.24783	3.95049	5.09425	4.96638	4.89518	3.72664	3.55482	3.3303	Daf1	decay accelerating factor 1
1443913_at	35.9	5.7	315.537	26.3803	35.7325	1.51706	-8.78933	-1.00469	-8.83052	0.446	0.975	3.64e-05	5.35937	4.89606	5.20462	8.28545	8.42418	8.18536	5.10324	5.14789	5.22379	---	---
1444235_at	38.27	4.13	64.8655	5.6226	30.5388	3.14999	-1.69494	-1.25316	-2.12404	0.109	0.0611	0.00066	5.06646	5.35407	5.3358	5.96026	6.1562	5.93115	5.09481	4.84995	4.83813	1700025G04Rik	RIKEN cDNA 1700025G04 gene
1444257_at	16.4	2.09	32.9599	1.44478	15.5443	2.19438	-2.00975	-1.05505	-2.12039	0.0489	0.651	0.00715	4.16007	3.80854	4.11428	5.00878	5.1138	5.00262	3.74531	3.94741	4.15338	B930067F20Rik	RIKEN cDNA B930067F20 gene
1444272_at	19.54	3.92	33.3704	1.68778	14.9994	0.743558	-1.7078	-1.30272	-2.22479	0.238	0.159	4.05e-05	4.55349	3.96808	4.28426	5.14127	5.03084	5.00575	3.95239	3.82201	3.94247	Pdzk6	PDZ domain containing 6
1444559_at	18.68	3.01	61.6642	6.43694	20.7565	4.66247	-3.30108	1.11116	-2.97084	0.147	0.562	0.0047	3.98284	4.20327	4.447	6.10618	5.89645	5.82112	4.14309	4.70707	4.20801	Phtf2	Putative homeodomain transcription factor 2, mRNA (cDNA clone MGC:60851 IMAGE:30050876)
1445298_at	40.77	7.4	24.1451	2.5611	10.3122	1.99663	1.68854	-3.95358	-2.34142	0.89	0.000882	0.00493	5.53897	5.43991	5.01843	4.40569	4.68961	4.6687	3.65315	3.253	3.14115	---	11 days embryo head cDNA, RIKEN full-length enriched library, clone:6230408M08 product:unclassifiable, full insert sequence
1445710_x_at	17.85	2.81	46.753	4.87708	20.1131	3.20488	-2.61922	1.12679	-2.3245	0.902	0.415	0.00307	4.09386	3.95608	4.39007	5.5856	5.66876	5.37041	4.05508	4.51874	4.37806	1110051B16Rik	RIKEN cDNA 1110051B16 gene
1447223_at	35.13	2.92	135.363	16.0979	54.5515	8.39214	-3.8532	1.55285	-2.48138	0.908	0.0202	0.00145	5.09689	5.26269	5.03437	7.22525	6.88155	7.11425	5.99976	5.69309	5.58283	---	Transcribed locus
1447363_s_at	788.74	40.64	597.224	34.4851	246.182	41.809	1.32068	-3.2039	-2.42595	0.149	0.00355	0.0059	9.6132	9.70022	9.55297	9.29164	9.24238	9.12748	8.19928	7.75546	7.83629	Bub1b	budding uninhibited by benzimidazoles 1 homolog, beta (S. cerevisiae)
1447640_s_at	42.42	10	232.906	17.5128	47.9735	4.65043	-5.49047	1.13092	-4.85489	0.0926	0.449	4.21e-05	5.53465	5.63967	4.95687	7.73311	7.9154	7.93389	5.69223	5.62795	5.41831	Pbx3	pre B-cell leukemia transcription factor 3
1447643_x_at	39.43	2.94	551.204	37.5346	178.762	23.9377	-13.9793	4.53365	-3.08346	0.925	0.000354	0.000997	5.41027	5.19679	5.28824	9.16053	8.98831	9.16361	7.27823	7.66592	7.47554	Snai2	snail homolog 2 (Drosophila)
1447720_x_at	231.33	46.08	313.424	34.5636	141.797	24.2913	-1.35488	-1.63142	-2.21037	0.931	0.0352	0.00361	8.10583	7.87631	7.52002	8.11236	8.432	8.31364	7.40547	6.95812	7.03908	Prkaca	Protein kinase, cAMP dependent, catalytic, alpha, mRNA (cDNA clone MGC:6169 IMAGE:3497908)
1447839_x_at	37.62	9.01	275.718	29.7846	103.554	25.4949	-7.32902	2.75262	-2.66256	0.0735	0.00624	0.00809	4.88855	5.1645	5.56642	7.91484	8.19491	8.19375	6.41573	7.05198	6.53279	Adm	adrenomedullin
1447852_x_at	118.66	6.72	205.244	17.7978	101.68	17.4679	-1.72968	-1.16699	-2.01852	0.561	0.238	0.0082	6.79536	6.95281	6.91912	7.67823	7.55198	7.8025	6.90277	6.40549	6.65268	2900002H16Rik	RIKEN cDNA 2900002H16 gene
1447933_at	112.67	14.72	157.258	8.2891	66.364	6.15674	-1.39574	-1.69776	-2.36963	0.386	0.00629	0.00068	6.62371	6.80003	6.99964	7.25941	7.24572	7.38192	5.89531	6.15891	6.08999	Kif26a	kinesin family member 26A
1447999_x_at	277.47	26.95	409.115	40.363	188.505	24.6404	-1.47445	-1.47195	-2.17032	0.121	0.0166	0.00156	8.05451	8.01272	8.26806	8.50367	8.73664	8.77417	7.74481	7.53554	7.37055	LOC14433; LOC380687; AK190093; LOC382043; LOC383069; Gapdh; LOC432452; LOC432542; LOC432757; LOC432820; LOC433184; LOC433460; LOC433845; LOC434187; LOC434330; LOC434542; LOC434806; LOC435171; LOC436372; LOC544962; LOC545128; LOC545563; LOC545571; LOC54...	similar to glyceraldehyde-3-phosphate dehydrogenase; similar to glyceraldehyde-3-phosphate dehydrogenase; cDNA sequence AK190093; similar to Glyceraldehyde-3-phosphate dehydrogenase (GAPDH); similar to Glyceraldehyde-3-phosphate dehydrogenase (GAPDH); ...
1448123_s_at	183.89	19.6	247.13	16.997	43.0222	13.5954	-1.3439	-4.27431	-5.74423	0.249	0.00707	0.00677	7.60285	7.61466	7.33343	7.96391	7.83922	8.03733	5.87431	5.08788	5.18573	Tgfbi	transforming growth factor, beta induced
1448187_at	318.37	31.41	202.378	5.53939	72.6614	6.75307	1.57314	-4.38156	-2.78523	0.266	5.03e-05	0.00128	8.1491	8.43175	8.34845	7.64573	7.70504	7.63089	6.3289	6.08504	6.12331	Pold1	polymerase (DNA directed), delta 1, catalytic subunit
1448229_s_at	14.66	1.52	205.177	25.6288	35.4047	4.65888	-13.9957	2.41505	-5.79519	0.232	0.00095	6.83e-05	4.03383	3.82093	3.75291	7.87367	7.59776	7.54908	5.08189	4.98675	5.34474	Ccnd2	cyclin D2
1448250_at	21.96	1.37	26.651	0.775506	12.9739	1.47384	-1.21361	-1.69263	-2.0542	0.0412	0.00595	0.00614	4.53892	4.35855	4.46815	4.74925	4.76952	4.68834	3.49502	3.78044	3.79761	9030425E11Rik	RIKEN cDNA 9030425E11 gene
1448254_at	5.48	0.16	314.203	39.4858	7.89926	1.55575	-57.3363	1.44147	-39.7763	0.326	0.084	3.42e-05	2.48582	2.47021	2.40817	8.09052	8.45585	8.31698	3.26413	2.71441	2.91212	Ptn	pleiotrophin
1448277_at	1014.08	56.01	930.402	16.7186	331.521	13.5577	1.08994	-3.05887	-2.80646	0.253	1.84e-05	6.95e-05	9.96965	9.91385	10.07	9.83172	9.87315	9.87979	8.43046	8.37363	8.31237	Pold2	polymerase (DNA directed), delta 2, regulatory subunit
1448286_at	800.61	45.45	1350.02	32.8113	517.437	54.0757	-1.68624	-1.54726	-2.60905	0.141	0.00633	0.00243	9.71483	9.55276	9.66254	10.4077	10.3596	10.4282	9.17887	8.91017	8.94145	Hadh2	hydroxyacyl-Coenzyme A dehydrogenase type II
1448326_a_at	77.31	8.16	699.421	73.9544	31.5199	5.6422	-9.04696	-2.45274	-22.1898	0.161	0.00498	0.000118	6.20973	6.43631	6.15592	9.33062	9.39024	9.61354	5.11916	5.121	4.64414	Crabp1	cellular retinoic acid binding protein I
1448340_at	56.32	1.95	45.1726	7.42413	16.0181	3.37414	1.24677	-3.51601	-2.82009	0.119	0.00823	0.00343	5.87169	5.78153	5.79145	5.74791	5.36327	5.34396	4.27025	4.01814	3.65026	Tmem30a	transmembrane protein 30A
1448364_at	103.85	12.38	322.484	38.2374	73.2927	15.7796	-3.10528	-1.41692	-4.39994	0.74	0.0931	0.00217	6.49397	6.83534	6.74432	8.51617	8.25974	8.20374	6.27726	6.43461	5.80266	Ccng2	cyclin G2
1448372_a_at	2513.2	136.46	2443.67	122.132	1079.22	164.635	1.02845	-2.32873	-2.2643	0.178	0.00485	0.0058	11.3654	11.307	11.2093	11.1773	11.262	11.3215	10.3094	9.95823	9.92768	Tmem4	transmembrane protein 4
1448380_at	21.22	2.72	42.3578	2.38692	18.5515	2.68591	-1.99613	-1.14384	-2.28326	0.585	0.297	0.00451	4.48287	4.53493	4.17885	5.32368	5.3995	5.48592	4.42179	4.17814	4.01061	Lgals3bp	lectin, galactoside-binding, soluble, 3 binding protein
1448395_at	225.14	35.4	162.842	17.9378	49.2254	5.6933	1.38256	-4.57366	-3.3081	0.87	0.000387	0.000205	7.9868	7.884	7.5355	7.15464	7.46205	7.40705	5.50209	5.8011	5.54219	Sfrp1	secreted frizzled-related sequence protein 1
1448415_a_at	17.21	0.5	60.7622	3.07585	28.6936	4.37053	-3.53063	1.66726	-2.11762	0.122	0.0261	0.00797	4.09916	4.14926	4.06678	5.96026	5.83856	5.97272	5.0493	4.8377	4.60721	Sema3b	sema domain, immunoglobulin domain (Ig), short basic domain, secreted, (semaphorin) 3B
1448422_at	288.03	8.47	836.698	54.0199	417.29	65.8379	-2.9049	1.44877	-2.00508	0.818	0.0519	0.00795	8.20655	8.12295	8.17944	9.78513	9.73259	9.60185	8.93149	8.4846	8.66327	Tmed4	transmembrane emp24 protein transport domain containing 4
1448424_at	7.16	0.64	90.6352	9.59848	7.95307	1.11734	-12.6585	1.11076	-11.3963	0.149	0.368	3.8e-05	2.75233	2.77455	2.98155	6.66047	6.36387	6.46577	3.01371	2.76111	3.1705	Frzb	frizzled-related protein
1448441_at	1771.7	94.03	2783.88	35.5464	1341.38	102.636	-1.5713	-1.3208	-2.07538	0.0846	0.0084	0.00282	10.7976	10.7089	10.8621	11.4294	11.4352	11.4637	10.5093	10.3027	10.3483	Cks1b	CDC28 protein kinase 1b
1448471_a_at	5.97	1.32	45.0034	12.3226	5.90367	0.495439	-7.53826	-1.01124	-7.62296	0.114	0.988	0.00438	2.40717	2.35301	2.90528	4.97991	5.8011	5.57577	2.44391	2.5468	2.68403	Ctla2a	cytotoxic T lymphocyte-associated protein 2 alpha
1448475_at	14.78	0.65	32.683	3.0875	13.6535	1.26799	-2.2113	-1.08251	-2.39375	0.437	0.261	0.000336	3.92844	3.81049	3.91418	4.87823	5.15151	5.04859	3.91678	3.71222	3.6725	Olfml3	olfactomedin-like 3
1448494_at	34.33	2.3	196.644	17.2858	50.9075	12.2693	-5.72806	1.48289	-3.86278	0.865	0.112	0.00598	5.10485	4.99983	5.19329	7.56531	7.52479	7.75738	5.68924	5.97309	5.25956	Gas1	growth arrest specific 1
1448501_at	134.49	28.27	744.319	39.7894	318.742	43.0237	-5.53438	2.37	-2.33518	0.56	0.00523	0.00331	7.38482	6.88471	6.88464	9.49363	9.62618	9.49547	8.52048	8.15522	8.24761	Tspan6	tetraspanin 6
1448510_at	15.11	2.8	218.916	11.5006	42.9497	5.32181	-14.4881	2.84247	-5.09703	0.236	0.00183	0.00051	3.68599	3.82938	4.19004	7.69039	7.7872	7.8411	5.57162	5.46487	5.21432	Efna1	ephrin A1
1448550_at	19.85	4.75	41.6773	9.3136	18.0108	2.58808	-2.09961	-1.10211	-2.31402	0.211	0.625	0.00896	3.98671	4.21645	4.64952	5.67825	5.36563	5.02659	4.32253	4.24314	3.91524	Lbp	lipopolysaccharide binding protein
1448553_at	13.14	1.49	91.0683	11.1803	15.4877	2.09486	-6.93062	1.17867	-5.88005	0.174	0.191	8.39e-05	3.65883	3.88944	3.58171	6.44722	6.36266	6.69566	3.9771	3.73062	4.12435	Myh7	myosin, heavy polypeptide 7, cardiac muscle, beta
1448590_at	22.35	6.37	52.9763	8.82263	24.307	3.24189	-2.37031	1.08756	-2.17946	0.397	0.596	0.00403	4.28941	4.88949	4.15947	5.94415	5.4575	5.73925	4.3993	4.78579	4.599	Col6a1	procollagen, type VI, alpha 1
1448619_at	81	6.64	266.657	7.66283	87.7142	8.35697	-3.29206	1.08289	-3.04007	0.889	0.331	0.00108	6.28221	6.46979	6.25831	8.01175	8.09204	8.07154	6.60226	6.40445	6.34474	Dhcr7	7-dehydrocholesterol reductase
1448661_at	211.52	16.06	129.055	1.44181	58.0826	7.86342	1.63899	-3.64171	-2.22192	0.608	0.000655	0.00934	7.65165	7.66864	7.84561	7.02426	6.99352	7.01756	6.02955	5.6357	5.88765	Plcb3	phospholipase C, beta 3
1448664_a_at	5.61	0.52	125.238	27.6331	23.5787	8.20267	-22.324	4.20297	-5.31149	0.182	0.0149	0.00353	2.59063	2.5341	2.32804	6.5463	7.11501	7.16622	5.0164	4.01111	4.4755	Apeg1	aortic preferentially expressed gene 1
1448685_at	672.26	41.98	1300.85	57.6646	644.79	12.2675	-1.93504	-1.0426	-2.01748	0.275	0.375	0.00029	9.31652	9.36682	9.48972	10.378	10.2696	10.3853	9.3054	9.33187	9.36027	2900010M23Rik	RIKEN cDNA 2900010M23 gene
1448688_at	49.43	5.77	1425.7	85.6893	283.195	82.7146	-28.8428	5.72921	-5.03435	0.248	0.00395	0.00768	5.48738	5.80504	5.5704	10.539	10.375	10.5131	8.5489	7.73686	8.03202	Podxl	podocalyxin-like
1448694_at	16.37	3.35	1064.22	173.357	407.308	44.3971	-65.0105	24.8814	-2.61282	0.807	0.000221	0.00236	4.14264	3.65166	4.23959	10.2402	9.76871	10.1175	8.83383	8.53034	8.62897	Jun	Jun oncogene
1448696_at	5.79	0.71	40.3762	9.28881	6.25632	1.00181	-6.97343	1.08054	-6.45366	0.209	0.556	0.000597	2.38258	2.47615	2.7186	4.99196	5.28723	5.65125	2.87063	2.41183	2.61674	Heph	hephaestin
1448699_at	132.26	14.51	437.475	51.5271	175.434	30.1825	-3.30769	1.32643	-2.49368	0.926	0.0935	0.00273	7.21404	6.91286	6.99782	8.59064	8.77596	8.93238	7.67943	7.17656	7.46471	Mrpl54	mitochondrial ribosomal protein L54
1448700_at	348.08	47.57	59.1925	9.17781	21.4546	3.73126	5.88047	-16.2241	-2.75897	0.0675	4.2e-05	0.00185	8.46462	8.61783	8.2198	5.625	5.92384	6.07719	4.14309	4.65124	4.43077	G0s2	G0/G1 switch gene 2
1448710_at	10.54	2.48	93.0192	18.9127	18.1281	5.84448	-8.82535	1.71993	-5.13121	0.179	0.0979	0.00378	3.69936	3.40576	3.00661	6.46311	6.83122	6.26614	3.63105	4.58935	4.16364	Cxcr4	chemokine (C-X-C motif) receptor 4
1448737_at	45.32	11.32	834.638	83.2945	353.378	55.9012	-18.4166	7.7974	-2.36188	0.769	0.000928	0.00251	5.78914	5.57419	5.04529	9.73699	9.82494	9.53834	8.23266	8.68684	8.43978	Tspan7	tetraspanin 7
1448818_at	9.51	1.52	21.1662	3.62346	9.9934	1.53085	-2.22568	1.05083	-2.11802	0.909	0.718	0.00602	3.12829	3.09051	3.49354	4.09076	4.50051	4.57437	3.3852	3.05079	3.49124	Wnt5a	wingless-related MMTV integration site 5A
1448870_at	14	0.23	61.7078	5.74838	15.349	1.32461	-4.4077	1.09636	-4.0203	0.125	0.214	4.87e-05	3.83431	3.78911	3.79713	6.07404	5.95132	5.80418	4.05062	3.95738	3.80132	Ltbp1	latent transforming growth factor beta binding protein 1
1448899_s_at	226.79	20.65	192.211	17.435	77.0834	9.31856	1.1799	-2.94214	-2.49355	0.638	0.000318	0.000596	7.88855	7.66551	7.90908	7.60759	7.70086	7.43909	6.45486	6.13678	6.19306	Rad51ap1	RAD51 associated protein 1
1448910_at	368.26	38.68	339.548	14.4519	118.383	23.3756	1.08456	-3.11076	-2.86823	0.369	0.00255	0.00811	8.45459	8.41516	8.68853	8.40016	8.47079	8.34887	7.17702	6.78624	6.64479	Pecr	peroxisomal trans-2-enoyl-CoA reductase
1448919_at	37.44	9.2	97.9942	13.8567	22.1583	2.05505	-2.61737	-1.68966	-4.42246	0.699	0.0611	0.000227	4.80192	5.5315	5.25424	6.82605	6.43815	6.55168	4.53078	4.55828	4.30738	Cd302	CD302 antigen
1448923_at	171.58	0.12	391.941	10.4715	132.096	23.755	-2.28431	-1.2989	-2.96709	0.198	0.113	0.00716	7.42179	7.42258	7.42382	8.6498	8.57307	8.61958	7.31337	6.94262	6.83575	Prkra	protein kinase, interferon inducible double stranded RNA dependent activator
1448938_at	947.71	52.4	1101.71	134.305	508.896	17.9635	-1.1625	-1.86228	-2.1649	0.716	0.000225	0.00573	9.96915	9.881	9.81035	9.89017	10.1737	10.2302	9.02138	9.01927	8.93121	Rpa3	replication protein A3
1448944_at	9.11	1.69	91.3046	3.81473	18.1585	4.83244	-10.0225	1.99325	-5.0282	0.212	0.0229	0.0066	3.45725	3.11248	2.94672	6.5765	6.50072	6.45812	4.5683	3.90992	3.9745	Nrp1	neuropilin 1
1448990_a_at	157.26	16.06	160.439	16.8612	71.2471	9.13227	-1.02021	-2.20725	-2.25187	0.252	0.00124	0.00113	7.23952	7.4552	7.18168	7.48714	7.27361	7.20137	6.34986	6.00449	6.08699	Myo1b	myosin IB
1449012_s_at	12.5	1.27	40.2348	5.28797	14.1156	1.85732	-3.21878	1.12924	-2.85039	0.683	0.274	0.000636	3.55496	3.80355	3.55953	5.47793	5.10192	5.38522	3.72664	3.68476	4.02228	Fndc4	fibronectin type III domain containing 4
1449031_at	16.29	0.68	723.326	24.8005	293.498	45.7407	-44.4031	18.0171	-2.4645	0.324	0.000472	0.00737	4.08226	3.96162	4.03203	9.54646	9.44747	9.49988	8.41344	7.96401	8.17915	Cited1	Cbp/p300-interacting transactivator with Glu/Asp-rich carboxy-terminal domain 1
1449056_at	109.46	14.1	295.08	14.7467	99.6277	6.72619	-2.69578	-1.09869	-2.96183	0.422	0.35	4.96e-05	6.68177	6.97359	6.6445	8.12435	8.26707	8.21983	6.70405	6.68243	6.52219	E330009J07Rik	RIKEN cDNA E330009J07 gene
1449070_x_at	52.37	9.48	244.601	35.9419	44.7064	1.67839	-4.67064	-1.17142	-5.47129	0.58	0.281	0.00133	5.47697	5.97509	5.63406	7.84512	7.77021	8.15763	5.48478	5.42601	5.5344	Apcdd1	adenomatosis polyposis coli down-regulated 1
1449071_at	40.17	7.34	469.491	68.9717	24.7943	3.14572	-11.6876	-1.62013	-18.9354	0.891	0.026	1.32e-05	5.04121	5.3209	5.57305	8.78734	8.70959	9.09803	4.6112	4.8126	4.44893	Myl7	myosin, light polypeptide 7, regulatory
1449078_at	7.38	1.68	30.6152	6.84966	10.3033	2.16623	-4.1484	1.39612	-2.97138	0.718	0.122	0.00377	2.66892	2.69228	3.21909	4.56349	4.94776	5.22258	3.6683	3.09066	3.27466	St3gal6	ST3 beta-galactoside alpha-2,3-sialyltransferase 6
1449126_at	18.61	0.49	62.9169	9.90959	27.9409	6.71981	-3.38081	1.50139	-2.25179	0.0879	0.0963	0.00926	4.25586	4.21663	4.18036	6.16389	5.70524	6.01965	5.15722	4.56307	4.6147	Zfp90	zinc finger protein 90
1449147_at	25.64	7.18	110.862	16.3547	35.3203	7.78877	-4.3238	1.37755	-3.13876	0.0278	0.182	0.00223	5.05835	4.61506	4.25501	6.89146	6.9284	6.52452	5.46702	4.99606	4.89802	Chst1	carbohydrate (keratan sulfate Gal-6) sulfotransferase 1
1449169_at	8.58	0.77	190.805	14.3496	14.657	4.63011	-22.2384	1.70828	-13.018	0.747	0.0917	0.00294	2.94464	3.1893	3.15748	7.44959	7.66198	7.60795	4.31068	3.72063	3.45197	Has2	hyaluronan synthase 2
1449204_at	372.02	46.21	292.312	15.0712	57.4445	13.5157	1.27268	-6.47616	-5.08859	0.372	0.000872	0.00439	8.53067	8.35291	8.7118	8.24927	8.10532	8.21561	6.18729	5.69413	5.57557	Gjb5	gap junction membrane channel protein beta 5
1449269_at	11.15	1.3	26.358	3.75156	10.5477	0.514121	-2.36395	-1.0571	-2.49893	0.13	0.522	0.00444	3.41323	3.34751	3.65815	4.49312	4.72999	4.90768	3.47438	3.33794	3.38086	F5	coagulation factor V
1449279_at	217.12	79.35	105.497	5.31093	49.8336	2.9497	2.05806	-4.3569	-2.11699	0.179	0.016	9.66e-05	7.46542	7.37587	8.26931	6.79022	6.64479	6.7245	5.68499	5.53696	5.69001	Gpx2	glutathione peroxidase 2
1449281_at	94.79	7.57	220.527	17.4786	74.1215	12.1839	-2.32648	-1.27885	-2.97522	0.613	0.1	0.00235	6.42824	6.61642	6.64561	7.68096	7.76025	7.90429	6.20297	5.95816	6.43505	Nrtn	neurturin
1449315_at	168.12	3.86	212.482	11.6085	40.7163	11.7324	-1.26387	-4.12906	-5.21861	0.0943	0.0139	0.00896	7.37373	7.43112	7.37448	7.81844	7.67298	7.69795	5.69989	5.3786	4.83622	Odz3	odd Oz/ten-m homolog 3 (Drosophila)
1449345_at	112.92	4.49	258.53	23.1414	53.824	12.0417	-2.2895	-2.09795	-4.80324	0.157	0.0268	0.00307	6.83412	6.86679	6.75431	7.89247	8.14664	7.99201	6.0286	5.36711	5.77921	2810027O19Rik	RIKEN cDNA 2810027O19 gene
1449359_at	13.74	2.66	51.9546	10.5488	16.554	1.06372	-3.78126	1.2048	-3.13849	0.478	0.216	0.00583	3.7762	4.03716	3.47257	5.99423	5.43991	5.60617	4.00429	4.15188	3.98532	Pax1	paired box gene 1
1449383_at	92.62	12.09	188.908	5.81462	52.3598	9.46988	-2.0396	-1.76892	-3.60788	0.405	0.0136	0.0053	6.29803	6.62701	6.64851	7.51714	7.60591	7.56019	5.9625	5.67795	5.4438	Adssl1	adenylosuccinate synthetase like 1
1449418_s_at	24.92	0.75	148.665	8.23358	67.382	8.49004	-5.96568	2.70393	-2.2063	0.968	0.00341	0.0027	4.59167	4.64778	4.67774	7.12095	7.26792	7.25437	6.26537	5.92278	6.01251	Fbxo36	F-box only protein 36
1449434_at	9.21	0.57	407.113	35.1039	49.9387	10.5233	-44.2033	5.42223	-8.15224	0.432	0.00253	0.000817	3.23163	3.27314	3.10012	8.53154	8.68458	8.78085	5.95335	5.4064	5.50592	Car3	carbonic anhydrase 3
1449441_a_at	143.3	3.72	394.833	24.5865	123.483	30.5169	-2.75529	-1.16048	-3.19747	0.693	0.352	0.00997	7.11937	7.1887	7.17964	8.51745	8.67664	8.67547	7.29279	6.59827	6.86738	Wbp1	WW domain binding protein 1
1449482_at	21.99	1.4	104.683	9.72623	32.2823	3.43392	-4.76046	1.46804	-3.24272	0.169	0.0112	0.000163	4.55071	4.4517	4.36734	6.55467	6.74155	6.82065	5.13936	5.048	4.83385	Hist3h2ba	histone 3, H2ba
1449507_a_at	110.33	15.09	477.164	21.7405	224.917	33.4242	-4.32488	2.03858	-2.12151	0.761	0.00338	0.00724	6.60223	6.7421	6.98634	8.86807	8.85219	8.97181	8.04029	7.71179	7.6572	Cd47	CD47 antigen (Rh-related antigen, integrin-associated signal transducer)
1449522_at	21.6	2.51	57.1503	8.47727	26.448	3.32746	-2.64585	1.22444	-2.16085	0.666	0.108	0.00232	4.60873	4.28768	4.38411	6.06473	5.70278	5.7123	4.91009	4.55582	4.68691	Unc5c	unc-5 homolog C (C. elegans)
1449576_at	143.33	11.14	79.0157	8.56343	35.7575	6.38649	1.81394	-4.00839	-2.20976	0.675	0.00196	0.00585	7.1985	7.25038	7.03165	6.1315	6.44604	6.31746	5.37774	5.20042	4.85428	Eif1ay	eukaryotic translation initiation factor 1A, Y-linked
1449641_at	23.07	2.19	59.3363	8.48831	25.5881	2.69575	-2.57201	1.10915	-2.31891	0.0569	0.282	0.00172	4.67762	4.43881	4.4544	6.08825	5.88004	5.67463	4.78826	4.73333	4.49396	---	---
1449815_a_at	80.59	14.63	659.658	41.2786	149.832	35.7834	-8.18535	1.85919	-4.40265	0.543	0.0249	0.00502	6.01289	6.54312	6.3911	9.45148	9.27057	9.36899	7.57141	6.93112	7.10075	Ssbp2	single-stranded DNA binding protein 2
1449842_at	314.66	25.59	466.74	19.3774	218.063	27.8468	-1.48331	-1.44297	-2.14038	0.727	0.0212	0.00588	8.25756	8.20205	8.42394	8.84421	8.82002	8.93273	7.90485	7.83222	7.54407	1810059G22Rik	RIKEN cDNA 1810059G22 gene
1449885_at	27.16	7.59	168.209	22.6055	61.8805	15.9171	-6.19328	2.27837	-2.7183	0.785	0.0193	0.0081	5.13463	4.71856	4.32321	7.59936	7.31493	7.24295	6.31515	5.83681	5.61062	Tmem47	transmembrane protein 47
1449908_at	14.48	1.25	31.0866	4.62271	14.98	1.14347	-2.14687	1.03453	-2.07521	0.459	0.626	0.00483	3.83795	3.73635	3.98218	4.75256	4.91758	5.17314	4.02457	3.8185	3.8636	Gip	gastric inhibitory polypeptide
1450058_at	52.35	2.69	64.9712	1.72992	19.2813	3.54173	-1.24109	-2.71507	-3.36965	0.341	0.00641	0.00588	5.65146	5.79147	5.68346	6.06008	6.0208	5.98328	4.10263	4.54661	4.11218	Asph	aspartate-beta-hydroxylase
1450080_at	20.51	1.07	70.9943	5.86511	23.1422	2.81039	-3.46145	1.12834	-3.06774	0.196	0.229	0.000363	4.26897	4.40786	4.39387	6.25737	6.01849	6.16306	4.36613	4.71001	4.50025	Cxx1c	CAAX box 1 homolog C (human)
1450162_at	13.47	4.17	26.2497	2.65097	12.3028	1.7866	-1.94876	-1.09487	-2.13363	0.873	0.751	0.00287	4.18114	3.33922	3.60124	4.58793	4.86755	4.67281	3.62852	3.3902	3.81312	Dpf3	D4, zinc and double PHD fingers, family 3
1450167_at	14.41	3.5	33.8919	4.84256	11.6904	1.809	-2.35197	-1.23263	-2.89912	0.502	0.312	0.00116	4.18383	3.78682	3.49124	4.82669	5.16369	5.22701	3.67136	3.67006	3.26327	Rab37	RAB37, member of RAS oncogene family
1450256_at	6.83	1.06	17.8037	2.35939	6.57911	0.376176	-2.60669	-1.03813	-2.7061	0.414	0.777	0.00204	2.9812	2.76933	2.52966	3.95911	4.34045	4.13749	2.68756	2.80829	2.65318	Cer1	cerberus 1 homolog (Xenopus laevis)
1450268_at	13.49	0.89	77.8425	5.47479	14.3592	3.68304	-5.77039	1.06443	-5.4211	0.797	0.789	0.00401	3.68507	3.71042	3.85858	6.17393	6.28899	6.37735	4.21628	3.65963	3.5671	Fign	fidgetin
1450269_a_at	286.23	64.17	672.861	66.4231	183.384	46.2269	-2.35077	-1.56082	-3.66913	0.437	0.0861	0.0069	7.9665	7.95564	8.4931	9.49005	9.45684	9.22097	7.57448	7.81745	7.06577	Pfkl	phosphofructokinase, liver, B-type
1450388_s_at	203.34	21.79	374.632	26.025	180.917	9.7226	-1.84239	-1.12394	-2.07074	0.644	0.208	0.00019	7.48566	7.70854	7.79202	8.65839	8.4701	8.51267	7.58564	7.4617	7.44612	Twsg1	twisted gastrulation homolog 1 (Drosophila)
1450402_at	30.82	3.3	69.5208	4.76507	32.1832	3.20614	-2.2557	1.04423	-2.16016	0.329	0.629	0.000745	4.84963	5.11362	4.85794	6.21194	6.12564	6.01372	5.02146	4.84995	5.13877	Pparbp	peroxisome proliferator activated receptor binding protein
1450407_a_at	665.37	526.91	697.354	279.959	112.944	44.4544	-1.04807	-5.89117	-6.17436	0.135	0.0381	0.00884	10.3147	8.43726	8.5543	8.58375	9.84844	9.6193	7.14214	7.0861	5.94734	Anp32a	acidic (leucine-rich) nuclear phosphoprotein 32 family, member A
1450422_a_at	266.41	6.63	250.934	15.7537	105.639	10.3322	1.06167	-2.52189	-2.37539	0.431	0.00214	0.000454	8.06695	8.08741	8.01723	8.05474	7.97959	7.87342	6.87434	6.61039	6.67083	Kdelc1	KDEL (Lys-Asp-Glu-Leu) containing 1
1450482_a_at	18.21	5.23	171.627	9.75782	79.0755	7.56606	-9.42485	4.34242	-2.17041	0.843	0.00642	0.000768	4.58817	4.05197	3.80513	7.4104	7.50819	7.34616	6.27215	6.44916	6.18118	Pitx2	paired-like homeodomain transcription factor 2
1450517_at	10.44	1.09	195.756	46.9673	11.8293	2.57096	-18.7506	1.13308	-16.5484	0.888	0.457	0.000148	3.29989	3.28805	3.54841	7.19039	7.90331	7.65682	3.88716	3.35857	3.38329	Tal2	T-cell acute lymphocytic leukemia 2
1450522_a_at	360.54	23.01	802.09	73.6407	165.412	30.4418	-2.22469	-2.17965	-4.84905	0.0354	0.00938	0.000752	8.57748	8.39342	8.50524	9.71643	9.72768	9.48612	7.64722	7.23013	7.18619	H1f0	H1 histone family, member 0
1450567_a_at	42.09	8.04	280.565	24.8992	55.3656	4.27508	-6.66584	1.31541	-5.06749	0.139	0.102	2.19e-05	5.3081	5.15303	5.67458	8.14207	7.99298	8.25004	5.84765	5.65642	5.85981	Col2a1	procollagen, type II, alpha 1
1450706_a_at	396.19	14.54	693.6	26.3533	284.485	31.4975	-1.75067	-1.39266	-2.43809	0.344	0.0244	0.00222	8.59069	8.60835	8.68913	9.47789	9.37419	9.45968	8.31733	8.00708	8.11485	Arl3	ADP-ribosylation factor-like 3
1450723_at	17.72	1.82	277.403	11.3076	14.1786	2.2637	-15.6548	-1.24977	-19.5649	0.132	0.128	0.000579	4.28683	3.98863	4.15225	8.17497	8.11261	8.05755	3.99826	3.89891	3.54075	Isl1	ISL1 transcription factor, LIM/homeodomain (islet 1)
1450725_s_at	26.04	0.74	674.468	87.3733	24.5257	1.01297	-25.9012	-1.06174	-27.5005	0.176	0.116	0.000169	4.71605	4.73521	4.65636	9.57188	9.19559	9.40088	4.54718	4.63785	4.66114	Car14	carbonic anhydrase 14
1450736_a_at	7.69	0.52	49.1987	6.57679	9.14391	1.16959	-6.39775	1.18907	-5.38049	0.651	0.145	0.000112	2.82669	2.99862	2.99812	5.75576	5.3823	5.69638	3.25674	2.96783	3.32912	Hbb-bh1	hemoglobin Z, beta-like embryonic chain
1450757_at	6.42	1.1	152.358	35.8106	10.8668	3.05366	-23.7318	1.69265	-14.0205	0.589	0.06	0.000251	2.92985	2.6296	2.448	6.79512	7.44879	7.4205	3.84094	3.27956	3.09763	Cdh11	cadherin 11
1450779_at	7.41	0.61	43.8222	7.09333	8.93799	1.85527	-5.91392	1.20621	-4.90291	0.942	0.306	0.000815	2.83091	2.80957	3.02021	5.18343	5.6567	5.48158	3.37442	2.77447	3.26321	Fabp7	fatty acid binding protein 7, brain
1450780_s_at	334.9	21.39	1306.6	99.9653	124.001	19.7968	-3.90145	-2.70078	-10.537	0.635	0.00319	0.000203	8.35286	8.48834	8.31574	10.4728	10.3011	10.2726	7.19635	6.78221	6.84896	Hmga2	high mobility group AT-hook 2
1450781_at	90.99	5.38	474.415	8.49231	28.1985	4.3613	-5.21392	-3.22677	-16.8241	0.169	0.00241	0.000869	6.46735	6.44825	6.60247	8.9161	8.86449	8.88897	4.80184	5.03142	4.58484	Hmga2	high mobility group AT-hook 2
1450782_at	33.14	2.11	207.585	18.6933	94.0263	4.40822	-6.26387	2.83725	-2.20773	0.803	3.83e-05	0.000991	4.98688	5.15257	5.00697	7.78512	7.5404	7.75501	6.48278	6.61804	6.56097	Wnt4	wingless-related MMTV integration site 4
1450783_at	7.88	1.33	16.8801	1.29398	8.2215	1.39111	-2.14215	1.04334	-2.05317	0.696	0.78	0.00966	3.00638	3.18989	2.69408	4.04946	4.19415	3.97981	3.09757	2.74253	3.23454	Ifit1	interferon-induced protein with tetratricopeptide repeats 1
1450784_at	100.44	8.17	187.608	16.6401	67.5757	6.0651	-1.86786	-1.48633	-2.77626	0.123	0.00478	0.000151	6.50837	6.72431	6.70804	7.59064	7.4009	7.65152	6.22052	6.00875	5.99475	Reck	reversion-inducing-cysteine-rich protein with kazal motifs
1450803_at	9.27	0.34	56.4775	12.2698	12.4421	1.27036	-6.0925	1.34219	-4.53921	0.331	0.0252	0.00302	3.23746	3.14956	3.24744	5.41352	5.92704	6.04367	3.79792	3.54653	3.55252	Ntf3	neurotrophin 3
1450813_a_at	16.82	2.6	186.746	23.2875	24.4833	1.06332	-11.1026	1.45561	-7.62746	0.308	0.0383	0.000502	3.91754	4.30792	3.95746	7.65463	7.32102	7.63546	4.68042	4.55776	4.60031	Tnni1	troponin I, skeletal, slow 1
1450864_at	64.21	7.59	140.179	15.3913	43.5921	7.26597	-2.18313	-1.47297	-3.21569	0.791	0.0313	0.000833	6.11639	5.79413	6.08233	6.94184	7.25313	7.18035	5.69989	5.29452	5.30556	Calm3	calmodulin 3
1450883_a_at	6.35	0.23	18.3401	3.70738	6.80864	0.647266	-2.8882	1.07223	-2.69365	0.888	0.347	0.00474	2.71253	2.6789	2.60892	3.99758	4.03864	4.49906	2.90795	2.63836	2.74292	Cd36	CD36 antigen
1450910_at	13.97	3.16	50.2585	0.740279	16.4074	2.76094	-3.5976	1.17447	-3.06317	0.723	0.392	0.00787	3.36765	3.98391	3.97783	5.67509	5.63474	5.64374	4.16338	4.17655	3.72473	Cap2	CAP, adenylate cyclase-associated protein, 2 (yeast)
1450955_s_at	37.15	1.81	49.4004	5.98103	22.8912	4.66092	-1.32975	-1.62289	-2.15805	0.234	0.041	0.00726	5.27237	5.23552	5.13492	5.43277	5.64037	5.7847	4.39012	4.28537	4.81793	Sort1	sortilin 1
1451015_at	1291.1	71.57	1396	57.0731	607.708	38.3087	-1.08125	-2.12454	-2.29716	0.694	0.000117	0.000136	10.2973	10.4233	10.2782	10.4752	10.486	10.3776	9.32314	9.26906	9.14368	Tkt	transketolase
1451053_a_at	63.71	2.7	89.7833	7.79362	26.8533	6.1106	-1.40925	-2.37252	-3.34347	0.919	0.0219	0.00709	5.95335	5.96229	6.06229	6.34324	6.5909	6.51985	4.84963	4.98773	4.32182	Mdm1	transformed mouse 3T3 cell double minute 1
1451119_a_at	89.09	21.42	346.609	19.9192	60.7538	10.6343	-3.89055	-1.46641	-5.70514	0.723	0.101	0.00131	6.10305	6.44463	6.8	8.52665	8.36739	8.41275	6.18896	5.7405	5.80325	Fbln1	fibulin 1
1451191_at	26.59	7.88	1185	120.677	145.527	53.3954	-44.5655	5.473	-8.1428	0.361	0.00403	0.00636	5.15559	4.407	4.5187	10.0554	10.2112	10.3503	7.66607	6.60938	7.08575	Crabp2	cellular retinoic acid binding protein II
1451222_at	272.43	14.3	285.533	29.1955	101.971	21.5003	-1.0481	-2.67165	-2.80014	0.755	0.00955	0.00417	8.00112	8.14561	8.11843	8.28391	8.18435	7.98885	6.98502	6.51921	6.45141	Btf3l4	basic transcription factor 3-like 4
1451271_a_at	179.11	2.12	323.406	17.3682	141.129	19.2503	-1.80563	-1.26912	-2.29156	0.0724	0.0881	0.00382	7.46777	7.4843	7.50189	8.25389	8.34468	8.40885	7.33481	6.94422	7.11693	Acat1	acetyl-Coenzyme A acetyltransferase 1
1451307_at	350.08	39.83	607.299	37.2801	294.226	40.1906	-1.73474	-1.18983	-2.06405	0.583	0.158	0.00432	8.34175	8.36565	8.62924	9.14469	9.27005	9.31852	8.40028	8.01526	8.16036	Mrpl14	mitochondrial ribosomal protein L14
1451327_a_at	337.7	29.73	411.696	45.7521	196.787	19.2535	-1.21912	-1.71607	-2.09209	0.915	0.00218	0.00107	8.53725	8.34873	8.30197	8.5206	8.67664	8.84124	7.74971	7.63171	7.46606	Tmed1	transmembrane emp24 domain containing 1
1451332_at	12.28	0.92	85.5398	11.0032	31.0873	2.64243	-6.96578	2.53154	-2.7516	0.296	0.000151	0.000638	3.68794	3.6708	3.48776	6.61804	6.2964	6.31825	4.91644	4.85814	5.08998	Zfp521	zinc finger protein 521
1451335_at	10.89	2.1	200.261	8.59853	60.0937	12.0726	-18.3894	5.51825	-3.33247	0.293	0.000421	0.0068	3.73407	3.2904	3.25805	7.57341	7.69055	7.67054	6.18729	5.61115	5.87111	Plac8	placenta-specific 8
1451342_at	8.41	0.32	50.2774	6.20638	8.7187	1.33318	-5.97829	1.03671	-5.76662	0.324	0.766	0.000114	3.11905	3.08278	3.01088	5.81877	5.4605	5.65406	3.35847	3.00177	2.97997	Spon1	spondin 1, (f-spondin) extracellular matrix protein
1451356_at	786.51	44.49	806.461	9.12884	322.527	49.1399	-1.02537	-2.43859	-2.50045	0.625	0.00414	0.00804	9.58191	9.70997	9.56157	9.65754	9.67057	9.63809	8.56622	8.17939	8.22227	Anp32e	acidic (leucine-rich) nuclear phosphoprotein 32 family, member E
1451370_at	193.64	8.95	171.008	6.87236	79.8891	12.1419	1.13235	-2.42386	-2.14056	0.856	0.00574	0.00915	7.63999	7.63022	7.51832	7.3838	7.38429	7.48336	6.53106	6.09279	6.30261	---	Adult male kidney cDNA, RIKEN full-length enriched library, clone:0610042I08 product:RNA component of mitochondrial RNAase P, 1, full insert sequence
1451418_a_at	15.7	1.21	47.2849	8.89597	19.2947	2.05033	-3.01178	1.22896	-2.45067	0.152	0.0635	0.00425	4.01634	3.83988	4.05246	5.49489	5.31065	5.8347	4.30798	4.39505	4.09056	Spsb4	splA/ryanodine receptor domain and SOCS box containing 4
1451427_a_at	176.32	20.56	208.825	2.0943	102.677	5.47184	-1.18435	-1.71723	-2.03381	0.467	0.00775	0.00133	7.58811	7.51879	7.25891	7.69223	7.72109	7.70499	6.6204	6.6554	6.76605	Egfl7	EGF-like domain 7
1451428_x_at	202.51	10.09	271.677	49.2348	94.3817	6.04106	-1.34155	-2.14565	-2.87849	0.333	0.000114	0.0064	7.73804	7.64663	7.59735	7.75348	8.18287	8.26981	6.66282	6.51584	6.49686	Egfl7	EGF-like domain 7
1451453_at	15.46	2.35	26.8923	2.10972	12.1666	0.197882	-1.73948	-1.27069	-2.21034	0.262	0.117	0.00249	4.15695	3.9453	3.7166	4.79075	4.61484	4.83265	3.59319	3.63162	3.58939	Dapk2	death-associated kinase 2
1451461_a_at	432.21	137.89	822.798	14.8029	58.5469	13.5837	-1.9037	-7.38228	-14.0537	0.111	0.00105	0.00286	8.50158	8.42271	9.20712	9.71326	9.67579	9.66367	6.03266	6.07208	5.4228	Aldoc	aldolase 3, C isoform
1451462_a_at	115.45	12.78	237.738	10.9318	93.6932	16.6842	-2.05923	-1.23221	-2.53741	0.978	0.162	0.00827	6.69488	6.82987	7.01108	7.96786	7.85326	7.85557	6.80004	6.51298	6.29127	Ifnar2	interferon (alpha and beta) receptor 2
1451490_at	364.36	17.79	449.677	18.1986	220.748	0.324736	-1.23416	-1.65057	-2.03706	0.978	0.00305	0.00104	8.46992	8.58832	8.46603	8.87862	8.7774	8.77989	7.78392	7.78808	7.78675	Lyplal1	lysophospholipase-like 1
1451501_a_at	17	3.14	72.1735	9.36591	33.3092	4.77993	-4.2455	1.95936	-2.16678	0.618	0.00955	0.00279	4.11883	3.77586	4.31756	6.28225	5.93929	6.27292	5.19121	5.15278	4.79793	Ghr	growth hormone receptor
1451538_at	20.88	1.04	67.4939	13.2956	26.7263	4.33284	-3.23247	1.27999	-2.52538	0.0466	0.119	0.00463	4.30947	4.38706	4.45303	6.17918	6.27778	5.7123	4.47972	4.9529	4.74927	Sox9	SRY-box containing gene 9
1451542_at	8.55	0.45	20.5213	0.301453	8.64395	0.831325	-2.40015	1.01099	-2.37407	0.438	0.903	0.00333	3.17639	3.08367	3.02622	4.38136	4.35617	4.33931	3.07825	2.98723	3.25647	Ssbp2	single-stranded DNA binding protein 2
1451580_a_at	37.26	2.23	303.325	50.6825	40.1795	3.56067	-8.14077	1.07836	-7.54924	0.139	0.308	0.000303	5.17853	5.31534	5.16	8.47754	7.99715	8.21933	5.44236	5.18617	5.34513	Ttr	transthyretin
1451583_a_at	46.35	3.56	129.345	5.04913	55.9554	6.29957	-2.79061	1.20724	-2.31157	0.713	0.0859	0.00284	5.65707	5.47569	5.46248	7.06768	7.02022	6.95514	5.9625	5.80075	5.63703	BC025076	cDNA sequence BC025076
1451625_a_at	52.1	2.1	72.388	7.3306	16.185	2.10842	-1.3894	-3.21902	-4.47252	0.23	0.00185	0.000117	5.64297	5.75944	5.70524	6.30027	6.00899	6.20859	4.21846	3.91529	3.89256	1700013L23Rik	RIKEN cDNA 1700013L23 gene
1451634_at	9.4	1.22	83.7847	7.97929	28.3181	6.15448	-8.91326	3.01257	-2.95869	0.932	0.00452	0.00617	3.12449	3.4343	3.11786	6.47387	6.2209	6.45746	5.09272	4.85619	4.45063	---	---
1451678_at	84.84	20.98	132.751	3.50969	46.3932	3.6669	-1.56472	-1.82872	-2.86143	0.137	0.0379	0.000738	6.18962	6.17923	6.76898	7.0086	7.08087	7.06725	5.54179	5.64271	5.41394	4430402O11Rik	RIKEN cDNA 4430402O11 gene
1451679_at	245.91	24.07	312.283	41.2698	97.1662	21.9557	-1.26991	-2.53082	-3.2139	0.293	0.0075	0.00273	8.04399	7.99566	7.77192	8.48173	8.242	8.11172	6.93678	6.39236	6.40912	6530401D17Rik	RIKEN cDNA 6530401D17 gene
1451692_at	189.85	8.56	191.155	17.695	56.0053	5.26434	-1.00687	-3.38986	-3.41316	0.25	0.000397	9.42e-05	7.49908	7.57507	7.62901	7.70152	7.58849	7.43329	5.89312	5.87387	5.64223	2410015B03Rik	RIKEN cDNA 2410015B03 gene
1451803_a_at	106.9	8.46	162.491	6.2858	79.901	11.5437	-1.52003	-1.33791	-2.03366	0.201	0.0531	0.00996	6.86238	6.64479	6.70421	7.326	7.29901	7.40551	6.08439	6.50569	6.3395	Vegfb	vascular endothelial growth factor B
1451813_at	15.24	1.73	79.3414	15.4632	17.9625	2.36196	-5.20613	1.17864	-4.41707	0.0125	0.172	0.000685	3.78269	3.88934	4.09899	6.59865	6.19557	6.0836	4.08528	4.36863	4.02282	Oprk1	opioid receptor, kappa 1
1451835_at	20.68	2.64	36.9563	2.68363	14.7487	1.0853	-1.78706	-1.40216	-2.50573	0.225	0.0281	0.000105	4.52196	4.41003	4.15372	5.1198	5.17579	5.32018	3.90085	3.9752	3.76357	Sox21	SRY-box containing gene 21
1451882_a_at	8.08	0.99	37.926	4.59797	7.82618	1.91202	-4.69382	-1.03243	-4.84605	0.418	0.782	0.00189	3.20163	2.87149	2.94898	5.43388	5.13046	5.15064	2.78454	2.71425	3.32565	Fgf8	fibroblast growth factor 8
1451978_at	34.52	10.14	82.1695	6.34097	30.2456	6.17577	-2.38035	-1.14132	-2.71674	0.633	0.582	0.00654	4.79193	5.52913	4.89188	6.44126	6.22813	6.40336	5.20635	4.86203	4.62846	Loxl1	lysyl oxidase-like 1
1451991_at	5.57	0.35	15.1818	2.1002	5.93309	0.466958	-2.72564	1.06519	-2.55884	0.686	0.356	0.00187	2.5712	2.38859	2.46793	3.67599	4.00741	4.06018	2.63921	2.62633	2.43158	Epha7	Eph receptor A7
1452004_at	752.29	117.51	249.546	34.9555	56.8397	17.6113	3.01464	-13.2353	-4.39034	0.346	0.000846	0.00444	9.38131	9.45875	9.79165	7.71056	8.05241	8.09647	5.61085	6.2673	5.47971	Calca	calcitonin/calcitonin-related polypeptide, alpha
1452094_at	116.52	36.32	558.956	23.6735	120.396	17.2889	-4.79709	1.03326	-4.64266	0.263	0.786	0.00129	6.42401	6.74233	7.2913	9.18443	9.13057	9.06218	6.8058	7.13228	6.76841	P4ha1	procollagen-proline, 2-oxoglutarate 4-dioxygenase (proline 4-hydroxylase), alpha 1 polypeptide
1452123_s_at	20.08	0.65	122.85	8.34555	27.2661	8.13018	-6.11805	1.35787	-4.50562	0.119	0.249	0.00949	4.36391	4.27399	4.34358	7.02447	6.96104	6.83	5.16687	4.30696	4.70492	Frmd4b	FERM domain containing 4B
1452124_at	149.73	7.66	191.16	16.5047	93.5057	12.6689	-1.2767	-1.60129	-2.04436	0.16	0.0153	0.00251	7.21849	7.30154	7.1548	7.42715	7.64635	7.65124	6.74962	6.48912	6.37645	Ank3; 2900054D09Rik	ankyrin 3, epithelial; RIKEN cDNA 2900054D09 gene
1452178_at	12.87	1.92	29.9856	3.69759	13.648	1.26105	-2.32988	1.06045	-2.19707	0.253	0.571	0.00128	3.61856	3.90902	3.5002	5.07518	4.90341	4.71794	3.80315	3.61594	3.88012	Plec1	plectin 1
1452287_at	53.05	2.68	104.699	22.8219	33.0709	1.32304	-1.9736	-1.60413	-3.1659	0.9	0.000292	0.00899	5.6607	5.80504	5.71849	6.56237	7.03167	6.47165	5.07436	4.97964	5.08613	Msi1h	Musashi homolog 1(Drosophila) (Msi1h), mRNA
1452384_at	116.53	8.61	57.0623	9.15145	25.1656	6.05451	2.04215	-4.63053	-2.26747	0.573	0.00378	0.00908	6.92324	6.92656	6.73591	5.79781	5.60618	6.06275	4.4635	5.00641	4.41224	Enpp3	ectonucleotide pyrophosphatase/phosphodiesterase 3
1452398_at	51.51	15.29	33.0196	6.58298	13.3624	2.01041	1.55998	-3.85484	-2.47108	0.796	0.00932	0.00407	5.10878	5.80504	6.00288	4.76218	5.32661	4.99059	3.94681	3.7293	3.51144	Plce1	phospholipase C, epsilon 1
1452404_at	19.24	2.37	55.1049	8.05381	15.9729	3.25207	-2.86408	-1.20454	-3.4499	0.528	0.232	0.00126	4.24572	4.44157	4.08821	5.96026	5.82452	5.53554	4.29813	3.76205	3.87565	Phactr2	phosphatase and actin regulator 2
1452434_s_at	176.33	21.43	292.73	16.2387	106.421	17.3086	-1.66012	-1.65692	-2.75069	0.812	0.0148	0.00452	7.5339	7.24658	7.58341	8.12162	8.17615	8.27811	6.9562	6.4853	6.72106	Dgcr6	DiGeorge syndrome critical region gene 6
1452459_at	53.49	10.33	42.0103	2.29343	19.2204	0.936138	1.27326	-2.78298	-2.18571	0.157	0.00769	5.78e-05	5.51695	6.02724	5.62786	5.30222	5.4154	5.45602	4.30458	4.30458	4.18106	Aspm	asp (abnormal spindle)-like, microcephaly associated (Drosophila)
1452519_a_at	87.52	24.83	974.642	15.9251	279.939	55.9515	-11.1362	3.19857	-3.48162	0.0296	0.00486	0.00914	6.27745	6.11276	6.85516	9.93569	9.9479	9.90221	8.31091	7.75249	8.26025	Zfp36	zinc finger protein 36
1452591_a_at	830.31	25.76	958.952	44.4026	407.056	29.8262	-1.15493	-2.0398	-2.35583	0.35	0.00105	0.00021	9.74824	9.67322	9.66968	9.83462	9.9683	9.90992	8.77178	8.56011	8.6676	2410018G20Rik	RIKEN cDNA 2410018G20 gene
1452595_at	18.46	2.72	32.9331	3.84432	14.6581	1.51216	-1.78402	-1.25937	-2.24674	0.405	0.105	0.00093	4.20979	4.40305	3.97429	4.86463	5.03758	5.20246	3.99634	3.90841	3.70035	Adamts4	a disintegrin-like and metallopeptidase (reprolysin type) with thrombospondin type 1 motif, 4
1452597_at	181.7	4.55	269.95	13.9048	112.919	18.9477	-1.48569	-1.60912	-2.39066	0.84	0.0338	0.00708	7.50074	7.47146	7.54322	8.15351	8.06587	8.00645	7.06337	6.59551	6.75895	2310061C15Rik	RIKEN cDNA 2310061C15 gene
1452603_at	309.83	20.22	473.628	25.3115	209.4	30.3903	-1.52867	-1.4796	-2.26183	0.299	0.024	0.00446	8.25146	8.193	8.37551	8.91241	8.79841	8.94782	7.9336	7.58854	7.57924	5330431N19Rik	RIKEN cDNA 5330431N19 gene
1452615_s_at	41.54	2.12	84.7995	6.04545	30.561	4.08007	-2.04139	-1.35925	-2.77476	0.715	0.0388	0.001	5.34187	5.32545	5.45855	6.42872	6.28899	6.49278	5.14019	4.80699	4.82906	Trpt1	tRNA phosphotransferase 1
1452666_a_at	18.68	5.89	36.0198	1.8577	17.5368	1.3761	-1.92825	-1.06519	-2.05395	0.464	0.868	0.000399	4.06341	4.66077	3.80888	5.24533	5.09683	5.16615	4.25405	4.03909	4.09511	Tmcc2	transmembrane and coiled-coil domains 2
1452715_at	109.57	4.4	82.7506	8.17027	29.4919	7.19144	1.3241	-3.71525	-2.80587	0.951	0.00912	0.00847	6.8354	6.72022	6.76904	6.47213	6.42664	6.19872	4.80226	5.22286	4.53786	2310022K01Rik	RIKEN cDNA 2310022K01 gene
1452716_at	110.23	6.57	220.716	22.1722	55.1978	14.3827	-2.00233	-1.997	-3.99864	0.752	0.035	0.00518	6.80933	6.85332	6.6853	7.61925	7.81558	7.9084	6.14488	5.40586	5.7125	5730469M10Rik	RIKEN cDNA 5730469M10 gene
1452789_at	63.04	8.38	216.331	51.5562	61.9621	16.2217	-3.43165	-1.0174	-3.49135	0.281	0.853	0.00332	5.96116	6.1652	5.78301	7.39092	7.71887	8.07939	6.3289	5.63896	5.79878	Snn	stannin
1452863_at	53.61	8.27	177.33	18.2057	63.2822	3.83906	-3.30777	1.18042	-2.80221	0.491	0.18	0.000359	5.52631	5.96495	5.70829	7.35381	7.41311	7.62917	6.00721	6.05518	5.8834	1700003F12Rik	RIKEN cDNA 1700003F12 gene
1452871_at	73.78	3.39	65.2449	10.0477	26.0069	4.31773	1.13082	-2.83694	-2.50875	0.124	0.00562	0.00229	6.27893	6.17755	6.15615	6.23659	6.02271	5.78957	4.71181	4.91752	4.43251	Neil1	nei endonuclease VIII-like 1 (E. coli)
1452881_at	551.17	33.35	738.074	62.772	253.741	41.0952	-1.3391	-2.17217	-2.90876	0.794	0.00692	0.0017	9.08039	9.03299	9.20051	9.39913	9.52809	9.64516	8.22855	7.78965	7.90698	4833427B12Rik	RIKEN cDNA 4833427B12 gene
1452882_at	105.58	10.32	110.677	7.09464	49.8502	6.88133	-1.04827	-2.11794	-2.22018	0.149	0.00203	0.00307	6.77354	6.82594	6.55295	6.82519	6.68124	6.85813	5.84765	5.47284	5.57149	Pgrmc2	progesterone receptor membrane component 2
1452904_at	41.91	0.57	71.6219	2.21161	26.193	1.16305	-1.70894	-1.60005	-2.73439	0.641	0.00142	1.44e-05	5.41145	5.378	5.37768	6.19928	6.17412	6.11219	4.68835	4.66052	4.78165	1700026L06Rik	RIKEN cDNA 1700026L06 gene
1452935_at	144.83	24.48	106.484	11.2943	39.7151	5.41253	1.36011	-3.64673	-2.6812	0.306	0.000611	0.000667	7.13689	6.93854	7.41872	6.84348	6.54897	6.79412	5.52161	5.21364	5.17392	LOC546143	hypothetical protein LOC546143
1452937_s_at	48.01	9.16	190.581	7.1703	58.3237	13.7701	-3.96961	1.21482	-3.26764	0.606	0.329	0.00983	5.84451	5.56711	5.29147	7.5365	7.63523	7.54904	6.21373	5.66386	5.64539	Ccdc28b	coiled coil domain containing 28B
1452954_at	2068.18	39	2700.83	153.181	1026.67	184.162	-1.3059	-2.01446	-2.63069	0.577	0.0186	0.00624	11.0388	10.9848	11.0183	11.3418	11.3611	11.4901	10.2665	9.77393	9.92593	Ube2c	ubiquitin-conjugating enzyme E2C
1452968_at	11.74	1.15	227.917	4.19394	20.3876	4.15212	-19.4137	1.73659	-11.1792	0.0919	0.0283	0.00221	3.51713	3.70213	3.4289	7.82348	7.81122	7.8619	4.62472	4.32997	4.03388	Cthrc1	collagen triple helix repeat containing 1
1452972_at	117.42	6.94	111.011	11.1425	51.6914	4.29176	1.05773	-2.27156	-2.14757	0.458	0.000266	0.000722	6.97026	6.81608	6.8352	6.61804	6.89065	6.85984	5.82088	5.64992	5.59503	1700013G20Rik	RIKEN cDNA 1700013G20 gene
1452985_at	100.62	9.22	193.377	12.5102	90.7467	5.43506	-1.92186	-1.1088	-2.13096	0.405	0.192	0.000133	6.53142	6.62535	6.78975	7.64008	7.48371	7.65583	6.5675	6.53627	6.40227	Uaca	uveal autoantigen with coiled-coil domains and ankyrin repeats
1453009_at	6.82	0.67	147.311	20.0935	9.83699	0.951108	-21.5998	1.44237	-14.9752	0.675	0.0107	2.21e-05	2.59532	2.8567	2.8428	7.40049	7.01401	7.16721	3.29262	3.43384	3.15469	Cpm	carboxypeptidase M
1453016_at	20.02	4.61	461.768	55.3783	203.679	26.4123	-23.0653	10.1738	-2.26713	0.997	0.000767	0.00128	4.54561	4.45526	3.88379	8.64796	8.89018	8.99347	7.87136	7.5514	7.56446	2900042B11Rik	RIKEN cDNA 2900042B11 gene
1453055_at	9.76	0.76	35.2646	6.06944	16.7039	1.00799	-3.61318	1.71147	-2.11116	0.902	0.00089	0.00949	3.40392	3.18418	3.26405	5.02712	5.3995	4.95313	3.9773	4.05336	4.15045	Sema6d	sema domain, transmembrane domain (TM), and cytoplasmic domain, (semaphorin) 6D
1453071_s_at	47.12	5.62	214.237	6.24602	106.7	13.3176	-4.54662	2.26443	-2.00784	0.292	0.00121	0.00789	5.50233	5.41327	5.73914	7.7721	7.69405	7.7618	6.90511	6.54261	6.74181	Kdelc2	KDEL (Lys-Asp-Glu-Leu) containing 2
1453159_at	20.75	2.81	35.7293	8.01498	12.6935	3.37635	-1.72189	-1.63469	-2.81476	0.431	0.0706	0.00843	4.23185	4.28383	4.58321	5.49134	4.95978	4.95808	3.73244	3.17922	3.97553	Efhc1	EF-hand domain (C-terminal) containing 1
1453285_at	210.63	10.5	1072.73	62.4662	251.18	67.6994	-5.09295	1.19252	-4.27076	0.2	0.409	0.00748	7.75975	7.75925	7.63303	10.1127	9.96668	10.1168	8.35885	7.65482	7.80554	2600017H02Rik	RIKEN cDNA 2600017H02 gene
1453293_a_at	46.07	6.46	97.4822	4.0469	20.4622	4.23896	-2.11596	-2.25147	-4.76402	0.805	0.00609	0.00396	5.72585	5.32545	5.49794	6.63035	6.53734	6.65099	4.23928	4.65897	4.10742	2810408A11Rik	RIKEN cDNA 2810408A11 gene
1453320_at	13.75	2.1	145.561	7.2676	16.1666	2.74546	-10.5862	1.17575	-9.0038	0.58	0.287	0.000819	3.96078	3.83144	3.51708	7.12095	7.26189	7.17002	4.27327	3.86438	3.86776	1700027A23Rik	RIKEN cDNA 1700027A23 gene
1453366_at	23.85	8.42	142.531	5.06178	41.9488	1.0574	-5.97615	1.75886	-3.39774	0.133	0.12	3.1e-06	3.82766	4.89055	4.79134	7.12499	7.21311	7.1255	5.36647	5.37248	5.43182	Tdrkh	tudor and KH domain containing protein
1453422_a_at	24.59	3.41	49.1421	5.28965	24.4249	4.41246	-1.99846	-1.00676	-2.01197	0.274	0.94	0.00704	4.74303	4.71856	4.3694	5.46419	5.77301	5.60283	4.87884	4.39687	4.51007	1110020G09Rik	RIKEN cDNA 1110020G09 gene
1454608_x_at	6.67	0.64	574.57	85.326	8.10685	3.16544	-86.1425	1.21542	-70.8747	0.502	0.571	0.000775	2.57718	2.76614	2.85437	9.34676	8.9146	9.20464	3.53859	2.45354	2.85252	Ttr	transthyretin
1454656_at	93.59	7.31	96.7452	11.0366	41.782	5.34366	-1.03371	-2.23996	-2.31548	0.572	0.00193	0.00117	6.51292	6.669	6.45414	6.51775	6.47888	6.77362	5.4106	5.54562	5.17399	Spata13	spermatogenesis associated 13
1454675_at	54.73	2.06	186.167	6.95512	60.8064	5.96212	-3.40155	1.11103	-3.06163	0.162	0.211	0.000934	5.71396	5.78618	5.82095	7.60117	7.51372	7.50448	5.96007	6.04247	5.76166	Thra	thyroid hormone receptor alpha
1454748_at	115.99	20.2	68.9929	5.22488	32.5506	1.14926	1.68119	-3.56338	-2.11956	0.603	0.00432	0.000803	6.70852	6.70134	7.12212	5.99467	6.21361	6.10855	5.07492	5.02409	4.97303	Naprt1	nicotinate phosphoribosyltransferase domain containing 1
1454752_at	10.19	0.83	117.135	20.7775	10.0289	0.677477	-11.4951	-1.01606	-11.6798	0.0165	0.808	0.000605	3.29701	3.26427	3.47833	6.57238	7.09245	6.9041	3.42967	3.30132	3.24079	---	---
1454766_at	106.68	14.2	301.522	7.31374	121.424	15.799	-2.82641	1.13821	-2.48321	0.716	0.298	0.00507	6.81947	6.49862	6.86639	8.26106	8.25085	8.19559	7.11951	6.7622	6.86627	C730024G19Rik	RIKEN cDNA C730024G19 gene
1454822_x_at	62.61	7.3	301.258	16.8959	49.9207	7.80135	-4.81167	-1.25419	-6.03473	0.125	0.116	0.000952	5.92891	5.81516	6.14189	8.18497	8.1898	8.32535	5.85623	5.62899	5.40412	Apcdd1	adenomatosis polyposis coli down-regulated 1
1454830_at	10.59	0.78	128.198	6.32972	14.0782	1.38187	-12.1055	1.32939	-9.10611	0.399	0.0183	5.73e-05	3.51584	3.38044	3.3092	6.93257	6.99613	7.07447	3.79707	3.95794	3.67737	Fbn2	fibrillin 2
1454838_s_at	6.95	0.67	623.823	80.5052	147.823	33.109	-89.7587	21.2695	-4.22007	0.536	0.000308	0.00127	2.93088	2.79205	2.65337	9.05251	9.39713	9.37991	7.53956	7.00361	7.01231	AW548124	expressed sequence AW548124
1454849_x_at	127.86	12.64	1344.39	60.0686	639.387	15.3105	-10.5146	5.00068	-2.10263	0.383	0.000712	0.000127	7.14036	6.98432	6.85666	10.4425	10.3183	10.4145	9.3592	9.30742	9.2942	Clu	clusterin
1454866_s_at	10.54	0.39	290.539	7.69045	23.254	7.3082	-27.5654	2.20626	-12.4941	0.666	0.0654	0.00611	3.39668	3.34497	3.45042	8.16304	8.1578	8.22593	4.81771	3.89335	4.73879	Clic6	chloride intracellular channel 6
1454927_at	77.81	7.96	110.109	9.57277	42.7379	6.22696	-1.4151	-1.82063	-2.57637	0.706	0.00513	0.00129	6.11434	6.41021	6.30556	6.8444	6.6306	6.86205	5.64154	5.27966	5.30192	Zfp41	zinc finger protein 41
1454966_at	17.92	1.24	75.3419	4.30501	19.3481	2.31713	-4.20435	1.07969	-3.89403	0.339	0.412	0.000434	4.24298	4.0471	4.19266	6.31407	6.23841	6.14893	4.45877	4.14244	4.20116	Itga8	integrin alpha 8
1454969_at	10.21	1	50.6856	7.79955	17.7983	4.92231	-4.96431	1.74322	-2.84777	0.529	0.0657	0.00907	3.31232	3.50144	3.22995	5.47248	5.59225	5.89273	4.52672	4.09202	3.73234	E130115E03Rik	RIKEN cDNA E130115E03 gene
1454987_a_at	107	1.25	76.9785	7.90206	35.0912	3.14858	1.39	-3.0492	-2.19367	0.679	0.00197	0.000642	6.72202	6.75315	6.74922	6.40578	6.26982	6.10824	4.97525	5.20712	5.20468	H2-Ke6	H2-K region expressed gene 6
1455036_s_at	2542.54	12.72	3142.37	124.787	1570.22	228.656	-1.23592	-1.61923	-2.00124	0.699	0.0281	0.00992	11.31	11.3061	11.3201	11.56	11.6162	11.6745	10.8205	10.4014	10.5978	Ndufc2	NADH dehydrogenase (ubiquinone) 1, subcomplex unknown, 2
1455049_at	31.5	2.89	37.3694	2.89788	18.0024	0.349127	-1.18633	-1.74976	-2.0758	0.102	0.00697	0.00239	5.10365	4.97691	4.83852	5.22203	5.33234	5.1083	4.14309	4.16786	4.19887	Igsf3	immunoglobulin superfamily, member 3
1455074_at	10.65	2	26.1437	4.35569	11.8489	2.47609	-2.45481	1.11257	-2.20643	0.701	0.549	0.007	3.08989	3.4538	3.64066	4.82598	4.4009	4.85509	3.43481	3.87524	3.3303	---	---
1455090_at	29.67	8.93	131.585	7.9297	58.272	8.50553	-4.43496	1.96401	-2.25812	0.0932	0.0402	0.00545	4.86494	4.39335	5.27987	7.12095	6.94684	7.0465	5.59957	5.99798	5.96387	Angptl2	Angiopoietin-like 2 (Angptl2), mRNA
1455099_at	29.71	4.04	335.382	20.8543	41.8162	14.5363	-11.2885	1.40748	-8.02039	0.384	0.247	0.00675	5.10309	4.76737	4.78244	8.3759	8.30516	8.48239	5.86004	4.91158	5.21988	Mogat2	monoacylglycerol O-acyltransferase 2
1455228_at	24.38	1.07	86.4489	6.3875	34.3639	4.56249	-3.54589	1.40951	-2.51569	0.0654	0.0414	0.00179	4.63841	4.53321	4.64855	6.30641	6.50757	6.47924	5.21538	5.20323	4.86288	---	---
1455280_at	6.22	0.5	28.4402	1.24322	6.3701	0.513314	-4.57238	1.02413	-4.46464	0.26	0.732	7.74e-05	2.69288	2.49536	2.71026	4.88927	4.76311	4.83443	2.55456	2.78655	2.66349	Frem1	Fras1 related extracellular matrix protein 1
1455281_at	20.81	4.15	33.3164	2.2692	16.3082	1.48811	-1.60098	-1.27604	-2.04292	0.25	0.19	0.000572	4.00786	4.48935	4.57821	5.00042	5.00014	5.16738	3.98545	4.16786	3.91752	Wdr33	WD repeat domain 33
1455340_at	69.7	10.75	76.8935	7.91046	32.4292	2.05196	-1.10321	-2.1493	-2.37112	0.762	0.00556	0.00065	6.35793	5.95918	6.01928	6.11439	6.41061	6.25413	5.07741	5.06425	4.91008	3010003L21Rik	RIKEN cDNA 3010003L21 gene (3010003L21Rik), mRNA
1455355_at	46.38	4.32	97.4698	1.24377	43.5774	5.93453	-2.10155	-1.06431	-2.23671	0.239	0.529	0.00821	5.58462	5.37467	5.63406	6.59319	6.59955	6.62767	5.31517	5.65588	5.33987	6030408C04Rik	RIKEN cDNA 6030408C04 gene
1455491_at	513.37	21.56	929.105	35.2384	365.599	25.3561	-1.80982	-1.40419	-2.54132	0.691	0.00357	0.00018	9.01738	9.05557	8.93607	9.88414	9.89726	9.79559	8.46813	8.62448	8.44296	Hnrph3	heterogeneous nuclear ribonucleoprotein H3
1455494_at	15.52	0.81	62.9405	11.7359	21.1708	4.64224	-4.05544	1.3641	-2.97299	0.639	0.134	0.003	4.03804	3.89476	3.93269	5.63311	6.16582	6.07462	4.71403	4.09925	4.33105	Col1a1	procollagen, type I, alpha 1
1455516_at	11.61	1.44	12.9612	2.31505	6.30818	0.615966	-1.11638	-1.84047	-2.05466	0.427	0.0029	0.00783	3.72469	3.48051	3.38655	3.66393	3.43328	3.94542	2.48829	2.76111	2.70802	A330102K23Rik	RIKEN cDNA A330102K23 gene (A330102K23Rik), mRNA
1455544_at	193.8	8.79	92.1852	5.65677	25.5742	5.4531	2.10229	-7.57796	-3.60462	0.331	0.00245	0.00519	7.54662	7.6704	7.57524	6.55495	6.59535	6.42354	4.9806	4.59893	4.38656	Zranb3	zinc finger, RAN-binding domain containing 3
1455553_at	57.52	10.59	76.4336	6.74063	31.4152	5.7902	-1.32882	-1.83096	-2.43301	0.39	0.0183	0.00691	5.53051	5.88511	6.07108	6.14885	6.21692	6.39165	5.16834	4.63785	5.0613	5330401P04Rik	RIKEN cDNA 5330401P04 gene
1455558_at	106.4	3.82	123.864	7.33047	60.3542	5.69994	-1.16414	-1.76293	-2.05229	0.518	0.00471	0.00102	6.69648	6.79156	6.71033	7.04035	6.87117	6.94131	6.01998	5.95915	5.75373	Gm114	gene model 114, (NCBI)
1455562_at	117.61	6.73	181.181	8.61177	65.8661	13.1047	-1.54053	-1.78559	-2.75075	0.107	0.0248	0.00818	6.93523	6.78013	6.9133	7.42072	7.53038	7.54947	6.33815	5.83018	5.90209	Sox12	SRY-box containing gene 12
1455592_at	127.48	15.58	133.773	9.29479	57.0174	7.90195	-1.04936	-2.23581	-2.34618	0.37	0.00174	0.00259	6.87458	7.18404	6.90308	7.14833	7.08575	6.94975	6.02356	5.62226	5.82633	Ltap	loop tail associated protein
1455607_at	7.19	0.49	35.3901	9.85309	8.07007	1.17937	-4.92212	1.1224	-4.38535	0.697	0.341	0.00432	2.73694	2.93284	2.86271	4.67069	5.49742	5.15084	3.18676	3.05626	2.76265	Rspo3	R-spondin 3 homolog (Xenopus laevis)
1455663_at	9.51	1.01	20.1263	3.02902	9.38191	0.674397	-2.11633	-1.01365	-2.14523	0.392	0.887	0.00441	3.06601	3.36342	3.30266	4.55569	4.26083	4.1449	3.30981	3.26382	3.10839	Olfml1	olfactomedin-like 1
1455698_at	251.24	24.85	246.702	2.73942	92.709	12.602	1.01839	-2.70998	-2.66104	0.158	0.000677	0.00568	7.81026	8.09557	7.99851	7.94353	7.96386	7.9323	6.74187	6.45586	6.38049	Tloc1	translocation protein 1
1455706_at	21.56	6.02	36.0691	5.14309	14.3784	0.733039	-1.67296	-1.49947	-2.50856	0.811	0.13	0.00446	4.82084	4.05588	4.30628	5.34329	5.21465	4.92965	3.92666	3.81908	3.78807	Stxbp4	syntaxin binding protein 4
1455829_at	295.98	15.37	267.699	10.9635	128.401	18.5045	1.10564	-2.30512	-2.08487	0.293	0.00492	0.00839	8.12308	8.26875	8.23235	8.12162	8.00335	8.06602	7.20293	6.78601	6.99453	Usp14	ubiquitin specific peptidase 14
1455851_at	6.04	0.69	75.0948	4.99958	5.96072	0.240898	-12.4329	-1.0133	-12.5983	0.434	0.898	5.68e-06	2.53667	2.45929	2.77023	6.27238	6.11628	6.29671	2.5797	2.51389	2.6305	Bmp5	bone morphogenetic protein 5
1455882_x_at	12.21	2.33	25.6056	1.43378	9.10278	1.75957	-2.0971	-1.34135	-2.81294	0.637	0.133	0.00782	3.35644	3.88654	3.53728	4.66115	4.76378	4.60574	3.19796	3.4362	2.86937	A930041G11Rik	RIKEN cDNA A930041G11 gene
1455899_x_at	692.55	271.89	1154.54	46.8711	86.8722	39.0881	-1.66708	-7.97206	-13.2901	0.74	0.00315	0.00796	9.1258	9.00447	9.97359	10.1791	10.1104	10.2274	7.03865	5.87258	6.14059	Socs3	suppressor of cytokine signaling 3
1455913_x_at	5.41	0.55	301.855	34.8635	6.23182	0.65634	-55.7957	1.15191	-48.4377	0.716	0.17	1.71e-06	2.25694	2.52102	2.51338	8.15351	8.12337	8.41772	2.80206	2.58305	2.5183	Ttr	transthyretin
1455927_x_at	876.89	52.3	849.194	58.5321	400.734	42.4656	1.03261	-2.18821	-2.11909	0.619	0.00137	0.00116	9.85475	9.78614	9.68271	9.61216	9.76888	9.80179	8.76474	8.6936	8.46439	2510027N19Rik	Non-SMC element 1 homolog (S. cerevisiae), mRNA (cDNA clone MGC:25737 IMAGE:3984224)
1455956_x_at	30.7	6.78	755.021	74.9557	140.154	5.33077	-24.5935	4.56528	-5.38707	0.0751	0.00505	0.000318	4.7178	4.76969	5.26732	9.69581	9.4082	9.5628	7.1063	7.09187	7.19238	Ccnd2	cyclin D2
1455983_at	321.42	5.68	267.977	16.2645	117.478	3.98622	1.19943	-2.73601	-2.28108	0.174	2.4e-05	0.000173	8.30175	8.35272	8.33003	8.15934	7.98952	8.04378	6.90941	6.81895	6.89869	Cdca2	cell division cycle associated 2
1456010_x_at	14.71	0.59	135.868	16.724	13.7974	0.722786	-9.23647	-1.06615	-9.84743	0.373	0.173	0.000205	3.81022	3.90638	3.91752	7.2318	6.87707	7.12671	3.79362	3.70511	3.85625	Hes5	hairy and enhancer of split 5 (Drosophila)
1456055_x_at	757.77	42.31	467.458	30.5207	176.212	33.5892	1.62104	-4.30032	-2.65281	0.659	0.00277	0.00611	9.49111	9.64977	9.55148	8.81977	8.80696	8.97334	7.74808	7.28453	7.30148	Pold1	polymerase (DNA directed), delta 1, catalytic subunit
1456097_a_at	117.77	8.48	302.863	75.4722	86.6133	31.0837	-2.57165	-1.35972	-3.49673	0.933	0.234	0.00995	6.96765	6.90238	6.76166	7.75307	8.44198	8.43084	6.90346	5.85912	6.35894	Itgb3bp	integrin beta 3 binding protein (beta3-endonexin)
1456133_x_at	115.37	6.98	500.926	30.603	137.526	26.9571	-4.3419	1.19205	-3.6424	0.369	0.264	0.00369	6.76177	6.84684	6.93636	8.88989	8.94838	9.06177	7.39649	6.89795	6.96386	Itgb5	integrin beta 5
1456180_at	11.45	1.76	67.1023	1.09892	14.0087	1.99291	-5.86046	1.22347	-4.79005	0.353	0.167	0.00235	3.27862	3.5126	3.72462	6.04493	6.0674	6.09215	4.01643	3.61699	3.76271	LOC380843	similar to OTTHUMP00000016066
1456195_x_at	66.65	10.69	438.605	60.4156	103.128	36.8394	-6.58072	1.54731	-4.25301	0.473	0.157	0.00793	6.29379	5.99702	5.84885	8.52723	8.87746	8.89655	7.18652	6.3516	6.35853	Itgb5	integrin beta 5
1456212_x_at	319.93	132.61	583.734	37.629	46.5679	18.2045	-1.82457	-6.87019	-12.5351	0.629	0.00329	0.00541	7.88773	7.96626	8.88527	9.12742	9.14175	9.29247	6.07866	5.1612	5.18327	Socs3	suppressor of cytokine signaling 3
1456214_at	5.26	0.25	31.9679	1.53421	7.1268	1.56653	-6.07755	1.3549	-4.48559	0.472	0.161	0.006	2.32724	2.46407	2.38665	5.05617	5.01598	4.92014	3.07825	2.9144	2.43172	Pcdh7	protocadherin 7
1456251_x_at	177.71	8.75	250.898	40.4914	60.0652	20.5751	-1.41184	-2.95862	-4.1771	0.775	0.0281	0.00786	7.40603	7.46391	7.54676	7.67536	8.07562	8.12155	6.35554	5.35812	5.84031	Bzrp	benzodiazepine receptor, peripheral
1456253_s_at	77.6	8.59	95.7008	7.94923	47.1901	6.15678	-1.23326	-1.64441	-2.02799	0.817	0.00791	0.00284	6.45042	6.20317	6.16325	6.71038	6.53405	6.48722	5.73172	5.57244	5.3521	Plekhn1; Klhl17	pleckstrin homology domain containing, family N member 1; kelch-like 17 (Drosophila)
1456326_at	14.06	3.44	431.765	20.0119	61.5412	20.538	-30.7087	4.37704	-7.01586	0.385	0.00402	0.00751	3.33483	3.98725	4.02038	8.82911	8.70989	8.72025	6.4059	5.51984	5.75348	Gm784	gene model 784, (NCBI)
1456393_at	1389.3	57.07	2672.92	154.399	1051.5	130.144	-1.92393	-1.32126	-2.54201	0.303	0.0456	0.00163	10.4917	10.3744	10.4519	11.4721	11.3089	11.3668	10.2176	9.86554	10.0097	2310002J21Rik	RIKEN cDNA 2310002J21 gene
1456475_s_at	16.06	3.12	120.091	7.42865	7.92767	1.0689	-7.47765	-2.02582	-15.1483	0.764	0.00891	0.000152	3.95875	4.27783	3.72462	6.84087	7.00619	6.87147	3.11449	3.074	2.74442	Prkar2b	protein kinase, cAMP dependent regulatory, type II beta
1456674_at	92.93	9	196.809	17.4703	84.8978	13.1882	-2.11781	-1.09461	-2.31818	0.766	0.443	0.00377	6.6656	6.38478	6.55019	7.47571	7.73148	7.64316	6.516	6.54633	6.12331	Rad54b	RAD54 homolog B (S. cerevisiae)
1456721_at	31.76	3.15	99.4319	10.1172	28.9461	5.43032	-3.13073	-1.09721	-3.43507	0.727	0.456	0.00163	4.90083	5.14578	4.9074	6.79491	6.53096	6.56659	4.75061	4.63344	5.13332	Gm837	gene model 837, (NCBI)
1456811_at	5.19	0.42	17.5743	3.79724	5.57527	0.631956	-3.38619	1.07423	-3.15219	0.369	0.451	0.00444	2.39816	2.47498	2.24403	3.75772	4.39629	4.18099	2.28238	2.6028	2.53266	Cxxc4	CXXC finger 4
1456904_at	18.15	1.57	36.0068	2.63458	17.4466	1.84003	-1.98384	-1.04032	-2.06382	0.8	0.631	0.000971	4.03794	4.28418	4.21365	5.06904	5.15585	5.27804	3.99689	4.28588	4.0762	---	Transcribed locus
1456956_at	7.63	0.24	16.8079	1.32159	8.17459	1.50271	-2.20287	1.07137	-2.05611	0.817	0.629	0.00952	2.94041	2.88304	2.97136	4.18187	3.95488	4.06752	3.30423	2.92764	2.81497	Zfpn1a2	zinc finger protein, subfamily 1A, 2 (Helios)
1456964_at	87.64	9.23	116.996	8.54295	56.6763	6.72949	-1.33496	-1.54632	-2.06428	0.733	0.00859	0.00174	6.40953	6.32236	6.61327	6.98077	6.84758	6.77499	5.77392	5.67649	6.00378	Rbm12	RNA binding motif protein 12
1456981_at	96.68	11.03	244.673	16.6233	48.7918	7.90388	-2.53075	-1.98148	-5.01464	0.276	0.00497	0.000848	6.55073	6.76663	6.44982	8.01687	7.82306	7.95743	5.84765	5.40195	5.53941	Tmc7	transmembrane channel-like gene family 7
1457157_at	18.87	4.4	33.7995	5.77832	15.0824	1.61038	-1.79118	-1.25113	-2.241	0.657	0.242	0.00424	3.95319	4.57537	4.11157	5.31412	4.82031	5.06013	4.03135	3.73018	3.96577	Plcl3	phospholipase C-like 3
1457424_at	32.77	6.27	75.5165	4.67789	10.9045	2.10005	-2.30444	-3.00518	-6.92526	0.241	0.00188	0.00127	4.92254	4.81191	5.31777	6.27417	6.13322	6.30311	3.73313	3.32845	3.22809	Eya1	eyes absent 1 homolog (Drosophila)
1457642_at	10.35	1.49	20.1578	3.61395	8.84263	0.848913	-1.94761	-1.17047	-2.27961	0.822	0.203	0.005	3.29466	3.20193	3.58901	4.09776	4.26276	4.59426	3.21347	2.97536	3.23075	5730507N06Rik	RIKEN cDNA 5730507N06 gene
1457811_at	54.67	7.72	79.1214	5.24688	27.7579	5.00491	-1.44726	-1.96953	-2.85041	0.881	0.0078	0.00483	5.58943	5.71888	5.98176	6.21677	6.28969	6.40525	5.04254	4.52192	4.77305	Brwd3	Bromodomain and WD repeat domain containing 3, mRNA (cDNA clone IMAGE:30605368)
1457936_at	81	3	149.893	1.81756	74.911	8.663	-1.85053	-1.08128	-2.00095	0.0688	0.35	0.00878	6.30598	6.31129	6.40014	7.24134	7.23388	7.20792	6.37296	6.03762	6.25099	Mapk8	mitogen activated protein kinase 8
1458232_at	4.99	0.46	49.944	5.04019	8.3256	3.09006	-10.0088	1.66846	-5.99884	0.759	0.134	0.00776	2.44231	2.33107	2.17369	5.79335	5.51022	5.6087	3.5709	2.76111	2.65857	Dkk1	dickkopf homolog 1 (Xenopus laevis)
1458447_at	46.59	9.08	57.8874	11.0476	24.8534	3.74706	-1.24249	-1.8746	-2.32916	0.934	0.0138	0.00409	5.80504	5.23897	5.52648	6.13717	5.75115	5.62698	4.85329	4.42722	4.59336	LOC545398	similar to centromere protein F (350/400kD)
1458624_at	7.55	0.42	27.0229	3.87469	9.67327	1.32483	-3.57919	1.28123	-2.79357	0.53	0.084	0.00102	2.8211	2.97126	2.95014	4.49798	4.89706	4.84181	3.02606	3.3937	3.37349	LOC380843	similar to OTTHUMP00000016066
1459737_s_at	7.22	0.88	286.557	32.8419	8.11153	1.15135	-39.6893	1.12348	-35.3271	0.627	0.336	5.58e-06	2.71845	3.03963	2.7748	8.23311	7.95991	8.27516	3.23506	2.94168	2.85516	Ttr	transthyretin
1459747_at	46.68	5.1	102.946	11.4	35.9473	9.22251	-2.20536	-1.29857	-2.8638	0.91	0.177	0.0077	5.60043	5.35436	5.66104	6.83773	6.51702	6.6847	5.54057	4.97964	4.89458	---	---
1460081_at	12.88	1.54	15.0557	1.21816	7.43687	0.77616	-1.16892	-1.73191	-2.02447	0.453	0.00452	0.000945	3.82197	3.48051	3.73707	4.03804	3.81766	3.87179	2.85568	2.76111	3.05189	Syt7	Synaptotagmin VII (Syt7), transcript variant 1, mRNA
1460084_at	8.57	1.01	77.2864	11.6757	8.32921	1.05974	-9.01825	-1.02891	-9.27897	0.598	0.781	6.26e-05	3.28149	3.03324	2.96501	6.3731	6.41118	5.99696	3.08454	3.21781	2.84821	---	---
1460187_at	102.69	7.3	43.0971	9.89951	9.21467	1.82166	2.38276	-11.1442	-4.67701	0.771	0.000758	0.00117	6.74876	6.55914	6.73107	5.46367	5.7126	5.03218	3.47467	3.17654	2.90417	Sfrp1	secreted frizzled-related sequence protein 1
1460207_s_at	138.25	7.1	374.379	21.1122	147.635	12.5754	-2.70798	1.06789	-2.53584	0.627	0.333	0.000216	7.16507	7.02427	7.14004	8.52172	8.48197	8.63686	7.33881	7.1094	7.15926	E2f5	E2F transcription factor 5
1460239_at	355.95	14.36	583.291	65.8989	282.272	19.1295	-1.63869	-1.26102	-2.06641	0.149	0.0119	0.00147	8.50126	8.4073	8.51565	9.36426	9.10728	9.07492	8.23243	8.14726	8.03647	Tspan13	tetraspanin 13
1460254_at	57.16	14.58	110.188	16.1712	36.4004	4.28583	-1.92771	-1.57031	-3.02711	0.911	0.0701	0.000703	5.61031	6.20954	5.60394	6.5531	6.78681	6.98006	5.05493	5.36734	5.11604	1810049H13Rik	RIKEN cDNA 1810049H13 gene
1460256_at	22.85	1.09	61.7536	10.6469	23.9963	0.653328	-2.70256	1.05017	-2.57346	0.6	0.212	0.00908	4.58646	4.50271	4.45011	5.73901	6.20446	5.86064	4.62263	4.54407	4.58646	Car3	carbonic anhydrase 3
1460286_at	7.93	0.56	15.8956	1.03157	7.73952	0.851677	-2.00449	-1.02461	-2.05382	0.764	0.745	0.00169	2.92039	3.10084	2.93401	3.88198	4.01889	4.0646	3.09393	2.77468	2.97033	2007-09-06	septin 6
1460292_a_at	84.18	4.9	228.813	11.5467	55.8067	13.1039	-2.71813	-1.50842	-4.10009	0.826	0.0715	0.00589	6.3921	6.47867	6.31079	7.85981	7.75439	7.89613	6.14846	5.58737	5.59703	Smarca1	SWI/SNF related, matrix associated, actin dependent regulator of chromatin, subfamily a, member 1
1460309_at	8.39	0.38	59.5138	3.44505	10.6572	0.560643	-7.09342	1.27023	-5.58435	0.891	0.00429	3.07e-06	3.01426	3.04902	3.14023	5.88511	5.98063	5.8149	3.48631	3.33431	3.41666	Tal2	T-cell acute lymphocytic leukemia 2
1460314_s_at	219.96	27.02	469.702	34.0786	196.019	32.7478	-2.1354	-1.12214	-2.39621	0.569	0.379	0.00473	7.81289	7.5761	7.93191	8.87788	8.76573	8.97557	7.38441	7.85529	7.56534	Hist2h3c1; Hist2h3c2; Hist1h3g; Hist1h3f; Hist1h3c; Hist1h3d; Hist1h3b; Hist1h3e; Hist1h3h; Hist1h3i; Hist2h3b; Hist1h3a	histone 2, H3c1; histone 2, H3c2; histone 1, H3g; histone 1, H3f; histone1, H3c; histone1, H3d; histone 1, H3b; histone 1, H3e; histone 1, H3h; histone 1, H3i; histone 2, H3b; histone 1, H3a
1460319_at	106.49	14.06	311.725	16.6617	153.624	15.0788	-2.92727	1.44261	-2.02915	0.975	0.0233	0.00125	6.83714	6.84381	6.49599	8.36214	8.20853	8.27761	7.41709	7.19754	7.16166	Fut8	fucosyltransferase 8
1460359_at	15.3	5.26	100.215	13.3523	38.8759	3.90135	-6.55002	2.54091	-2.57782	0.709	0.0262	0.000956	3.58624	4.41764	3.64625	6.68248	6.80918	6.42274	5.40975	5.1191	5.29878	LOC434247	similar to ALEX3 protein
1460360_at	147.83	4.4	213.052	4.93234	84.6967	10.6986	-1.4412	-1.7454	-2.51547	0.754	0.0121	0.00469	7.22513	7.23895	7.15795	7.70035	7.73693	7.76713	6.5937	6.24488	6.35169	Asrgl1	asparaginase like 1
1460411_s_at	36.45	7.3	495.786	21.1166	146.708	8.92205	-13.6018	4.0249	-3.37941	0.972	0.00476	2.56e-05	4.80992	5.32336	5.36644	8.96298	8.88642	9.00869	7.22074	7.26815	7.09609	AW548124	expressed sequence AW548124
1460468_s_at	46.76	12.82	28.3788	2.0586	12.7579	1.24564	1.64771	-3.66518	-2.22441	0.806	0.00836	0.000449	5.15465	5.92551	5.45555	4.70054	4.88659	4.88527	3.82719	3.58106	3.5984	2810451A06Rik	RIKEN cDNA 2810451A06 gene
1460541_at	37.22	10.64	225.012	27.5796	103.096	17.0646	-6.04546	2.76991	-2.18255	0.446	0.0139	0.00358	5.53091	5.3197	4.67154	7.73267	7.68464	8.0034	6.92123	6.65513	6.448	Slc7a6	solute carrier family 7 (cationic amino acid transporter, y+ system), member 6
1460578_at	108.22	2.08	44.8305	7.88195	18.2009	1.84305	2.41398	-5.94586	-2.46309	0.875	0.00071	0.00375	6.78655	6.73141	6.75509	5.22811	5.45467	5.73213	4.34148	4.06559	4.13632	Fgd5	FYVE, RhoGEF and PH domain containing 5
1460685_at	448.49	24.98	469.241	44.3978	174.532	13.5614	-1.04627	-2.56967	-2.68857	0.998	0.00015	0.000178	8.75036	8.77407	8.89797	8.7542	8.83807	9.01761	7.54172	7.47207	7.31937	Timm17b	translocase of inner mitochondrial membrane 17b
