# Supplementary material for: Transcriptomic and phenotypic analysis of murine embryonic stem cell derived BMP2+ lineage cells: an insight into mesodermal patterning
Source: Genome Biol. 2007 Sep 4;8(9):R184. doi: 10.1186/gb-2007-8-9-r184 (PMC2375022; doi:10.1186/gb-2007-8-9-r184)
Supplement: Additional data file 17 — Normalized Affymetrix dataset for the probe sets identified to be differentially downregulated in BMP2+ cells compared to control EBs and undifferentiated BMP2 ES cells (intersection of downregulation in BMP2+ cells compared to control EBs (higher than two-fold downregulation, t-test p value < 0.01) and compared to undifferentiated BMP2 ES cells (higher than two-fold downregulation, t-test p value < 0.01)). [file gb-2007-8-9-r184-S17.xls]

## Sheet: downregulated in BMP2 (3 cond.)
Probesets	avg_BMP2undif	stdev_BMP2undif	avg_BMP2contr7d	stdev_BMP2contr7d	avg_BMP2purom7d	stdev_BMP2purom7d	fc_BMP2undiff_vs_BMP2contr7d	fc_BMP2undiff_vs_BMP2puro7d	fc_BMP2contr7d_vs_BMP2purom7d	ttest_BMP2undif_vs_BMP2contr7d	ttest_sc2_BMP2undif_vs_sc2_BMP2purom7d	ttest_BMP2contr7d_vs_BMP2purom7d	BMP2undif_01	BMP2undif_02	BMP2undif_03	BMP2contr7d_01	BMP2contr7d_02	BMP2contr7d_03	BMP2purom7d_01	BMP2purom7d_02	BMP2purom7d_03	symbol	title
1415996_at	2497.04	180.54	1090.79	41.2556	301.883	53.9023	2.28919	-8.27156	-3.61331	0.000132	0.000648	0.00454	11.2475	11.3994	11.2037	10.0934	10.1436	10.0344	8.49265	7.98804	8.18767	Txnip	thioredoxin interacting protein
1415997_at	1113.23	162.22	444.038	69.0634	129.88	14.7174	2.50706	-8.57121	-3.41883	2.44e-05	7.7e-05	0.000713	9.85663	10.2142	10.2582	8.99042	8.82107	8.53614	7.19428	6.88672	6.9641	Txnip	thioredoxin interacting protein
1416136_at	35.91	4.32	139.573	11.043	17.6429	1.51765	-3.88674	-2.03538	-7.911	9.79e-05	0.00186	6.86e-06	4.97618	5.32557	5.17641	7.2301	7.00117	7.13424	4.27296	4.03524	4.10437	Mmp2	matrix metallopeptidase 2
1416384_a_at	1583.1	107.43	1606.71	50.1828	709.718	47.3238	-1.01491	-2.2306	-2.26387	0.00158	0.000127	0.000396	10.641	10.5211	10.7168	10.6141	10.6344	10.6998	9.57808	9.41706	9.4119	Cope	coatomer protein complex, subunit epsilon
1416576_at	231.46	69.13	327.743	28.6661	52.2953	17.675	-1.41598	-4.42602	-6.26717	3.34e-05	0.00396	0.00644	7.58192	7.58128	8.28211	8.41013	8.20438	8.44334	6.17628	5.28017	5.51442	Socs3	suppressor of cytokine signaling 3
1416594_at	154.27	11.77	115.983	6.67936	31.7852	6.09871	1.3301	-4.85351	-3.64897	1.78e-05	0.0022	0.00499	7.13919	7.30861	7.35158	6.92045	6.7607	6.88729	5.09205	5.18511	4.63612	Sfrp1	secreted frizzled-related sequence protein 1
1416746_at	1926.24	80.16	1470.64	47.744	402.114	82.469	1.30979	-4.79029	-3.65728	0.00303	0.00421	0.00689	10.8894	10.8649	10.978	10.4923	10.5752	10.4977	8.93504	8.34691	8.61211	H2afx	H2A histone family, member X
1416759_at	115.95	24.88	63.8834	4.11531	21.372	5.02429	1.81503	-5.42533	-2.98912	0.00264	0.000755	0.00957	6.84152	7.14411	6.51928	6.08626	5.90002	5.99982	4.75114	4.32436	4.10033	Mical1	microtubule associated monoxygenase, calponin and LIM domain containing 1
1417234_at	192.57	33.05	64.8287	9.51308	25.982	3.24434	2.97044	-7.41168	-2.49514	0.00101	0.000127	0.0015	7.43018	7.84994	7.44739	5.7667	6.19223	6.06438	4.89188	4.56456	4.6202	Mmp11	matrix metallopeptidase 11
1417542_at	415.12	35.02	201.041	20.6026	92.1014	1.07678	2.06485	-4.50721	-2.18283	0.000824	0.000878	0.00501	8.7056	8.81026	8.56596	7.81026	7.59248	7.53659	6.53455	6.50554	6.53516	Rps6ka2	ribosomal protein S6 kinase, polypeptide 2
1417586_at	469.38	23.99	313.32	12.4763	143.542	21.632	1.49809	-3.26998	-2.18277	0.00123	0.00247	0.00813	8.85418	8.95413	8.81179	8.33121	8.31678	8.22416	7.38182	6.95412	7.12774	Timeless	timeless homolog (Drosophila)
1417661_at	1207.54	21.88	683.144	9.94472	221.896	10.217	1.76762	-5.44193	-3.07867	0.00646	4.14e-05	0.000202	10.2668	10.2298	10.2165	9.40123	9.43989	9.40672	7.83177	7.83141	7.71492	Rad52b	RAD52 homolog B (S. cerevisiae)
1417772_at	661.86	32.16	1033.01	24.3831	317.84	32.9097	-1.56077	-2.08237	-3.25009	0.000872	0.00209	0.00174	9.38074	9.29364	9.43331	10.0438	10.0173	9.97603	8.33343	8.4435	8.14377	Grhpr	glyoxylate reductase/hydroxypyruvate reductase
1417821_at	94.1	7.98	65.0097	14.4117	25.8463	4.93101	1.44748	-3.64075	-2.51524	0.00535	0.00215	0.00551	6.6459	6.41026	6.60161	6.33641	5.94584	5.71644	4.96565	4.62688	4.43192	D17H6S56E-5	DNA segment, Chr 17, human D6S56E 5
1417938_at	322.92	14.85	255.859	17.489	103.992	20.5775	1.2621	-3.10523	-2.46037	5.89e-05	0.00664	0.00811	8.28228	8.31186	8.40795	7.89853	8.09583	7.99652	6.99253	6.58714	6.46749	Rad51ap1	RAD51 associated protein 1
1418102_at	379.74	33.33	501.75	49.6152	125.943	21.51	-1.3213	-3.01518	-3.98396	0.248	0.00209	0.000808	8.68816	8.57326	8.434	9.09312	8.99697	8.80796	7.21542	6.72548	6.94713	Hes1	hairy and enhancer of split 1 (Drosophila)
1418186_at	61.41	8.66	89.1431	1.86801	24.0151	4.30531	-1.45161	-2.55714	-3.71197	0.000504	0.00236	0.00541	5.91819	5.73468	6.13953	6.44709	6.47888	6.50756	4.53972	4.33183	4.84038	Gstt1	glutathione S-transferase, theta 1
1418264_at	503.49	46.79	891.448	67.4518	213.958	34.2422	-1.77054	-2.35322	-4.16646	0.000608	0.003	0.000992	8.87789	8.91583	9.12162	9.72857	9.74277	9.92063	7.97212	7.52079	7.69437	Solt	SoxLZ/Sox6 leucine zipper binding protein in testis
1418412_at	438.67	9.5	297.736	22.0011	134.279	13.295	1.47335	-3.26685	-2.21729	0.000279	0.00145	0.000484	8.77934	8.74429	8.80671	8.08979	8.26848	8.28729	7.22334	7.00944	6.96077	Tpd52l1	tumor protein D52-like 1
1418452_at	25.09	3.35	28.7754	2.57774	10.054	0.923689	-1.14689	-2.49553	-2.86209	0.000349	0.00102	0.000154	4.84186	4.61876	4.46174	4.97393	4.71581	4.83898	3.40928	3.39909	3.16804	Gng2	guanine nucleotide binding protein (G protein), gamma 2 subunit
1418455_at	123.77	19.17	144.172	23.3533	31.4874	2.02133	-1.16483	-3.93078	-4.57871	0.00139	0.00124	0.00125	7.18023	6.75243	6.88829	7.39869	6.93387	7.14472	5.05344	4.87091	4.99971	Copz2	coatomer protein complex, subunit zeta 2
1418467_at	209.48	12.83	90.1683	5.17647	24.2968	3.94548	2.32321	-8.62169	-3.71111	0.00393	0.000472	0.00197	7.61081	7.78563	7.73004	6.45196	6.58693	6.4401	4.48092	4.84995	4.44104	Smarcd3	SWI/SNF related, matrix associated, actin dependent regulator of chromatin, subfamily d, member 3
1418529_at	665.65	10.64	505.816	46.8397	227.645	21.2687	1.31599	-2.92407	-2.22195	0.00986	0.00186	0.000443	9.38309	9.39898	9.35343	8.84812	8.97237	9.11458	7.97667	7.72893	7.77409	Osgep	O-sialoglycoprotein endopeptidase
1418545_at	298.76	7.44	319.802	7.46919	140.051	14.0733	-1.07043	-2.13322	-2.28346	0.000789	0.00396	0.0034	8.19619	8.20822	8.26318	8.33661	8.28183	8.34387	7.26623	6.975	7.13353	Wasf1	WASP family 1
1418746_at	73.65	5.54	47.5673	4.59048	20.9017	2.5871	1.54833	-3.52364	-2.27576	0.00136	0.000388	0.00109	6.09051	6.30772	6.20143	5.57324	5.42475	5.70419	4.39192	4.19137	4.55098	MGI:1930773	brain protein 17
1418753_at	431.63	40.29	337.95	7.61198	160.611	19.5579	1.2772	-2.68743	-2.10415	0.275	0.000611	0.00767	8.69168	8.65684	8.90028	8.41642	8.42204	8.36279	7.37868	7.11693	7.4644	Gfpt2	glutamine fructose-6-phosphate transaminase 2
1418756_at	303.31	73.57	235.454	15.793	60.1177	9.69483	1.28819	-5.04527	-3.91655	0.0032	0.000987	0.00147	8.60017	8.05446	8	7.92213	7.94518	7.76393	6.13242	5.66684	5.89233	Trh	thyrotropin releasing hormone
1418780_at	38.62	2.29	33.0276	3.59853	13.9951	2.16923	1.16932	-2.75954	-2.35994	0.000405	0.00406	0.00263	5.3585	5.26102	5.18893	5.05293	5.19137	4.87519	3.89103	3.96513	3.52748	Cyp39a1	cytochrome P450, family 39, subfamily a, polypeptide 1
1419135_at	78.65	7.8	49.3559	3.34224	23.1269	1.04844	1.59353	-3.40081	-2.13414	0.00114	0.000392	0.000198	6.45042	6.24602	6.18179	5.72574	5.53269	5.61046	4.56456	4.4541	4.57282	Ltb	lymphotoxin B
1419469_at	127.57	13.36	214.818	22.5	51.1184	9.13977	-1.68392	-2.49558	-4.20235	0.0032	0.0029	0.000758	7.10965	7.0451	6.81437	7.91134	7.64643	7.66786	5.942	5.46576	5.57543	Gnb4	guanine nucleotide binding protein, beta 4
1420425_at	175.76	16.61	57.2547	4.52685	13.407	2.63542	3.06979	-13.1095	-4.2705	0.00468	0.000311	0.002	7.60687	7.3784	7.37478	5.70121	5.90278	5.90466	3.67118	4.02788	3.48155	Prdm1	PR domain containing 1, with ZNF domain
1420903_at	176.07	12.05	56.0328	5.31438	22.4488	2.82003	3.14227	-7.84318	-2.49603	0.000526	0.000136	0.000881	7.48078	7.54416	7.34827	5.88511	5.88511	5.64086	4.6234	4.55021	4.26825	St6galnac3	ST6 (alpha-N-acetyl-neuraminyl-2,3-beta-galactosyl-1,3)-N-acetylgalactosaminide alpha-2,6-sialyltransferase 3
1421014_a_at	656.27	24.57	465.456	30.1369	130.198	28.0181	1.40995	-5.04056	-3.57498	0.915	0.00553	0.00679	9.30887	9.34832	9.41524	8.75111	8.90512	8.92507	7.24711	7.1304	6.6231	Clybl	citrate lyase beta like
1421076_at	98.09	5.27	72.4799	2.28497	31.7293	4.769	1.35334	-3.09146	-2.28432	0.000667	0.00303	0.00933	6.64433	6.52564	6.674	6.12931	6.21921	6.18857	5.15162	4.72155	5.05565	Sertad3	SERTA domain containing 3
1421425_a_at	46.68	5.32	41.2567	6.71101	14.4529	2.50838	1.13145	-3.2298	-2.85456	0.00594	0.000986	0.00142	5.69337	5.55979	5.36238	5.60419	5.30705	5.15122	4.11443	3.66307	3.74097	Dscr1l1	Down syndrome critical region gene 1-like 1
1421882_a_at	341.88	18.91	170.993	8.28746	62.3806	4.2383	1.99938	-5.48055	-2.74112	0.0539	6.63e-06	6.21e-05	8.49359	8.42032	8.33375	7.3366	7.44244	7.47091	6.0633	5.86911	5.95006	Elavl2	ELAV (embryonic lethal, abnormal vision, Drosophila)-like 2 (Hu antigen B)
1421883_at	262.78	21.36	149.44	12.1485	53.3831	3.59476	1.75844	-4.92253	-2.79938	0.00625	1.52e-05	8.24e-05	8.16655	7.95645	7.9809	7.15237	7.15577	7.35285	5.75938	5.8207	5.62821	Elavl2	ELAV (embryonic lethal, abnormal vision, Drosophila)-like 2 (Hu antigen B)
1421918_at	386.92	35.21	534.461	24.0457	96.4821	18.2538	-1.38132	-4.01028	-5.53948	0.0289	0.00142	0.00242	8.44476	8.62498	8.70571	9.11951	9.07285	8.99052	6.86941	6.35415	6.5033	Anp32a	acidic (leucine-rich) nuclear phosphoprotein 32 family, member A
1421963_a_at	43.5	4.81	47.5756	3.60383	15.0878	0.190378	-1.09369	-2.88312	-3.15325	0.0843	0.00319	0.00107	5.40186	5.60903	5.30091	5.49034	5.52635	5.69167	3.90559	3.90395	3.93616	Cdc25b	cell division cycle 25 homolog B (S. cerevisiae)
1422213_s_at	203.02	3.07	150.14	14.2741	74.4648	3.24591	1.3522	-2.72639	-2.01626	8.55e-05	0.000178	0.00169	7.66925	7.6418	7.68507	7.37867	7.17232	7.12683	6.27764	6.22323	6.15184	Foxh1	forkhead box H1
1422478_a_at	42.18	2.91	17.889	2.13558	7.26231	0.994154	2.35787	-5.80807	-2.46327	0.0243	0.000345	0.00116	5.50317	5.30893	5.37682	4.19053	4.30856	3.9628	3.03597	2.63724	2.8804	Acss2	acyl-CoA synthetase short-chain family member 2
1422851_at	587.71	15.08	2479.49	246.198	224.878	15.358	-4.2189	-2.61347	-11.0259	0.000397	0.000537	1.04e-05	9.16109	9.23513	9.19969	11.4324	11.1876	11.1938	7.89614	7.83495	7.70105	Hmga2	high mobility group AT-hook 2
1423026_at	99.23	3.79	64.1032	9.52573	22.569	4.80618	1.54797	-4.39674	-2.84032	0.0038	0.0053	0.00313	6.69494	6.59849	6.60255	6.2195	5.95334	5.80296	4.79565	4.19367	4.43526	Rad51c	Rad51 homolog c (S. cerevisiae)
1423123_at	47.79	3.73	32.3944	3.42304	15.8279	0.499181	1.47526	-3.01936	-2.04667	0.00882	0.000478	0.00406	5.65945	5.62305	5.44456	5.17819	4.97229	4.8868	4.03319	3.94408	3.9745	Rad54l	RAD54 like (S. cerevisiae)
1423266_at	152.38	22.8	255.466	13.9343	65.8137	13.9314	-1.67651	-2.31532	-3.88166	0.00704	0.00587	0.00494	7.3728	6.97784	7.36931	7.98134	8.07987	7.9255	6.34561	5.76458	5.94843	2810405K02Rik	RIKEN cDNA 2810405K02 gene
1423297_at	83.43	8.71	94.2495	3.76609	31.5056	4.30946	-1.12968	-2.6481	-2.99152	0.316	0.000743	0.00265	6.53829	6.34909	6.24482	6.55285	6.61741	6.50268	5.18577	4.82122	4.8996	Add3	adducin 3 (gamma)
1423298_at	180.38	14.73	186.271	14.9645	52.3546	6.02278	-1.03266	-3.44535	-3.55787	0.00784	0.000247	0.000249	7.35321	7.57494	7.54649	7.53171	7.42592	7.65687	5.80595	5.80004	5.50466	Add3	adducin 3 (gamma)
1423428_at	57.06	7.9	83.533	10.6167	25.2833	5.29126	-1.46395	-2.25683	-3.30388	0.000536	0.00784	0.00281	5.95152	5.9392	5.5832	6.25102	6.58048	6.29891	4.92408	4.30746	4.68313	Ror2	receptor tyrosine kinase-like orphan receptor 2
1423687_a_at	661.16	32.7	642.228	21.944	287.803	20.1064	1.02948	-2.29727	-2.23149	0.0514	0.000134	0.000411	9.2907	9.43284	9.37949	9.35465	9.26887	9.3556	8.27864	8.08943	8.13184	Man2c1	mannosidase, alpha, class 2C, member 1
1423702_at	441.37	41.54	930.073	62.2451	141.861	28.1676	-2.10724	-3.11129	-6.55623	0.00133	0.00292	0.00139	8.7749	8.92031	8.64962	9.85601	9.95699	9.76415	7.44327	6.9268	7.02099	H1f0	H1 histone family, member 0
1423754_at	1222.71	113.81	1130.38	29.7487	492.659	16.6634	1.08168	-2.48186	-2.29445	0.0174	0.00122	8.85e-06	10.1869	10.1659	10.4028	10.1221	10.1189	10.1857	8.96231	8.98123	8.88813	Ifitm3	interferon induced transmembrane protein 3
1423847_at	687.84	59.88	609.442	9.82253	206.015	37.5134	1.12864	-3.33878	-2.95824	0.000461	0.00195	0.00793	9.36247	9.56367	9.341	9.27637	9.24664	9.23065	7.96188	7.52072	7.53204	2810406C15Rik	RIKEN cDNA 2810406C15 gene
1423851_a_at	65.43	6.67	75.1648	3.75713	18.8739	0.453697	-1.14878	-3.46669	-3.98247	0.00366	0.00149	3.46e-05	6.15557	6.0627	5.86219	6.31252	6.18231	6.19759	4.25434	4.19796	4.26182	Tmem46	transmembrane protein 46
1423852_at	90.43	19.22	124.424	13.0964	25.5623	0.970004	-1.37592	-3.53763	-4.86749	0.124	0.00787	0.000429	6.79298	6.45379	6.18475	6.85055	7.12356	6.8878	4.64056	4.7377	4.64753	Tmem46	transmembrane protein 46
1424046_at	789.13	42.61	794.864	38.3355	290.88	60.9342	-1.00727	-2.71291	-2.73262	0.00414	0.00917	0.00957	9.54757	9.70279	9.61779	9.55281	9.66385	9.68362	8.49242	7.93973	8.06055	Bub1	budding uninhibited by benzimidazoles 1 homolog (S. cerevisiae)
1424074_at	51.43	7.37	41.0437	5.93781	18.2949	3.36713	1.25306	-2.81117	-2.24345	0.000167	0.00215	0.00509	5.70416	5.86824	5.45071	5.52173	5.41785	5.106	4.42139	4.22674	3.8811	Btf3l4	basic transcription factor 3-like 4
1424242_at	527.66	47.72	507.33	28.9006	156.821	26.9922	1.04007	-3.36472	-3.23508	0.00241	0.00137	0.00321	8.95317	8.97968	9.18614	9.07578	8.91846	8.96148	7.55412	7.15794	7.12637	Bphl	biphenyl hydrolase-like (serine hydrolase, breast epithelial mucin-associated antigen)
1424254_at	4584.21	166.46	1687.61	83.0211	332.69	102.504	2.71639	-13.7792	-5.07261	0.0524	0.00355	0.00867	12.1032	12.1766	12.2056	10.6408	10.7372	10.7808	8.81445	8.03189	8.16058	Ifitm1	interferon induced transmembrane protein 1
1424556_at	248.83	22.24	118.234	6.65211	20.6749	2.60764	2.10456	-12.0353	-5.7187	0.0105	2.06e-05	0.000313	8.03971	7.80227	8.02313	6.92769	6.93543	6.78871	4.55395	4.33585	4.19703	Pycr1	pyrroline-5-carboxylate reductase 1
1424613_at	39.05	3.69	52.7084	4.46973	17.5272	1.61259	-1.34977	-2.22797	-3.00724	0.0042	0.000457	0.000108	5.41739	5.14368	5.28781	5.83498	5.72502	5.58944	4.08899	4.02065	4.27299	Gprc5b	G protein-coupled receptor, family C, group 5, member B
1424628_a_at	2140.22	103.69	2640.83	175.875	903.208	100.749	-1.23391	-2.36958	-2.92383	0.00178	0.00176	0.000421	11.0139	11.032	11.1415	11.4043	11.2531	11.4363	9.98185	9.79228	9.66487	1500032D16Rik	RIKEN cDNA 1500032D16 gene
1424759_at	406.19	17.67	402.226	10.4913	121.293	27.39	1.00986	-3.34883	-3.31615	0.0288	0.00802	0.00945	8.70652	8.69683	8.5919	8.63954	8.62158	8.69349	7.25633	6.70402	6.73785	Arrdc4	arrestin domain containing 4
1425016_at	45.63	2.73	82.4659	19.6261	22.3785	2.88966	-1.80727	-2.03901	-3.68504	0.0723	0.00473	0.00462	5.42047	5.51692	5.59346	5.9043	6.52386	6.57722	4.57516	4.25174	4.59979	Ephb2	Eph receptor B2
1425405_a_at	108.1	14.29	102.032	15.1577	43.8443	3.16966	1.05947	-2.46554	-2.32714	0.0141	0.00211	0.00352	6.83523	6.88688	6.52013	6.88435	6.46023	6.64252	5.56809	5.41377	5.37372	Adar	adenosine deaminase, RNA-specific
1425615_a_at	748.33	84.98	229.633	10.1034	91.8336	10.7384	3.25881	-8.14876	-2.50053	0.0101	2.73e-05	0.00256	9.67461	9.59692	9.35176	7.91388	7.81626	7.79666	6.31626	6.64476	6.58122	Pck2	phosphoenolpyruvate carboxykinase 2 (mitochondrial)
1425706_a_at	200.11	8.75	172.212	8.0899	81.9556	1.45519	1.162	-2.44169	-2.10128	0.235	0.000159	0.000353	7.70847	7.58261	7.64021	7.50383	7.39592	7.38124	6.38335	6.35415	6.33236	Ddb2	damage specific DNA binding protein 2
1426767_at	71.66	12.77	96.0666	10.8459	27.4439	1.50036	-1.34059	-2.61115	-3.50048	0.00706	0.00708	0.000471	6.133	6.4111	5.89961	6.44316	6.5407	6.75605	4.78846	4.84995	4.69247	3230401M21Rik	RIKEN cDNA 3230401M21 gene
1426865_a_at	280.96	21.48	129.454	7.61976	54.4151	7.8672	2.17035	-5.16327	-2.37901	0.123	0.00033	0.00375	8.20856	8.00183	8.18352	7.11101	6.9715	6.96148	5.97644	5.5692	5.72257	Ncam1	neural cell adhesion molecule 1
1426913_at	77.95	13.92	58.645	9.67024	27.3198	5.07474	1.32918	-2.85325	-2.14662	0.0169	0.0019	0.0059	6.04936	6.5444	6.21512	5.93572	6.0612	5.58347	4.57119	5.05018	4.64701	Lss	lanosterol synthase
1427239_at	29.75	2.77	30.2579	5.76287	14.0964	1.99033	-1.01707	-2.11047	-2.1465	0.197	0.00226	0.00851	4.95206	4.98705	4.73257	5.08966	4.56233	5.04855	4.03475	3.68091	3.7086	Wdr10	WD repeat domain 10
1427302_at	325.72	23.95	151.009	15.167	56.5069	6.89474	2.15695	-5.76425	-2.6724	0.0074	0.000116	0.000469	8.46498	8.28898	8.28085	7.37984	7.23099	7.0901	6.00372	5.76982	5.66658	Enpp3	ectonucleotide pyrophosphatase/phosphodiesterase 3
1427568_a_at	79.63	8.12	61.5013	2.49776	24.921	4.14375	1.29477	-3.19529	-2.46785	0.00606	0.000979	0.00715	6.1558	6.32351	6.4515	5.88741	6.00348	5.93438	4.89238	4.50717	4.48047	Wdr56	WD repeat domain 56
1428029_a_at	3662.14	40.49	3937.52	144.584	1068.4	228.9	-1.0752	-3.42768	-3.68544	0.3	0.00894	0.00674	11.8283	11.8567	11.8302	11.9576	11.8831	11.9865	10.3724	9.79279	9.9551	H2afv	H2A histone family, member V
1428412_at	118.32	6.24	113.311	15.5311	55.7982	4.15784	1.0442	-2.1205	-2.03073	0.0126	0.000245	0.00347	6.8332	6.97124	6.85115	7.03606	6.69986	6.71062	5.9212	5.74126	5.73618	MGI:1914262	SM-11044 binding protein
1428452_at	808.95	46.57	1029.34	25.481	279.257	43.8554	-1.27244	-2.8968	-3.68599	0.0379	0.00285	0.00365	9.66653	9.57106	9.73733	9.96644	10.0343	10.0208	8.36407	8.02078	7.95751	2810025M15Rik	RIKEN cDNA 2810025M15 gene
1428713_s_at	594.92	24.81	764.834	9.37845	284.235	42.1483	-1.28561	-2.09306	-2.69085	0.0199	0.00797	0.00653	9.14855	9.23209	9.2665	9.56918	9.56832	9.59928	8.37672	7.9889	8.05679	4833427B12Rik	RIKEN cDNA 4833427B12 gene
1428789_at	260.85	23.24	130.778	15.8849	39.7446	7.61788	1.9946	-6.56315	-3.29045	0.0675	0.00076	0.00157	7.91345	8.16215	7.99436	6.86384	7.20821	6.99988	5.5869	5.25014	5.04925	Ralgps2	Ral GEF with PH domain and SH3 binding motif 2
1428853_at	557.91	53.53	1326.3	30.7381	199.977	15.4183	-2.37727	-2.78988	-6.6323	0.0722	0.00018	0.000213	8.97796	9.25574	9.12466	10.3362	10.3806	10.402	7.51985	7.74214	7.66037	Ptch1	patched homolog 1
1429006_s_at	135.85	4.35	151.04	9.98685	36.2982	7.44866	-1.11181	-3.74261	-4.16107	0.0468	0.00648	0.00339	7.13715	7.04969	7.06926	7.33059	7.23998	7.13946	5.47311	5.11648	4.89649	2610110G12Rik	RIKEN cDNA 2610110G12 gene
1429111_at	169.41	14.21	126.143	9.09218	60.1964	7.32028	1.343	-2.81429	-2.09552	0.00859	0.000468	0.00196	7.26165	7.49736	7.44377	6.96117	6.88167	7.08648	6.08786	5.74178	5.88408	Tln2	talin 2
1429119_at	490.12	4.49	369.743	11.6597	184.128	21.771	1.32557	-2.66185	-2.00808	0.323	0.00431	0.00577	8.94298	8.94612	8.92175	8.53401	8.48239	8.5733	7.70895	7.41286	7.43249	4833421E05Rik	RIKEN cDNA 4833421E05 gene
1429478_at	175	14.12	216.204	36.5032	72.4341	7.97293	-1.23545	-2.41599	-2.98484	0.00694	0.000655	0.00115	7.41184	7.35614	7.57653	7.61898	7.59776	8.01303	6.21735	6.30808	5.99232	6720463M24Rik	RIKEN cDNA 6720463M24 gene
1429830_a_at	163.6	13.01	172.337	2.95089	37.497	9.66255	-1.0534	-4.36302	-4.59602	0.469	0.00613	0.00901	7.47704	7.3173	7.25875	7.43168	7.40295	7.4522	5.57227	4.82364	5.19352	Cd59a	CD59a antigen
1430546_at	298.77	16.95	198.759	16.2582	62.2777	13.1265	1.50318	-4.79738	-3.19149	0.0755	0.00402	0.00574	8.26802	8.12518	8.2707	7.51803	7.75295	7.62403	6.22358	5.60188	5.98957	Cryzl1	crystallin, zeta (quinone reductase)-like 1
1430617_at	415.54	12.73	385.316	31.7133	145.491	25.8422	1.07844	-2.85612	-2.64839	0.0445	0.00711	0.00331	8.74358	8.65534	8.69621	8.44694	8.67003	8.64263	7.45175	6.99165	7.06767	Oip5	Opa interacting protein 5
1433750_at	221.93	22.37	276.131	6.01584	75.7213	11.81	-1.24423	-2.93088	-3.64668	0.0126	0.00135	0.00456	7.61566	7.88127	7.86972	8.07318	8.12078	8.13298	6.41268	5.96554	6.31253	Slc31a1	solute carrier family 31, member 1
1433965_at	97.28	2.47	43.9524	7.6827	12.7211	3.75212	2.2133	-7.64715	-3.45508	0.0727	0.00612	0.00534	6.63714	6.56447	6.6098	5.64956	5.53249	5.1446	4.07529	3.25335	3.55708	Atp8a1	ATPase, aminophospholipid transporter (APLT), class I, type 8A, member 1
1433977_at	49.23	8.63	51.5184	6.80649	13.9587	2.71991	-1.04648	-3.52684	-3.69078	0.0245	0.00127	0.00127	5.5025	5.4344	5.88571	5.44936	5.80918	5.77586	3.82837	3.47558	4.04848	Hs3st3b1	heparan sulfate (glucosamine) 3-O-sulfotransferase 3B1
1433985_at	340.64	31.59	452.313	27.0582	146.313	11.7263	-1.32783	-2.32815	-3.0914	0.0413	0.000294	6.44e-05	8.35911	8.55661	8.30856	8.88005	8.71873	8.85947	7.31528	7.16248	7.09188	Abi2	abl-interactor 2
1434475_at	252.58	4.39	142.937	3.7417	53.2138	9.84514	1.76707	-4.74651	-2.68609	0.791	0.00422	0.00984	7.95915	7.97429	8.00798	7.15237	7.19939	7.12496	5.99577	5.68579	5.471	---	---
1434555_at	702.83	22.82	962.276	70.4931	167.822	22.3743	-1.36915	-4.18794	-5.7339	0.00636	0.00175	0.000195	9.42093	9.43956	9.50912	9.98137	9.78369	9.95789	7.58309	7.36014	7.2038	Anp32a	acidic (leucine-rich) nuclear phosphoprotein 32 family, member A
1434699_at	369.25	61.93	318.723	14.4971	96.0906	18.0445	1.15853	-3.84273	-3.31691	0.0385	0.000939	0.0065	8.36099	8.40267	8.78312	8.28474	8.38964	8.27116	6.79456	6.66143	6.24859	6030408C04Rik	RIKEN cDNA 6030408C04 gene
1434789_at	165.59	12.3	103.426	4.63091	36.2652	5.30724	1.60105	-4.56609	-2.85193	0.253	0.000675	0.00411	7.40354	7.45619	7.24662	6.70556	6.62052	6.74835	5.33045	4.91827	5.26006	Depdc1b	DEP domain containing 1B
1434911_s_at	284.68	36.64	232.507	8.08924	95.085	13.3978	1.22439	-2.99395	-2.44526	0.011	0.000618	0.00579	8.16881	8.32046	7.94597	7.86715	7.8072	7.90729	6.76014	6.57383	6.35049	Arhgap19	Rho GTPase activating protein 19
1434949_at	114.08	14.86	120.823	6.5642	36.4408	9.04169	-1.05911	-3.13056	-3.31561	0.0554	0.00447	0.00927	6.66823	6.78113	7.02859	6.83079	6.98707	6.92811	5.55084	4.97456	4.95436	Armc8	armadillo repeat containing 8
1434951_at	137.26	10.18	138.481	19.6341	54.8533	11.7815	-1.0089	-2.50231	-2.52458	0.00891	0.00896	0.00429	6.97218	7.15139	7.17049	6.88289	7.29616	7.13193	6.09521	5.62822	5.54637	Armc8	armadillo repeat containing 8
1435000_at	225.95	25.24	165.265	7.24622	80.349	8.8758	1.3672	-2.81211	-2.05684	0.0724	0.00034	0.0032	7.64589	7.97007	7.82538	7.43989	7.33246	7.33084	6.4888	6.17403	6.30437	Gspt1	G1 to S phase transition 1
1435148_at	128.5	14.77	119.288	0.876557	36.7063	3.20071	1.07722	-3.50076	-3.2498	0.233	0.000216	0.00163	6.80739	7.0555	7.13427	6.88603	6.90492	6.9039	5.33364	5.09805	5.15147	Atp1b2	ATPase, Na+/K+ transporting, beta 2 polypeptide
1435278_at	84.82	3.89	86.1998	3.61456	40.8582	5.0046	-1.01627	-2.07596	-2.10973	0.348	0.00419	0.00449	6.40607	6.47112	6.33884	6.49702	6.38504	6.40427	5.53333	5.18893	5.31415	2610206C24Rik	PREDICTED: hypothetical protein LOC67158 [Mus musculus], mRNA sequence
1435553_at	109.6	7.33	42.6908	3.63712	19.4466	1.5356	2.5673	-5.63596	-2.19529	0.179	1.18e-05	0.000304	6.83535	6.82588	6.6603	5.32878	5.3582	5.55039	4.36177	4.14525	4.32803	Pdzk3	PDZ domain containing 3
1435774_at	154.02	20.94	152.864	6.76282	74.5876	7.62403	1.00756	-2.06495	-2.04946	0.137	0.00245	0.00242	7.26241	7.4529	7.05882	7.26497	7.18666	7.31385	6.23166	6.35608	6.05959	AV024533	expressed sequence AV024533
1436121_a_at	912.54	32.64	997.346	124.994	448.683	67.339	-1.09293	-2.03382	-2.22283	0.019	0.00983	0.00214	9.86329	9.86317	9.77288	9.73644	10.0646	10.0608	9.04012	8.67755	8.68004	Nsmce1	non-SMC element 1 homolog (S. cerevisiae)
1436287_at	474.6	41.35	702.159	38.2479	141.761	35.8446	-1.47948	-3.34789	-4.95313	0.109	0.00736	0.00565	8.8974	8.75548	9.00782	9.3679	9.52377	9.47096	7.50379	6.80551	7.04363	---	13 days embryo head cDNA, RIKEN full-length enriched library, clone:3110033I20 product:hypothetical protein, full insert sequence
1436412_at	44.78	4.34	28.2861	1.29804	12.4304	1.91868	1.58311	-3.60247	-2.27557	0.411	0.000734	0.00759	5.3565	5.45454	5.62952	4.82669	4.75193	4.8844	3.83817	3.64625	3.38792	---	7 days neonate cerebellum cDNA, RIKEN full-length enriched library, clone:A730031J22 product:unclassifiable, full insert sequence
1436443_a_at	800.76	7.28	802.244	65.4999	348.645	27.7385	-1.00185	-2.29678	-2.30103	0.0377	0.00286	0.000229	9.6392	9.66019	9.63615	9.77149	9.62034	9.54238	8.52739	8.30855	8.4915	Kdelc1	KDEL (Lys-Asp-Glu-Leu) containing 1
1436546_at	130.73	11.44	78.225	5.21778	14.533	1.62793	1.67121	-8.99542	-5.38259	0.0119	1.56e-05	8.96e-05	7.09096	7.11158	6.87739	6.17958	6.36942	6.31315	4.0347	3.7387	3.79285	6330549D23Rik	RIKEN cDNA 6330549D23 gene (6330549D23Rik), mRNA
1436582_at	51.12	4.68	71.1324	12.2165	21.6334	1.92386	-1.39148	-2.36302	-3.28809	0.0892	0.000312	0.0018	5.80504	5.54082	5.6694	6.38809	5.89156	6.13499	4.55731	4.2999	4.43688	Zdhhc15	Zinc finger, DHHC domain containing 15 (Zdhhc15), mRNA
1436592_at	36.99	6.37	62.7367	9.52303	17.1996	3.12847	-1.69604	-2.15064	-3.64757	0.365	0.00731	0.000991	5.39938	5.28097	4.90154	5.75672	6.18845	5.93572	4.19147	3.77359	4.29658	BC052046	CDNA sequence BC052046 (BC052046), mRNA
1436680_s_at	172.66	4.2	153.638	6.96074	75.6105	2.76157	1.12381	-2.28355	-2.03197	0.157	2.04e-05	3.98e-05	7.471	7.41856	7.40497	7.24476	7.20824	7.33425	6.28192	6.18015	6.25753	Ddb2	damage specific DNA binding protein 2
1436818_a_at	506.71	42.17	358.261	30.4277	127.074	27.6264	1.41436	-3.98751	-2.81931	0.192	0.00296	0.00634	9.05806	9.04723	8.83944	8.61566	8.44685	8.38189	7.30812	6.86096	6.73481	Msi2h	Musashi homolog 2 (Drosophila)
1437188_at	48.01	8.79	49.9483	4.96247	11.8415	2.16766	-1.04037	-4.05437	-4.21806	0.0391	0.000787	0.000805	5.77222	5.24972	5.68186	5.46715	5.71188	5.73322	3.84182	3.38436	3.42545	Gabbr1	gamma-aminobutyric acid (GABA-B) receptor, 1
1437287_at	320.13	11.87	329.318	10.8249	118.034	21.9714	-1.0287	-2.71217	-2.79002	0.205	0.00897	0.00883	8.30657	8.38092	8.27804	8.41206	8.35875	8.31766	7.14222	6.84876	6.60854	1110020G09Rik	RIKEN cDNA 1110020G09 gene
1437307_at	76.36	7.19	66.7608	4.07249	27.4751	3.18415	1.14378	-2.77925	-2.42987	0.0786	0.000365	0.0012	6.20982	6.39964	6.14224	5.9561	6.11906	6.10214	4.94341	4.60962	4.76778	Senp8	SUMO/sentrin specific peptidase 8
1437337_x_at	165.21	18.4	189.3	14.3169	74.9269	12.8921	-1.14582	-2.20495	-2.52647	0.406	0.00387	0.0039	7.53654	7.32158	7.22878	7.64548	7.4354	7.60424	6.48411	6.02406	6.13312	Fuk	fucokinase
1437759_at	353.6	26.69	52.2691	6.45008	25.2173	4.68917	6.76499	-14.0221	-2.07275	0.627	0.000524	0.00829	8.35756	8.45758	8.57463	5.83933	5.49136	5.76998	4.72871	4.864	4.32309	Pitrm1	Pitrilysin metallepetidase 1 (Pitrm1), mRNA
1437779_at	125.5	13.18	90.6429	5.50476	28.845	3.97694	1.38455	-4.35084	-3.14241	0.221	0.000161	0.00127	7.12013	6.96079	6.81766	6.44562	6.59975	6.45579	5.06317	4.72064	4.74073	Foxh1	forkhead box H1
1437785_at	126.09	4.35	99.2169	14.2921	36.916	7.516	1.27085	-3.41559	-2.68764	0.338	0.00824	0.00391	7.02369	6.98499	6.9246	6.81663	6.39661	6.6536	5.44971	4.84995	5.25567	Adamts9	a disintegrin-like and metallopeptidase (reprolysin type) with thrombospondin type 1 motif, 9
1437921_x_at	215.55	29.88	157.261	2.32444	73.2156	8.83746	1.37065	-2.94405	-2.14792	0.19	0.00064	0.00701	7.7893	7.91999	7.51764	7.27236	7.30664	7.31173	6.37922	6.05646	6.12622	Zfp516	zinc finger protein 516
1438339_at	58.04	0.9	39.4075	0.195996	17.3142	2.24029	1.47282	-3.35217	-2.27603	0.742	0.00339	0.00801	5.8839	5.85176	5.84088	5.29209	5.30454	5.30454	4.29263	3.91839	4.10639	Fancd2	Fanconi anemia, complementation group D2
1438453_at	168.79	12.52	104.165	11.3761	42.003	7.81722	1.62041	-4.01852	-2.47994	0.00165	0.00197	0.00337	7.29598	7.50812	7.38526	6.83495	6.52022	6.73531	5.66851	5.28811	5.17288	Rad51c	Rad51 homolog c (S. cerevisiae)
1438656_x_at	599.04	51.67	786.6	81.7545	216.724	51.7554	-1.3131	-2.76407	-3.62951	0.112	0.00866	0.00364	9.10361	9.21412	9.35112	9.45085	9.63988	9.75184	8.10978	7.58239	7.50996	Timm17b	translocase of inner mitochondrial membrane 17b
1438769_a_at	233.13	10.58	191.76	15.6592	93.8288	10.0837	1.21574	-2.48463	-2.04372	0.125	0.00166	0.00115	7.81233	7.84297	7.93683	7.62793	7.44278	7.66886	6.682	6.5843	6.37245	MGI:1925112	thymocyte protein thy28
1438972_x_at	45.58	6.46	69.1723	13.9552	16.0537	3.31582	-1.5176	-2.83922	-4.30881	0.0304	0.00394	0.0011	5.26091	5.57426	5.66557	5.84603	6.03026	6.40324	4.18518	3.61282	4.14859	2810410L24Rik	RIKEN cDNA 2810410L24 gene
1439227_at	151.74	11	80.1452	8.35699	39.2894	3.24528	1.89331	-3.86211	-2.03987	0.076	3.01e-05	0.000916	7.18023	7.18732	7.36136	6.48067	6.28899	6.18857	5.42734	5.21948	5.23182	Uhrf1	Ubiquitin-like, containing PHD and RING finger domains, 1, mRNA (cDNA clone MGC:13771 IMAGE:4017286)
1439260_a_at	69.61	2.39	33.3343	1.48821	11.0588	1.9562	2.08824	-6.29453	-3.01428	0.011	0.00267	0.00689	6.1771	6.09678	6.08835	5.0331	5.01046	5.13041	3.59588	3.61854	3.13795	Enpp3	Ectonucleotide pyrophosphatase/phosphodiesterase 3, mRNA (cDNA clone IMAGE:2655671)
1439364_a_at	60.79	9.74	208.361	6.65247	24.6557	3.67015	-3.42755	-2.46556	-8.45083	0.0813	0.0023	0.00122	5.66727	6.13509	5.93681	7.74652	7.70637	7.65445	4.75753	4.35263	4.72723	Mmp2	matrix metallopeptidase 2
1439510_at	397.11	20.07	161.413	13.8819	64.6365	12.7958	2.46022	-6.14374	-2.49724	0.0672	0.0021	0.00604	8.69093	8.65615	8.54934	7.46935	7.28396	7.24012	6.30903	5.79846	5.88181	Sgol1	shugoshin-like 1 (S. pombe)
1439754_at	52.67	7.45	52.6473	3.00434	24.1525	2.43317	1.00043	-2.18073	-2.17979	0.00471	0.00254	0.00123	5.47311	5.7731	5.88005	5.67554	5.66456	5.81017	4.42094	4.64094	4.70527	Sox12	SRY-box containing gene 12
1440084_at	29.14	2.33	31.1823	2.14788	10.3469	2.20825	-1.07008	-2.8163	-3.01368	0.815	0.00608	0.00609	4.73685	4.96778	4.88037	5.00689	5.03004	4.844	3.68688	3.14023	3.2243	---	Adult male epididymis cDNA, RIKEN full-length enriched library, clone:9230106H08 product:unclassifiable, full insert sequence
1440256_at	47.51	3.01	47.4557	1.23207	21.958	0.699548	1.00114	-2.16368	-2.16121	0.994	0.000325	7.79e-06	5.516	5.67196	5.51687	5.58105	5.59775	5.52575	4.45875	4.40893	4.50088	Rgs9bp	regulator of G-protein signalling 9 binding protein
1441259_s_at	104.66	14.98	125.741	10.7249	48.7707	7.90868	-1.20142	-2.14596	-2.5782	0.776	0.00362	0.00238	6.80172	6.84471	6.45065	7.10522	6.93788	6.86953	5.8553	5.45392	5.47856	Wdr10	WD repeat domain 10
1443007_at	102.5	10.07	38.919	4.39977	18.5955	2.59526	2.63367	-5.51209	-2.09293	0.116	0.000115	0.00214	6.63741	6.55804	6.82927	5.3404	5.08508	5.40251	4.08528	4.43221	4.1063	Gnas	GNAS (guanine nucleotide binding protein, alpha stimulating) complex locus, mRNA (cDNA clone IMAGE:4013293)
1445298_at	40.77	7.4	24.1451	2.5611	10.3122	1.99663	1.68854	-3.95358	-2.34142	0.89	0.000882	0.00493	5.53897	5.43991	5.01843	4.40569	4.68961	4.6687	3.65315	3.253	3.14115	---	11 days embryo head cDNA, RIKEN full-length enriched library, clone:6230408M08 product:unclassifiable, full insert sequence
1447363_s_at	788.74	40.64	597.224	34.4851	246.182	41.809	1.32068	-3.2039	-2.42595	0.149	0.00355	0.0059	9.6132	9.70022	9.55297	9.29164	9.24238	9.12748	8.19928	7.75546	7.83629	Bub1b	budding uninhibited by benzimidazoles 1 homolog, beta (S. cerevisiae)
1448123_s_at	183.89	19.6	247.13	16.997	43.0222	13.5954	-1.3439	-4.27431	-5.74423	0.249	0.00707	0.00677	7.60285	7.61466	7.33343	7.96391	7.83922	8.03733	5.87431	5.08788	5.18573	Tgfbi	transforming growth factor, beta induced
1448187_at	318.37	31.41	202.378	5.53939	72.6614	6.75307	1.57314	-4.38156	-2.78523	0.266	5.03e-05	0.00128	8.1491	8.43175	8.34845	7.64573	7.70504	7.63089	6.3289	6.08504	6.12331	Pold1	polymerase (DNA directed), delta 1, catalytic subunit
1448277_at	1014.08	56.01	930.402	16.7186	331.521	13.5577	1.08994	-3.05887	-2.80646	0.253	1.84e-05	6.95e-05	9.96965	9.91385	10.07	9.83172	9.87315	9.87979	8.43046	8.37363	8.31237	Pold2	polymerase (DNA directed), delta 2, regulatory subunit
1448326_a_at	77.31	8.16	699.421	73.9544	31.5199	5.6422	-9.04696	-2.45274	-22.1898	0.161	0.00498	0.000118	6.20973	6.43631	6.15592	9.33062	9.39024	9.61354	5.11916	5.121	4.64414	Crabp1	cellular retinoic acid binding protein I
1448340_at	56.32	1.95	45.1726	7.42413	16.0181	3.37414	1.24677	-3.51601	-2.82009	0.119	0.00823	0.00343	5.87169	5.78153	5.79145	5.74791	5.36327	5.34396	4.27025	4.01814	3.65026	Tmem30a	transmembrane protein 30A
1448372_a_at	2513.2	136.46	2443.67	122.132	1079.22	164.635	1.02845	-2.32873	-2.2643	0.178	0.00485	0.0058	11.3654	11.307	11.2093	11.1773	11.262	11.3215	10.3094	9.95823	9.92768	Tmem4	transmembrane protein 4
1448395_at	225.14	35.4	162.842	17.9378	49.2254	5.6933	1.38256	-4.57366	-3.3081	0.87	0.000387	0.000205	7.9868	7.884	7.5355	7.15464	7.46205	7.40705	5.50209	5.8011	5.54219	Sfrp1	secreted frizzled-related sequence protein 1
1448661_at	211.52	16.06	129.055	1.44181	58.0826	7.86342	1.63899	-3.64171	-2.22192	0.608	0.000655	0.00934	7.65165	7.66864	7.84561	7.02426	6.99352	7.01756	6.02955	5.6357	5.88765	Plcb3	phospholipase C, beta 3
1448700_at	348.08	47.57	59.1925	9.17781	21.4546	3.73126	5.88047	-16.2241	-2.75897	0.0675	4.2e-05	0.00185	8.46462	8.61783	8.2198	5.625	5.92384	6.07719	4.14309	4.65124	4.43077	G0s2	G0/G1 switch gene 2
1448899_s_at	226.79	20.65	192.211	17.435	77.0834	9.31856	1.1799	-2.94214	-2.49355	0.638	0.000318	0.000596	7.88855	7.66551	7.90908	7.60759	7.70086	7.43909	6.45486	6.13678	6.19306	Rad51ap1	RAD51 associated protein 1
1448910_at	368.26	38.68	339.548	14.4519	118.383	23.3756	1.08456	-3.11076	-2.86823	0.369	0.00255	0.00811	8.45459	8.41516	8.68853	8.40016	8.47079	8.34887	7.17702	6.78624	6.64479	Pecr	peroxisomal trans-2-enoyl-CoA reductase
1448990_a_at	157.26	16.06	160.439	16.8612	71.2471	9.13227	-1.02021	-2.20725	-2.25187	0.252	0.00124	0.00113	7.23952	7.4552	7.18168	7.48714	7.27361	7.20137	6.34986	6.00449	6.08699	Myo1b	myosin IB
1449204_at	372.02	46.21	292.312	15.0712	57.4445	13.5157	1.27268	-6.47616	-5.08859	0.372	0.000872	0.00439	8.53067	8.35291	8.7118	8.24927	8.10532	8.21561	6.18729	5.69413	5.57557	Gjb5	gap junction membrane channel protein beta 5
1449576_at	143.33	11.14	79.0157	8.56343	35.7575	6.38649	1.81394	-4.00839	-2.20976	0.675	0.00196	0.00585	7.1985	7.25038	7.03165	6.1315	6.44604	6.31746	5.37774	5.20042	4.85428	Eif1ay	eukaryotic translation initiation factor 1A, Y-linked
1450058_at	52.35	2.69	64.9712	1.72992	19.2813	3.54173	-1.24109	-2.71507	-3.36965	0.341	0.00641	0.00588	5.65146	5.79147	5.68346	6.06008	6.0208	5.98328	4.10263	4.54661	4.11218	Asph	aspartate-beta-hydroxylase
1450422_a_at	266.41	6.63	250.934	15.7537	105.639	10.3322	1.06167	-2.52189	-2.37539	0.431	0.00214	0.000454	8.06695	8.08741	8.01723	8.05474	7.97959	7.87342	6.87434	6.61039	6.67083	Kdelc1	KDEL (Lys-Asp-Glu-Leu) containing 1
1450522_a_at	360.54	23.01	802.09	73.6407	165.412	30.4418	-2.22469	-2.17965	-4.84905	0.0354	0.00938	0.000752	8.57748	8.39342	8.50524	9.71643	9.72768	9.48612	7.64722	7.23013	7.18619	H1f0	H1 histone family, member 0
1450780_s_at	334.9	21.39	1306.6	99.9653	124.001	19.7968	-3.90145	-2.70078	-10.537	0.635	0.00319	0.000203	8.35286	8.48834	8.31574	10.4728	10.3011	10.2726	7.19635	6.78221	6.84896	Hmga2	high mobility group AT-hook 2
1450781_at	90.99	5.38	474.415	8.49231	28.1985	4.3613	-5.21392	-3.22677	-16.8241	0.169	0.00241	0.000869	6.46735	6.44825	6.60247	8.9161	8.86449	8.88897	4.80184	5.03142	4.58484	Hmga2	high mobility group AT-hook 2
1451015_at	1291.1	71.57	1396	57.0731	607.708	38.3087	-1.08125	-2.12454	-2.29716	0.694	0.000117	0.000136	10.2973	10.4233	10.2782	10.4752	10.486	10.3776	9.32314	9.26906	9.14368	Tkt	transketolase
1451222_at	272.43	14.3	285.533	29.1955	101.971	21.5003	-1.0481	-2.67165	-2.80014	0.755	0.00955	0.00417	8.00112	8.14561	8.11843	8.28391	8.18435	7.98885	6.98502	6.51921	6.45141	Btf3l4	basic transcription factor 3-like 4
1451356_at	786.51	44.49	806.461	9.12884	322.527	49.1399	-1.02537	-2.43859	-2.50045	0.625	0.00414	0.00804	9.58191	9.70997	9.56157	9.65754	9.67057	9.63809	8.56622	8.17939	8.22227	Anp32e	acidic (leucine-rich) nuclear phosphoprotein 32 family, member E
1451370_at	193.64	8.95	171.008	6.87236	79.8891	12.1419	1.13235	-2.42386	-2.14056	0.856	0.00574	0.00915	7.63999	7.63022	7.51832	7.3838	7.38429	7.48336	6.53106	6.09279	6.30261	---	Adult male kidney cDNA, RIKEN full-length enriched library, clone:0610042I08 product:RNA component of mitochondrial RNAase P, 1, full insert sequence
1451428_x_at	202.51	10.09	271.677	49.2348	94.3817	6.04106	-1.34155	-2.14565	-2.87849	0.333	0.000114	0.0064	7.73804	7.64663	7.59735	7.75348	8.18287	8.26981	6.66282	6.51584	6.49686	Egfl7	EGF-like domain 7
1451461_a_at	432.21	137.89	822.798	14.8029	58.5469	13.5837	-1.9037	-7.38228	-14.0537	0.111	0.00105	0.00286	8.50158	8.42271	9.20712	9.71326	9.67579	9.66367	6.03266	6.07208	5.4228	Aldoc	aldolase 3, C isoform
1451625_a_at	52.1	2.1	72.388	7.3306	16.185	2.10842	-1.3894	-3.21902	-4.47252	0.23	0.00185	0.000117	5.64297	5.75944	5.70524	6.30027	6.00899	6.20859	4.21846	3.91529	3.89256	1700013L23Rik	RIKEN cDNA 1700013L23 gene
1451679_at	245.91	24.07	312.283	41.2698	97.1662	21.9557	-1.26991	-2.53082	-3.2139	0.293	0.0075	0.00273	8.04399	7.99566	7.77192	8.48173	8.242	8.11172	6.93678	6.39236	6.40912	6530401D17Rik	RIKEN cDNA 6530401D17 gene
1451692_at	189.85	8.56	191.155	17.695	56.0053	5.26434	-1.00687	-3.38986	-3.41316	0.25	0.000397	9.42e-05	7.49908	7.57507	7.62901	7.70152	7.58849	7.43329	5.89312	5.87387	5.64223	2410015B03Rik	RIKEN cDNA 2410015B03 gene
1452004_at	752.29	117.51	249.546	34.9555	56.8397	17.6113	3.01464	-13.2353	-4.39034	0.346	0.000846	0.00444	9.38131	9.45875	9.79165	7.71056	8.05241	8.09647	5.61085	6.2673	5.47971	Calca	calcitonin/calcitonin-related polypeptide, alpha
1452384_at	116.53	8.61	57.0623	9.15145	25.1656	6.05451	2.04215	-4.63053	-2.26747	0.573	0.00378	0.00908	6.92324	6.92656	6.73591	5.79781	5.60618	6.06275	4.4635	5.00641	4.41224	Enpp3	ectonucleotide pyrophosphatase/phosphodiesterase 3
1452398_at	51.51	15.29	33.0196	6.58298	13.3624	2.01041	1.55998	-3.85484	-2.47108	0.796	0.00932	0.00407	5.10878	5.80504	6.00288	4.76218	5.32661	4.99059	3.94681	3.7293	3.51144	Plce1	phospholipase C, epsilon 1
1452459_at	53.49	10.33	42.0103	2.29343	19.2204	0.936138	1.27326	-2.78298	-2.18571	0.157	0.00769	5.78e-05	5.51695	6.02724	5.62786	5.30222	5.4154	5.45602	4.30458	4.30458	4.18106	Aspm	asp (abnormal spindle)-like, microcephaly associated (Drosophila)
1452591_a_at	830.31	25.76	958.952	44.4026	407.056	29.8262	-1.15493	-2.0398	-2.35583	0.35	0.00105	0.00021	9.74824	9.67322	9.66968	9.83462	9.9683	9.90992	8.77178	8.56011	8.6676	2410018G20Rik	RIKEN cDNA 2410018G20 gene
1452715_at	109.57	4.4	82.7506	8.17027	29.4919	7.19144	1.3241	-3.71525	-2.80587	0.951	0.00912	0.00847	6.8354	6.72022	6.76904	6.47213	6.42664	6.19872	4.80226	5.22286	4.53786	2310022K01Rik	RIKEN cDNA 2310022K01 gene
1452871_at	73.78	3.39	65.2449	10.0477	26.0069	4.31773	1.13082	-2.83694	-2.50875	0.124	0.00562	0.00229	6.27893	6.17755	6.15615	6.23659	6.02271	5.78957	4.71181	4.91752	4.43251	Neil1	nei endonuclease VIII-like 1 (E. coli)
1452881_at	551.17	33.35	738.074	62.772	253.741	41.0952	-1.3391	-2.17217	-2.90876	0.794	0.00692	0.0017	9.08039	9.03299	9.20051	9.39913	9.52809	9.64516	8.22855	7.78965	7.90698	4833427B12Rik	RIKEN cDNA 4833427B12 gene
1452882_at	105.58	10.32	110.677	7.09464	49.8502	6.88133	-1.04827	-2.11794	-2.22018	0.149	0.00203	0.00307	6.77354	6.82594	6.55295	6.82519	6.68124	6.85813	5.84765	5.47284	5.57149	Pgrmc2	progesterone receptor membrane component 2
1452935_at	144.83	24.48	106.484	11.2943	39.7151	5.41253	1.36011	-3.64673	-2.6812	0.306	0.000611	0.000667	7.13689	6.93854	7.41872	6.84348	6.54897	6.79412	5.52161	5.21364	5.17392	LOC546143	hypothetical protein LOC546143
1452972_at	117.42	6.94	111.011	11.1425	51.6914	4.29176	1.05773	-2.27156	-2.14757	0.458	0.000266	0.000722	6.97026	6.81608	6.8352	6.61804	6.89065	6.85984	5.82088	5.64992	5.59503	1700013G20Rik	RIKEN cDNA 1700013G20 gene
1453293_a_at	46.07	6.46	97.4822	4.0469	20.4622	4.23896	-2.11596	-2.25147	-4.76402	0.805	0.00609	0.00396	5.72585	5.32545	5.49794	6.63035	6.53734	6.65099	4.23928	4.65897	4.10742	2810408A11Rik	RIKEN cDNA 2810408A11 gene
1454656_at	93.59	7.31	96.7452	11.0366	41.782	5.34366	-1.03371	-2.23996	-2.31548	0.572	0.00193	0.00117	6.51292	6.669	6.45414	6.51775	6.47888	6.77362	5.4106	5.54562	5.17399	Spata13	spermatogenesis associated 13
1454748_at	115.99	20.2	68.9929	5.22488	32.5506	1.14926	1.68119	-3.56338	-2.11956	0.603	0.00432	0.000803	6.70852	6.70134	7.12212	5.99467	6.21361	6.10855	5.07492	5.02409	4.97303	Naprt1	nicotinate phosphoribosyltransferase domain containing 1
1454987_a_at	107	1.25	76.9785	7.90206	35.0912	3.14858	1.39	-3.0492	-2.19367	0.679	0.00197	0.000642	6.72202	6.75315	6.74922	6.40578	6.26982	6.10824	4.97525	5.20712	5.20468	H2-Ke6	H2-K region expressed gene 6
1455340_at	69.7	10.75	76.8935	7.91046	32.4292	2.05196	-1.10321	-2.1493	-2.37112	0.762	0.00556	0.00065	6.35793	5.95918	6.01928	6.11439	6.41061	6.25413	5.07741	5.06425	4.91008	3010003L21Rik	RIKEN cDNA 3010003L21 gene (3010003L21Rik), mRNA
1455544_at	193.8	8.79	92.1852	5.65677	25.5742	5.4531	2.10229	-7.57796	-3.60462	0.331	0.00245	0.00519	7.54662	7.6704	7.57524	6.55495	6.59535	6.42354	4.9806	4.59893	4.38656	Zranb3	zinc finger, RAN-binding domain containing 3
1455592_at	127.48	15.58	133.773	9.29479	57.0174	7.90195	-1.04936	-2.23581	-2.34618	0.37	0.00174	0.00259	6.87458	7.18404	6.90308	7.14833	7.08575	6.94975	6.02356	5.62226	5.82633	Ltap	loop tail associated protein
1455698_at	251.24	24.85	246.702	2.73942	92.709	12.602	1.01839	-2.70998	-2.66104	0.158	0.000677	0.00568	7.81026	8.09557	7.99851	7.94353	7.96386	7.9323	6.74187	6.45586	6.38049	Tloc1	translocation protein 1
1455829_at	295.98	15.37	267.699	10.9635	128.401	18.5045	1.10564	-2.30512	-2.08487	0.293	0.00492	0.00839	8.12308	8.26875	8.23235	8.12162	8.00335	8.06602	7.20293	6.78601	6.99453	Usp14	ubiquitin specific peptidase 14
1455899_x_at	692.55	271.89	1154.54	46.8711	86.8722	39.0881	-1.66708	-7.97206	-13.2901	0.74	0.00315	0.00796	9.1258	9.00447	9.97359	10.1791	10.1104	10.2274	7.03865	5.87258	6.14059	Socs3	suppressor of cytokine signaling 3
1455927_x_at	876.89	52.3	849.194	58.5321	400.734	42.4656	1.03261	-2.18821	-2.11909	0.619	0.00137	0.00116	9.85475	9.78614	9.68271	9.61216	9.76888	9.80179	8.76474	8.6936	8.46439	2510027N19Rik	Non-SMC element 1 homolog (S. cerevisiae), mRNA (cDNA clone MGC:25737 IMAGE:3984224)
1455983_at	321.42	5.68	267.977	16.2645	117.478	3.98622	1.19943	-2.73601	-2.28108	0.174	2.4e-05	0.000173	8.30175	8.35272	8.33003	8.15934	7.98952	8.04378	6.90941	6.81895	6.89869	Cdca2	cell division cycle associated 2
1456055_x_at	757.77	42.31	467.458	30.5207	176.212	33.5892	1.62104	-4.30032	-2.65281	0.659	0.00277	0.00611	9.49111	9.64977	9.55148	8.81977	8.80696	8.97334	7.74808	7.28453	7.30148	Pold1	polymerase (DNA directed), delta 1, catalytic subunit
1456212_x_at	319.93	132.61	583.734	37.629	46.5679	18.2045	-1.82457	-6.87019	-12.5351	0.629	0.00329	0.00541	7.88773	7.96626	8.88527	9.12742	9.14175	9.29247	6.07866	5.1612	5.18327	Socs3	suppressor of cytokine signaling 3
1456475_s_at	16.06	3.12	120.091	7.42865	7.92767	1.0689	-7.47765	-2.02582	-15.1483	0.764	0.00891	0.000152	3.95875	4.27783	3.72462	6.84087	7.00619	6.87147	3.11449	3.074	2.74442	Prkar2b	protein kinase, cAMP dependent regulatory, type II beta
1457424_at	32.77	6.27	75.5165	4.67789	10.9045	2.10005	-2.30444	-3.00518	-6.92526	0.241	0.00188	0.00127	4.92254	4.81191	5.31777	6.27417	6.13322	6.30311	3.73313	3.32845	3.22809	Eya1	eyes absent 1 homolog (Drosophila)
1460187_at	102.69	7.3	43.0971	9.89951	9.21467	1.82166	2.38276	-11.1442	-4.67701	0.771	0.000758	0.00117	6.74876	6.55914	6.73107	5.46367	5.7126	5.03218	3.47467	3.17654	2.90417	Sfrp1	secreted frizzled-related sequence protein 1
1460468_s_at	46.76	12.82	28.3788	2.0586	12.7579	1.24564	1.64771	-3.66518	-2.22441	0.806	0.00836	0.000449	5.15465	5.92551	5.45555	4.70054	4.88659	4.88527	3.82719	3.58106	3.5984	2810451A06Rik	RIKEN cDNA 2810451A06 gene
1460578_at	108.22	2.08	44.8305	7.88195	18.2009	1.84305	2.41398	-5.94586	-2.46309	0.875	0.00071	0.00375	6.78655	6.73141	6.75509	5.22811	5.45467	5.73213	4.34148	4.06559	4.13632	Fgd5	FYVE, RhoGEF and PH domain containing 5
1460685_at	448.49	24.98	469.241	44.3978	174.532	13.5614	-1.04627	-2.56967	-2.68857	0.998	0.00015	0.000178	8.75036	8.77407	8.89797	8.7542	8.83807	9.01761	7.54172	7.47207	7.31937	Timm17b	translocase of inner mitochondrial membrane 17b
