# Supplementary material for: Transcriptomic and phenotypic analysis of murine embryonic stem cell derived BMP2+ lineage cells: an insight into mesodermal patterning
Source: Genome Biol. 2007 Sep 4;8(9):R184. doi: 10.1186/gb-2007-8-9-r184 (PMC2375022; doi:10.1186/gb-2007-8-9-r184)
Supplement: Additional data file 18 — Normalized Affymetrix dataset for the probe sets identified to be differentially upregulated in BMP2+ cells compared to control EBs (higher than two-fold upregulation, t-test p value < 0.01). [file gb-2007-8-9-r184-S18.xls]

## Sheet: upregulated in BMP2 (2 cond.)
Probesets	avg_BMP2undif	stdev_BMP2undif	avg_BMP2contr7d	stdev_BMP2contr7d	avg_BMP2purom7d	stdev_BMP2purom7d	fc_BMP2undiff_vs_BMP2contr7d	fc_BMP2undiff_vs_BMP2puro7d	fc_BMP2contr7d_vs_BMP2purom7d	ttest_BMP2undif_vs_BMP2contr7d	ttest_sc2_BMP2undif_vs_sc2_BMP2purom7d	ttest_BMP2contr7d_vs_BMP2purom7d	BMP2undif_01	BMP2undif_02	BMP2undif_03	BMP2contr7d_01	BMP2contr7d_02	BMP2contr7d_03	BMP2purom7d_01	BMP2purom7d_02	BMP2purom7d_03	symbol	title
1415726_at	190.66	28.17	307.615	14.1751	756.694	83.5469	-1.61342	3.96881	2.45987	7.19e-05	0.000278	0.00204	7.51768	7.79305	7.38307	8.21105	8.24314	8.33773	9.36684	9.65522	9.65018	Ankrd17	ankyrin repeat domain 17
1415749_a_at	372.47	31.56	376.899	10.7773	1437.86	236.464	-1.01189	3.86033	3.81496	1.49e-06	0.00132	0.00462	8.59361	8.62478	8.39382	8.60418	8.52697	8.54179	10.1946	10.6655	10.5675	Rragc	Ras-related GTP binding C
1415845_at	11.54	0.54	9.12906	0.654896	24.4336	3.22844	1.26409	2.1173	2.67647	0.00109	0.00624	0.00167	3.54651	3.45134	3.58435	3.14023	3.30475	3.11917	4.374	4.69369	4.73807	Syt4	synaptotagmin IV
1415880_a_at	3043.37	170.54	1968.54	182.477	4501.98	403.036	1.54601	1.47927	2.28697	0.000352	0.00605	0.000381	11.5953	11.6361	11.4784	11.0843	10.8277	10.9046	11.9795	12.2188	12.1988	Lamp1	lysosomal membrane glycoprotein 1
1415892_at	167.01	31.79	164.863	15.5506	382.212	35.9504	1.01302	2.28856	2.31836	0.603	0.00563	0.000443	7.20948	7.67035	7.22217	7.19936	7.45199	7.43068	8.41468	8.63251	8.67427	Sgpl1	sphingosine phosphate lyase 1
1415893_at	24.65	2.15	23.6971	3.98102	69.648	4.64695	1.04021	2.82548	2.93909	1.17e-05	0.000127	0.00282	4.48653	4.73848	4.63507	4.81965	4.46184	4.37955	6.00645	6.18024	6.17275	Sgpl1	sphingosine phosphate lyase 1
1415929_at	1639.6	121.8	688.807	45.6027	1586.34	259.941	2.38035	-1.03358	2.30302	0.000152	0.724	0.00573	10.7346	10.5499	10.7446	9.35638	9.53289	9.38841	10.4269	10.8743	10.5558	Map1lc3b	microtubule-associated protein 1 light chain 3 beta
1415940_at	120.82	4.26	116.454	10.3758	866.895	209.169	1.03749	7.1751	7.44412	1.11e-05	0.00489	0.00239	6.86822	6.96933	6.91077	6.96744	6.71377	6.89787	9.33121	10.0486	9.80969	Zfand2a	zinc finger, AN1-type domain 2A
1415941_s_at	57.53	4.84	58.0307	4.83139	435.216	94.9383	-1.0087	7.56503	7.49976	4.89e-06	0.00186	0.00191	5.95735	5.85773	5.71368	5.72602	5.87342	5.96666	8.35799	8.87215	8.99143	Zfand2a	zinc finger, AN1-type domain 2A
1415981_at	180.4	14.53	239.923	8.4021	519.179	37.7268	-1.32995	2.87793	2.16394	0.00095	7.37e-05	0.000678	7.41029	7.62219	7.44348	7.96362	7.87673	7.8772	8.89757	9.0531	9.1018	5031400M07Rik	RIKEN cDNA 5031400M07 gene
1415982_at	101.87	9.46	117.261	9.37229	252.577	37.1066	-1.15109	2.47941	2.15397	1.94e-05	0.00221	0.00437	6.62371	6.81407	6.5617	6.94014	6.93718	6.7339	7.72105	8.04673	8.14114	5031400M07Rik	RIKEN cDNA 5031400M07 gene
1416019_at	42.94	7.71	46.4698	3.87153	96.9495	10.3699	-1.0822	2.25779	2.08629	0.000404	0.00575	0.000867	5.64515	5.46017	5.11867	5.39642	5.63044	5.57751	6.55047	6.76217	6.46874	Dr1	down-regulator of transcription 1
1416023_at	1665.58	51.73	1268.27	70.8869	3803.27	338.144	1.31327	2.28345	2.99878	1.99e-05	0.00172	0.000191	10.7223	10.7322	10.6495	10.2207	10.3189	10.3818	12.0057	11.7491	11.9127	Fabp3	fatty acid binding protein 3, muscle and heart
1416041_at	1996.48	90.86	197.587	7.40727	597.649	80.7934	10.1043	-3.34056	3.02474	1.94e-07	0.00163	0.00263	10.8859	10.993	11.0078	7.5625	7.65739	7.65708	9.43239	9.10226	9.1096	Sgk	serum/glucocorticoid regulated kinase
1416062_at	201.93	19.18	140.077	16.7333	356.318	68.3956	1.44156	1.76456	2.54372	0.000291	0.023	0.00421	7.78047	7.50549	7.67399	7.23777	7.21424	6.91656	8.1591	8.72257	8.49456	Tbc1d15	TBC1 domain family, member 15
1416064_a_at	2851.56	228.61	3922.86	53.3165	9204.46	884.685	-1.37569	3.22787	2.34637	2.48e-05	0.000117	0.00386	11.4621	11.5952	11.3661	11.9272	11.9601	11.9255	13.0051	13.2073	13.2783	Hspa5	heat shock 70kD protein 5 (glucose-regulated protein)
1416067_at	785.77	62.36	796.799	12.0916	5558.39	945.285	-1.01404	7.07381	6.9759	0.00275	0.000627	0.00256	9.59053	9.51599	9.73844	9.61363	9.6563	9.64395	12.1532	12.651	12.4738	Ifrd1	interferon-related developmental regulator 1
1416085_s_at	895.37	88.58	1206.92	50.6747	2658.8	190.047	-1.34795	2.9695	2.20296	1.58e-05	0.000158	0.000355	9.96215	9.71274	9.73048	10.2999	10.1799	10.229	11.2544	11.4517	11.416	Za20d2	zinc finger, A20 domain containing 2
1416090_at	2495.5	55.32	1093.84	66.1797	2383.5	345.421	2.28141	-1.04699	2.17902	0.000153	0.607	0.00623	11.3149	11.2887	11.2511	10.1867	10.0783	10.0153	10.9563	11.3546	11.3135	Pdhb	pyruvate dehydrogenase (lipoamide) beta
1416106_at	310.78	23.52	231.539	7.08089	480.879	54.0846	1.34223	1.54733	2.07688	0.00056	0.00778	0.00517	8.40062	8.21414	8.21649	7.86559	7.89254	7.80586	8.7385	9.06416	8.90758	Kti12	KTI12 homolog, chromatin associated (S. cerevisiae)
1416132_at	43.19	11.43	38.352	4.14782	107.031	8.20579	1.12615	2.47814	2.79074	1.05e-05	0.0168	0.000415	5.21556	5.81685	5.17162	5.34851	5.34872	5.06878	6.67047	6.86409	6.68282	C920006C10Rik	RIKEN cDNA C920006C10 gene
1416231_at	78.29	9.72	42.3456	0.630392	85.7835	0.667015	1.84883	1.09571	2.02579	0.000418	0.324	5.18e-06	6.39133	6.38997	6.06768	5.38964	5.42861	5.39385	6.42797	6.40968	6.43014	Vac14	Vac14 homolog (S. cerevisiae)
1416271_at	97.6	9.99	519.044	17.4224	1291.77	60.654	-5.31807	13.2354	2.48875	0.00254	6.85e-05	2.69e-05	6.72309	6.65441	6.43329	9.07086	9.01131	8.97535	10.3514	10.2587	10.3921	Perp	PERP, TP53 apoptosis effector
1416274_at	42.89	4.06	24.8593	3.6806	59.2382	8.31214	1.72531	1.38117	2.38294	0.000401	0.0426	0.00189	5.49797	5.50099	5.25559	4.85504	4.57555	4.44579	5.63369	5.99268	6.00875	Ctns	cystinosis, nephropathic
1416343_a_at	92.39	4.32	138.101	6.26991	387.3	28.3881	-1.49476	4.19201	2.80447	0.0614	3.78e-05	0.000124	6.60391	6.47665	6.50529	7.05224	7.09378	7.17977	8.49004	8.70143	8.5927	Lamp2	lysosomal membrane glycoprotein 2
1416344_at	247.34	16.42	270.477	31.8789	1038.09	162.916	-1.09355	4.197	3.83798	0.00129	0.00155	0.000541	7.93874	8.04802	7.85798	8.21643	7.8783	8.1226	9.73552	10.1767	10.109	Lamp2	lysosomal membrane glycoprotein 2
1416387_at	324.12	39.3	295.633	13.2363	681.699	65.6414	1.09636	2.10323	2.3059	0.00135	0.00163	0.00125	8.44239	8.4335	8.12286	8.27583	8.14881	8.19547	9.25833	9.53709	9.42996	Pip5k2c	phosphatidylinositol-4-phosphate 5-kinase, type II, gamma
1416408_at	62.44	5.09	59.7149	6.3743	142.784	15.6402	1.04564	2.28673	2.39109	2.1e-05	0.000848	0.000628	5.88114	6.0933	5.9094	6.06488	5.77875	5.84048	6.96443	7.26498	7.22555	Acox1	acyl-Coenzyme A oxidase 1, palmitoyl
1416455_a_at	26.16	2.93	945.128	89.2848	3287.34	213.107	-36.1287	125.663	3.4782	0.000132	3.82e-06	0.000132	4.65207	4.57676	4.88069	9.72521	9.91998	9.99468	11.6152	11.6411	11.786	Cryab	crystallin, alpha B
1416459_at	24.53	5.77	56.4229	4.13417	129.613	7.80392	-2.30016	5.28387	2.29718	0.0101	0.00371	0.00013	4.40342	4.96357	4.40859	5.93433	5.77144	5.7413	7.11464	6.97552	6.95893	Arf2	ADP-ribosylation factor 2
1416531_at	181.53	10.34	384.374	23.6652	1094.99	199.969	-2.11741	6.03198	2.84875	0.146	0.00191	0.00644	7.41335	7.57704	7.51714	8.50875	8.56392	8.68103	9.78328	10.319	10.1375	Gsto1	glutathione S-transferase omega 1
1416543_at	1205.34	20.18	274.222	12.3601	606.531	28.6799	4.39548	-1.98727	2.21182	1.67e-05	0.000523	3e-05	10.2297	10.2141	10.2614	8.17025	8.04598	8.07848	9.18011	9.23482	9.31518	Nfe2l2	nuclear factor, erythroid derived 2, like 2
1416552_at	16412.4	320.44	906.598	0.941625	5696	999.433	18.1033	-2.88138	6.28284	0.00251	0.0076	0.00283	14.0304	13.974	14.0025	9.82301	9.82398	9.82596	12.7398	12.3593	12.2858	Dppa5	developmental pluripotency associated 5
1416555_at	557.48	28.94	418.52	10.9462	863.144	90.6135	1.33203	1.5483	2.06237	5.69e-05	0.00926	0.00526	9.12904	9.19261	9.04275	8.74884	8.7035	8.67414	9.56955	9.81445	9.85981	Ei24	etoposide induced 2.4 mRNA
1416637_at	64.97	11.94	52.8296	2.16158	113.721	11.7443	1.2298	1.75035	2.15259	0.000391	0.0173	0.00215	6.0069	6.27101	5.73781	5.77807	5.66015	5.72919	6.99022	6.76468	6.71824	Slc4a2	solute carrier family 4 (anion exchanger), member 2
1416648_at	662.67	133.71	318.257	18.7645	850.668	71.5439	2.08218	1.2837	2.6729	0.00281	0.14	0.000146	9.33346	9.65156	9.07305	8.40606	8.28789	8.24326	9.65994	9.66135	9.86616	Dnchc1	dynein, cytoplasmic, heavy chain 1
1416660_at	547.12	51.16	394.273	21.1686	900.757	117.417	1.38767	1.64636	2.2846	0.000704	0.00837	0.00382	9.10496	9.22022	8.94922	8.70971	8.58183	8.57353	9.5967	9.97483	9.84817	Eif3s10	eukaryotic translation initiation factor 3, subunit 10 (theta)
1416661_at	108.34	17.46	93.0052	10.8449	205.805	26.7124	1.16488	1.89962	2.21284	0.00119	0.00729	0.00138	6.94522	6.81598	6.47783	6.6929	6.55075	6.35415	7.88316	7.53587	7.6129	Eif3s10	eukaryotic translation initiation factor 3, subunit 10 (theta)
1416688_at	128.56	8.19	15.6088	1.51568	54.2064	8.48648	8.23637	-2.37167	3.47281	0.000496	0.00422	0.000693	6.9933	7.10086	6.9189	3.92269	3.84443	4.11244	5.66043	5.99783	5.58909	Snap91	synaptosomal-associated protein 91
1416702_at	33.38	4.13	12.8267	2.33232	31.1956	6.05467	2.60238	-1.07002	2.43208	0.000765	0.6	0.00443	5.2364	5.04339	4.88083	3.73119	3.89716	3.36472	4.73734	5.25074	4.84995	Serpini1	serine (or cysteine) peptidase inhibitor, clade I, member 1
1416738_at	77.76	7.42	75.174	2.06836	196.32	21.4537	1.0344	2.52469	2.61154	0.00166	0.000434	0.00282	6.38572	6.32627	6.11734	6.23974	6.26708	6.18857	7.44819	7.76509	7.62053	Brap	BRCA1 associated protein
1416751_a_at	351.8	28.78	162.413	9.41607	756.151	143.012	2.16608	2.14938	4.65572	3.14e-05	0.0124	0.00326	8.45005	8.5758	8.34036	7.28425	7.30523	7.43634	9.22601	9.77855	9.62814	Ddx20	DEAD (Asp-Glu-Ala-Asp) box polypeptide 20
1416769_s_at	1046	97.83	699.363	15.6792	1950.86	183.444	1.49565	1.86507	2.78948	0.000275	0.00127	0.00193	10.1772	9.97133	9.93118	9.41219	9.46574	9.47103	10.7663	11.0254	10.9848	Atp6v0b	ATPase, H+ transporting, V0 subunit B
1416800_at	240.66	17.13	155.647	7.56564	331.105	37.9636	1.54619	1.37582	2.12728	0.000148	0.0248	0.00347	7.8358	8.0237	7.86587	7.35743	7.22131	7.26429	8.16669	8.45363	8.47318	Trpm7	transient receptor potential cation channel, subfamily M, member 7
1416852_a_at	56.9	12.6	63.479	5.96716	154.748	12.517	-1.11562	2.71965	2.43778	8.9e-05	0.0112	0.000252	5.9821	6.02465	5.4059	5.88577	5.93139	6.13507	7.14035	7.37198	7.29936	Ncdn	neurochondrin
1416856_at	906.71	28.77	832.198	19.7059	2251.04	302.897	1.08954	2.48264	2.70493	5.6e-05	0.00587	0.00554	9.87194	9.81911	9.78101	9.73817	9.67201	9.69136	10.8959	11.2706	11.215	3230401D17Rik	RIKEN cDNA 3230401D17 gene
1416861_at	115.51	13.62	229.494	8.39681	516.211	71.6023	-1.98679	4.46897	2.24934	0.00218	0.000187	0.00728	6.92297	6.96846	6.643	7.78096	7.8808	7.86323	8.77352	9.17427	9.05875	Stam	signal transducing adaptor molecule (SH3 domain and ITAM motif) 1
1416899_at	1464.45	68.34	157.135	23.4837	630.676	18.8154	9.31969	-2.32203	4.01359	0.0277	4.36e-05	0.00323	10.5913	10.4856	10.4684	7.02258	7.41382	7.41669	9.25801	9.29896	9.34401	Utf1	undifferentiated embryonic cell transcription factor 1
1416904_at	88.2	16.29	117.139	7.99948	235.821	34.1899	-1.3281	2.67371	2.01318	0.488	0.00209	0.00682	6.37037	6.7351	6.23552	6.9131	6.94128	6.75494	7.62145	7.96261	8.02842	Mbnl1	muscleblind-like 1 (Drosophila)
1416926_at	975.67	60.43	944.444	75.231	2547.5	230.96	1.03306	2.61103	2.69735	0.000134	0.000265	0.000171	9.98142	9.98046	9.82319	9.77129	9.99944	9.87014	11.161	11.4177	11.3537	Trp53inp1	transformation related protein 53 inducible nuclear protein 1
1416927_at	77.38	8.38	75.9677	5.8984	187.358	19.3171	1.01859	2.42127	2.46628	0.0175	0.000544	0.000354	6.3955	6.32097	6.08792	6.3392	6.27573	6.11813	7.43939	7.48434	7.71037	Trp53inp1	transformation related protein 53 inducible nuclear protein 1
1416953_at	141.85	18.98	646.459	21.5594	2052.03	52.2274	-4.55735	14.4662	3.17425	0.00331	0.000585	2.3e-06	7.1568	7.32545	6.93626	9.38626	9.33068	9.2907	11.0235	10.9598	11.0243	Ctgf	connective tissue growth factor
1416958_at	352.75	20.53	107.17	5.17603	749.62	177.623	3.29151	2.12508	6.9947	0.242	0.0327	0.0046	8.50664	8.51367	8.36225	6.77539	6.66153	6.79092	9.09871	9.788	9.67338	Nr1d2	nuclear receptor subfamily 1, group D, member 2
1416969_at	291.79	14.8	188.897	20.3337	495.459	74.1255	1.54471	1.698	2.62291	0.00133	0.0196	0.00156	8.2181	8.24155	8.10291	7.50223	7.43842	7.72748	8.69217	9.12437	9.00747	Gtse1	G two S phase expressed protein 1
1416974_at	84.74	5.91	113.566	6.67722	235.381	38.8363	-1.34017	2.77769	2.07264	0.000451	0.00307	0.00903	6.35691	6.51609	6.33492	6.92008	6.76006	6.7971	7.70472	8.12889	7.76555	Stam2	signal transducing adaptor molecule (SH3 domain and ITAM motif) 2
1416998_at	894.4	94.65	471.81	18.9446	1033.94	95.66	1.89568	1.15602	2.19144	0.000517	0.15	0.0013	9.9261	9.84716	9.62439	8.83436	8.9454	8.86413	9.94146	10.1602	9.92818	Rrs1	RRS1 ribosome biogenesis regulator homolog (S. cerevisiae)
1417001_a_at	1869.47	48.93	1074.98	72.2983	2205.19	147.257	1.73907	1.17958	2.05138	0.000337	0.0366	0.000197	10.8898	10.8241	10.8903	9.96064	10.1532	10.0898	11.0147	11.2055	11.0935	D4Wsu53e	DNA segment, Chr 4, Wayne State University 53, expressed
1417016_at	397.3	40.73	234.914	5.02602	584.135	90.7338	1.69126	1.47026	2.48659	0.00104	0.0352	0.00981	8.67351	8.75287	8.46023	7.88716	7.84065	7.89949	8.90552	9.32589	9.30172	Mapkapk5	MAP kinase-activated protein kinase 5
1417022_at	1745.19	175.37	159.739	3.5402	527.218	89.9343	10.9252	-3.31019	3.30049	0.00199	0.00158	0.00676	10.9039	10.7764	10.6125	7.28385	7.34636	7.3278	8.74038	9.2351	9.10685	Slc7a3	solute carrier family 7 (cationic amino acid transporter, y+ system), member 3
1417089_a_at	92.5	9.18	22.5266	0.43547	50.9445	3.21286	4.10625	-1.8157	2.26152	0.00277	0.00171	0.00089	6.45785	6.68739	6.43507	4.46279	4.49967	4.51768	5.66215	5.76287	5.58183	Ckmt1	creatine kinase, mitochondrial 1, ubiquitous
1417091_at	467.44	58.65	259.799	26.7748	561.194	28.3007	1.79924	1.20057	2.16011	0.00288	0.102	0.00136	8.79641	9.06087	8.72668	7.91833	7.9478	8.1828	9.05141	9.19571	9.14624	Chuk	conserved helix-loop-helix ubiquitous kinase
1417191_at	286.57	5.71	275.908	11.4325	1399.04	251.415	1.03864	4.88201	5.07066	0.000222	0.00437	0.00323	8.18995	8.16518	8.13259	8.05783	8.17303	8.09082	10.129	10.6505	10.5215	Dnajb9	DnaJ (Hsp40) homolog, subfamily B, member 9
1417203_at	103.66	4.52	155.737	14.0894	327.189	21.3962	-1.50238	3.15637	2.10091	0.0705	4.92e-05	0.00055	6.74609	6.62374	6.71451	7.29798	7.13856	7.40038	8.24198	8.42013	8.39351	Ethe1	ethylmalonic encephalopathy 1
1417254_at	304.23	45.36	140.697	5.67893	456.464	43.8746	2.16231	1.50039	3.24431	0.0113	0.0255	0.000537	8.38217	8.35342	7.97724	7.17636	7.06811	7.16247	8.70072	8.97484	8.8143	Spata5	spermatogenesis associated 5
1417273_at	134.27	10.12	18.111	1.4987	75.9777	8.28102	7.41372	-1.76723	4.19511	0.00076	0.0025	8.04e-05	6.94812	7.16525	7.08544	4.28331	4.19824	4.0448	6.20695	6.41123	6.10754	Pdk4	pyruvate dehydrogenase kinase, isoenzyme 4
1417287_at	105.1	4.94	160.982	1.06662	326.763	24.7849	-1.53171	3.10906	2.0298	9.2e-05	8.74e-05	0.00348	6.77886	6.64327	6.72169	7.31976	7.33734	7.33512	8.47142	8.30847	8.26829	H13	histocompatibility 13
1417301_at	63.78	0.5	69.224	1.01176	180.4	24.0323	-1.08536	2.82847	2.60603	9.75e-05	0.00585	0.00656	6.00151	6.00151	5.98176	6.08875	6.12723	6.12331	7.2554	7.61924	7.58341	Fzd6	frizzled homolog 6 (Drosophila)
1417311_at	179.29	6.47	575.191	27.3018	1176.24	127.037	-3.20816	6.56052	2.04495	0.0558	0.000409	0.00286	7.46969	7.44358	7.5432	9.09719	9.16896	9.23429	10.0278	10.3412	10.2138	Crip2	cysteine rich protein 2
1417373_a_at	3339.72	148.77	633.186	15.1622	1574.74	246.674	5.27447	-2.12081	2.487	0.137	0.00879	0.00812	11.6896	11.7745	11.6496	9.28056	9.29284	9.34523	10.4333	10.8556	10.5397	Tuba4	tubulin, alpha 4
1417374_at	863.23	49.47	178.01	15.9572	396.586	26.0475	4.84933	-2.17665	2.22789	7.95e-05	0.000108	0.000424	9.74808	9.83646	9.67152	7.58949	7.4955	7.33066	8.56303	8.73604	8.58931	Tuba4	tubulin, alpha 4
1417408_at	58.53	6.44	180.073	17.2601	637.691	162.111	-3.07659	10.8951	3.54129	0.00206	0.00118	0.00751	6.03692	5.82798	5.73146	7.36495	7.46397	7.63533	9.6555	8.91651	9.28396	F3	coagulation factor III
1417448_at	110.22	27.96	133.437	6.77871	281.323	19.3642	-1.21064	2.55238	2.10829	6.31e-06	0.0184	0.0002	7.10791	6.79057	6.35794	7.03038	7.00489	7.1411	8.03186	8.23091	8.13861	1810008A18Rik	RIKEN cDNA 1810008A18 gene
1417473_a_at	42.67	10.39	19.1776	1.615	42.3017	7.67181	2.22499	-1.00871	2.20579	0.00481	0.999	0.00719	5.74886	5.35964	5.05229	4.15441	4.38945	4.23013	5.66961	5.31635	5.17626	Ppcs	phosphopantothenoylcysteine synthetase
1417482_at	514.69	18.03	35.8346	3.66024	494.847	20.0696	14.3629	-1.0401	13.8092	0.00223	0.275	8.72e-05	8.99314	9.06263	8.96512	5.14602	5.31068	5.01819	8.88207	8.97771	8.99032	Tex19	testis expressed gene 19
1417516_at	625.74	24.31	249.398	9.27565	3106.26	1042.62	2.509	4.96413	12.455	0.0035	0.0177	0.00702	9.26963	9.24517	9.35129	7.95607	7.91114	8.01773	10.932	11.96	11.7233	Ddit3	DNA-damage inducible transcript 3
1417551_at	79.22	7.81	79.2446	6.94274	187.716	30.7245	-1.00031	2.36955	2.36882	0.000134	0.00397	0.00502	6.41745	6.35262	6.13889	6.44719	6.22885	6.23794	7.25068	7.67072	7.69417	Cln3	ceroid lipofuscinosis, neuronal 3, juvenile (Batten, Spielmeyer-Vogt disease)
1417566_at	24.89	6.64	131.083	5.47617	317.595	30.9953	-5.26648	12.76	2.42286	0.00289	0.00132	0.00125	4.55991	5.00377	4.2483	7.00192	6.99636	7.10224	8.16812	8.4493	8.302	Abhd5	abhydrolase domain containing 5
1417609_at	156.04	12.53	152.792	13.8378	314.837	47.52	1.02126	2.01767	2.06055	0.0715	0.00489	0.00377	7.41363	7.21293	7.22175	7.21605	7.39421	7.14444	8.18421	8.5297	8.15013	Ube2a	ubiquitin-conjugating enzyme E2A, RAD6 homolog (S. cerevisiae)
1417658_at	27.96	7.23	12.8295	1.33642	29.6561	1.657	2.17936	1.06066	2.31156	0.000182	0.641	0.00125	4.48378	5.17518	4.66592	3.49956	3.78907	3.73924	4.83624	4.98016	4.84995	Tbrg4	transforming growth factor beta regulated gene 4
1417674_s_at	309.46	19.17	180.392	10.2914	366.332	19.8539	1.71548	1.18378	2.03075	3.1e-05	0.025	0.000105	8.17622	8.2841	8.35486	7.40067	7.51765	7.5619	8.42671	8.5414	8.5786	Golga4	golgi autoantigen, golgin subfamily a, 4
1417675_a_at	335.64	27.35	112.801	11.0797	278.919	41.5106	2.97551	-1.20336	2.47267	0.000521	0.151	0.00188	8.45051	8.46347	8.24846	6.90954	6.64479	6.88407	7.87621	8.3103	8.15165	Mdn1	midasin homolog (yeast)
1417693_a_at	1221.49	17.79	416.652	27.6554	1332.79	112.28	2.93168	1.09112	3.19882	0.000128	0.213	6.27e-05	10.2697	10.263	10.2303	8.79914	8.60848	8.69416	10.3027	10.314	10.514	Gab1	growth factor receptor bound protein 2-associated protein 1
1417694_at	1050.54	117.46	365.722	8.41884	1187.11	81.587	2.87251	1.13	3.24594	0.659	0.192	0.00038	10.049	10.1841	9.85941	8.50776	8.55025	8.48503	10.1262	10.1883	10.3185	Gab1	growth factor receptor bound protein 2-associated protein 1
1417707_at	22.19	3.76	16.9191	2.38556	42.4723	2.41782	1.31154	1.91403	2.51032	0.000505	0.015	0.00351	4.68961	4.48865	4.19432	4.1093	4.25673	3.84616	5.49864	5.37738	5.34474	B230342M21Rik	RIKEN cDNA B230342M21 gene
1417760_at	2373.24	266.5	9.70026	0.05388	196.062	53.4175	244.657	-12.1045	20.212	7.32e-06	0.000973	0.00255	11.3323	11.2698	11.0168	3.28528	3.27933	3.26941	8.00166	7.27086	7.47132	Nr0b1	nuclear receptor subfamily 0, group B, member 1
1417791_a_at	471.88	52.45	173.134	11.2747	368.702	28.1782	2.72552	-1.27984	2.12958	0.0342	0.044	0.000221	8.92417	9.01116	8.69304	7.37113	7.39026	7.53986	8.43205	8.4947	8.6439	Zfml	zinc finger, matrin-like
1417816_s_at	27.58	1.88	18.58	2.76108	37.5622	2.11258	1.48439	1.36194	2.02164	0.00163	0.00406	0.00757	4.76543	4.88863	4.69637	3.99696	4.19423	4.42412	5.14674	5.30926	5.23305	Tde1	tumor differentially expressed 1
1417856_at	33.32	7.45	23.7255	0.513195	74.5596	11.2775	1.40439	2.23768	3.14259	0.00213	0.0101	0.00572	5.33679	5.08674	4.67526	4.53231	4.58133	4.59078	5.94433	6.35641	6.32491	Relb	avian reticuloendotheliosis viral (v-rel) oncogene related B
1417902_at	348.43	29.47	330.76	21.5137	1121.66	236.972	1.05342	3.21919	3.39116	0.000968	0.00582	0.00706	8.2966	8.5185	8.50839	8.35742	8.27974	8.4657	9.75995	10.3834	10.1826	Slc19a2	solute carrier family 19 (thiamine transporter), member 2
1417945_at	4866.2	331.52	242.82	25.1811	765.165	111.659	20.0404	-6.35967	3.15117	0.0233	0.000379	0.000597	12.3475	12.1517	12.2399	7.73974	8.00889	8.00637	9.78756	9.54997	9.37092	Pou5f1	POU domain, class 5, transcription factor 1
1417946_at	78.12	16.36	7.42137	1.46386	45.4624	7.87857	10.5264	-1.71834	6.12587	6.85e-05	0.0331	0.000258	6.40164	6.49657	5.89531	3.18697	2.7416	2.69355	5.76975	5.3578	5.35124	Abhd3	abhydrolase domain containing 3
1417960_at	13.09	2.74	18.5949	5.18195	191.097	38.8099	-1.42055	14.5987	10.2768	2.01e-05	0.000106	0.000438	3.71699	3.98125	3.36748	4.59521	4.14455	3.79986	7.20442	7.67227	7.7933	Cpeb1	cytoplasmic polyadenylation element binding protein 1
1417964_at	581.8	62.39	345.66	29.2181	836.61	51.9107	1.68316	1.43797	2.42032	0.000583	0.0123	0.000232	9.17867	9.33384	9.02402	8.53921	8.29572	8.4542	9.61	9.72091	9.78871	Ap3d1	adaptor-related protein complex 3, delta 1 subunit
1417968_a_at	43.09	2.75	28.6309	4.46197	66.1872	3.30529	1.50502	1.53602	2.31174	0.000206	0.00104	0.00603	5.33005	5.51473	5.43683	5.07427	4.75188	4.6587	6.12038	6.04499	5.97647	Mbd1	methyl-CpG binding domain protein 1
1417975_at	21.59	2.25	23.6878	3.53882	55.7563	10.6392	-1.09717	2.5825	2.3538	0.000734	0.0052	0.0049	4.59477	4.32127	4.3662	4.62177	4.73699	4.30569	5.47824	6.03909	5.83121	Kpna4	karyopherin (importin) alpha 4
1417990_at	117.16	18.22	18.0869	1.75703	39.5458	4.89097	6.47762	-2.96264	2.18643	0.0017	0.00102	0.00134	6.92175	6.60355	7.0551	4.14731	4.32181	4.04809	5.11142	5.47075	5.31185	Ppp1r14d	protein phosphatase 1, regulatory (inhibitor) subunit 14D
1418015_at	154.27	10.94	127.965	17.4585	302.528	40.8705	1.20556	1.96103	2.36415	0.00227	0.00518	0.00151	7.29113	7.35614	7.15317	7.2098	6.9017	6.86159	8.00742	8.39601	8.29188	Pum2	pumilio 2 (Drosophila)
1418025_at	239.36	63.67	378.908	15.0685	894.259	141.802	-1.58301	3.73604	2.36009	0.000955	0.0029	0.00827	7.6266	7.69917	8.28838	8.50049	8.61239	8.58193	9.56276	10.0218	9.79265	Bhlhb2	basic helix-loop-helix domain containing, class B2
1418072_at	344.18	48.31	275.598	23.775	960.259	202.925	1.24885	2.78999	3.48428	0.0944	0.00465	0.00532	8.57862	8.49336	8.17921	7.98206	8.09638	8.23012	9.51825	10.1347	9.99903	Hist1h2bc	histone 1, H2bc
1418076_at	246.48	24.92	270.12	20.7908	655.289	87.9237	-1.09591	2.65859	2.42592	0.0267	0.00099	0.00206	7.89902	8.0999	7.82261	8.09535	7.95333	8.17503	9.1142	9.47931	9.44693	St14	suppression of tumorigenicity 14 (colon carcinoma)
1418090_at	43.32	3.53	28.9783	2.82588	91.7287	17.1029	1.49491	2.11747	3.16542	0.0946	0.012	0.00293	5.3938	5.56407	5.34402	5.00537	4.81625	4.73566	6.20298	6.75059	6.55212	Plvap	plasmalemma vesicle associated protein
1418105_at	29.7	6.56	35.4674	3.40922	238.255	65.5863	-1.19419	8.02206	6.71759	0.000172	0.00088	0.00439	4.61601	5.21247	4.78168	5.29961	5.08039	5.05234	7.39908	8.22454	7.94757	Stmn4	stathmin-like 4
1418110_a_at	778.71	85.79	44.1307	5.09174	155.057	6.88816	17.6455	-5.02209	3.51358	0.085	0.000426	0.000829	9.42972	9.74954	9.61779	5.37964	5.64354	5.34945	7.34847	7.24596	7.23273	Inpp5d	inositol polyphosphate-5-phosphatase D
1418151_at	56.04	8.72	142.73	5.83599	294.264	23.5131	-2.54693	5.25096	2.06168	0.00118	0.000606	0.00076	5.84284	6.00009	5.54599	7.10174	7.21855	7.14875	8.32629	8.11202	8.15559	Mtmr4	myotubularin related protein 4
1418178_at	93.33	8.87	31.6268	8.02693	298.709	54.2632	2.95098	3.20057	9.4448	0.106	0.00196	0.000346	6.68552	6.41688	6.51749	5.34785	4.83839	4.67504	7.99827	8.49054	8.1332	Ina	internexin neuronal intermediate filament protein, alpha
1418189_s_at	1424.89	212.81	945.517	69.5241	2649.79	358.415	1.507	1.85964	2.80247	0.00408	0.0054	0.00105	10.3725	10.7049	10.3217	9.99047	9.77881	9.87782	11.2224	11.2886	11.5786	Malat1	metastasis associated lung adenocarcinoma transcript 1 (non-coding RNA)
1418203_at	245.07	17.44	341.491	16.7037	888.034	87.5663	-1.39344	3.62359	2.60046	0.00014	0.000105	0.000772	7.81583	7.97438	8.01336	8.34119	8.42	8.48246	9.63721	9.80899	9.92298	Pmaip1	phorbol-12-myristate-13-acetate-induced protein 1
1418248_at	131.41	6.21	190.166	7.88387	506.152	52.0935	-1.44712	3.8517	2.66164	0.00248	0.000426	0.00131	7.03872	6.96766	7.10413	7.50051	7.60914	7.60117	8.80982	9.1045	9.02022	Gla	galactosidase, alpha
1418253_a_at	14.77	2.2	52.4702	4.51584	247.933	55.6952	-3.55248	16.7863	4.72522	0.00224	0.000266	0.00423	3.79008	4.11212	3.72198	5.69126	5.59717	5.84128	7.52085	8.1388	8.12045	Hspa4l	heat shock 70kDa protein 4 like
1418279_a_at	169.38	17.36	27.5066	5.96916	105.213	16.5505	6.1578	-1.60988	3.825	0.165	0.0183	0.00135	7.42728	7.53305	7.2366	5.08153	4.4605	4.73568	6.43515	6.88316	6.79526	Akap1	A kinase (PRKA) anchor protein 1
1418283_at	320.01	60.57	674.748	41.3709	1761.03	184.882	-2.10852	5.50304	2.6099	0.00434	0.000499	0.000681	8.60614	8.18239	8.12851	9.30622	9.48342	9.39953	10.8342	10.8955	10.6004	Cldn4	claudin 4
1418301_at	35.84	1.87	73.258	3.09581	150.904	21.73	-2.04403	4.2105	2.0599	0.0006	0.00139	0.00919	5.23337	5.17098	5.08248	6.12856	6.25	6.20359	7.00386	7.4237	7.25433	Irf6	interferon regulatory factor 6
1418344_at	88.65	8.75	15.5869	2.25592	43.4677	3.77748	5.68746	-2.03945	2.78873	0.0075	0.00071	0.0014	6.39979	6.6251	6.37168	3.72309	3.98758	4.14504	5.33967	5.57647	5.39882	Tmem8	transmembrane protein 8 (five membrane-spanning domains)
1418362_at	5159.49	33.69	58.1702	7.46282	897.182	295.938	88.6965	-5.75077	15.4234	0.000341	0.0104	0.00152	12.3253	12.3435	12.3301	5.99442	5.635	5.93224	10.2619	9.36012	9.65559	Zfp42	zinc finger protein 42
1418375_at	138.51	12.91	74.6437	7.9661	159.481	24.235	1.85562	1.15141	2.13657	0.0154	0.266	0.00295	6.96067	7.2292	7.13888	6.31665	6.03257	6.29943	7.10745	7.53682	7.27472	Mbd6	methyl-CpG binding domain protein 6
1418401_a_at	333.47	37.01	224.43	17.4415	484.243	62.3711	1.48585	1.45213	2.15766	0.000304	0.0198	0.00221	8.26881	8.55451	8.30379	7.93279	7.72716	7.76192	8.72684	9.09877	8.90919	Dusp16	dual specificity phosphatase 16
1418406_at	370.15	44.2	19.2484	4.60021	65.7608	17.0421	19.2302	-5.62874	3.41643	0.0129	0.00174	0.00389	8.31808	8.62222	8.63393	4.3559	3.82362	4.53043	5.75594	6.41465	5.85629	Pde8a	phosphodiesterase 8A
1418434_at	1333.81	179.28	118.235	3.95272	353.378	23.3268	11.281	-3.77445	2.98877	0.0115	0.000712	0.000129	10.356	10.5732	10.1889	6.89168	6.92968	6.83357	8.38969	8.56885	8.43051	Mkrn1	makorin, ring finger protein, 1
1418435_at	1116.43	85.91	196.626	2.27529	696.744	25.7242	5.67794	-1.60235	3.5435	0.000541	0.00318	9.02e-05	10.1864	10.1883	9.99045	7.61753	7.63671	7.60349	9.38165	9.47633	9.47348	Mkrn1	makorin, ring finger protein, 1
1418449_at	65.64	5.7	143.612	19.3562	358.242	17.331	-2.18787	5.45768	2.49451	0.0236	6.2e-05	0.00318	5.89924	6.15043	6.04888	7.36237	7.12844	6.9815	8.50821	8.40403	8.5387	Lad1	ladinin
1418453_a_at	749.6	36.3	139.549	25.5231	345.94	35.0985	5.37159	-2.16685	2.47899	0.0241	0.0016	0.00354	9.52154	9.62741	9.49766	7.39645	7.02167	6.90962	8.57671	8.28386	8.42771	Atp1b1	ATPase, Na+/K+ transporting, beta 1 polypeptide
1418497_at	33.47	2.9	62.3384	3.80987	234.782	43.5793	-1.86251	7.01469	3.76625	0.00241	0.000958	0.00432	5.04528	4.94566	5.19269	5.9514	6.05217	5.87721	7.52735	8.02926	8.01467	Fgf13	fibroblast growth factor 13
1418503_at	2601.03	187.65	773.635	17.5875	2242.01	108.011	3.36209	-1.16013	2.89803	0.00197	0.0523	7.86e-05	11.3802	11.4241	11.2226	9.57712	9.63288	9.57578	11.0665	11.2035	11.1184	Hspa9a	heat shock protein 9A
1418504_at	3148.41	206.39	1066.9	88.4847	3097.89	256.397	2.95098	-1.01631	2.90363	1.55e-05	0.799	9.81e-05	11.6615	11.6855	11.5079	10.1864	10.0248	9.95667	11.4523	11.6697	11.659	Hspa9a	heat shock protein 9A
1418520_at	20.56	1.97	34.6933	2.66572	91.0323	6.29368	-1.68742	4.42764	2.62392	0.000376	6.72e-05	9.06e-05	4.41618	4.46004	4.19552	5.10552	5.22811	5.00765	6.61908	6.44703	6.45208	Tgoln1	trans-golgi network protein
1418523_at	61.65	3.4	34.0188	2.85299	70.7191	3.04908	1.81223	1.14711	2.07882	0.000318	0.0289	0.00103	5.92312	6.0319	5.87889	5.14636	4.94188	5.16605	6.08088	6.20532	6.1432	Arih2	ariadne homolog 2 (Drosophila)
1418571_at	113.83	28.06	461.295	36.984	2498.89	443.288	-4.05249	21.9529	5.41713	0.000995	8.39e-05	0.00113	7.19051	6.56851	6.65105	8.75737	8.80757	8.97463	10.9911	11.5111	11.312	Tnfrsf12a	tumor necrosis factor receptor superfamily, member 12a
1418572_x_at	53.61	11.03	294.865	24.3488	1656.85	327.158	-5.50019	30.9057	5.61902	3.56e-05	3.08e-05	0.00166	5.50609	5.6214	6.04772	8.16648	8.10427	8.33134	10.3622	10.943	10.7191	Tnfrsf12a	tumor necrosis factor receptor superfamily, member 12a
1418591_at	18.12	4.79	23.7967	1.60833	49.9114	6.99434	-1.31329	2.75449	2.0974	0.000183	0.0113	0.00414	4.23417	4.49278	3.70244	4.67069	4.56435	4.47647	5.45384	5.84686	5.59544	Dnaja4	DnaJ (Hsp40) homolog, subfamily A, member 4
1418627_at	274.35	11.57	153.741	15.1978	517.303	37.3126	1.7845	1.88556	3.36477	0.0118	0.000739	0.000116	8.1661	8.08193	8.04901	7.24671	7.12478	7.40758	8.89306	9.0954	9.04844	Gclm	glutamate-cysteine ligase , modifier subunit
1418635_at	69.79	9.87	64.458	8.98457	130.484	13.2428	1.08272	1.86966	2.02432	0.00423	0.00484	0.00346	6.13581	6.31084	5.89904	6.09568	5.75964	6.14583	6.88892	7.17702	7.00255	Etv3	ets variant gene 3
1418637_at	73.21	2.92	62.6028	8.00144	148.464	2.55142	1.16944	2.02791	2.37151	7.04e-05	0.000187	0.00658	6.14471	6.25611	6.17896	5.76287	5.98288	6.13471	7.23866	7.21373	7.18908	Etv3	ets variant gene 3
1418640_at	363.18	34.53	56.2621	5.58949	243.98	28.4441	6.45514	-1.48856	4.33649	0.000124	0.0123	0.000107	8.63041	8.5151	8.35486	5.84183	5.64982	5.93605	7.72321	8.04022	8.00783	Sirt1	sirtuin 1 ((silent mating type information regulation 2, homolog) 1 (S. cerevisiae)
1418659_at	73.23	4.88	38.5352	2.68306	110.834	18.0331	1.90034	1.5135	2.87617	0.00173	0.0375	0.00324	6.14535	6.30114	6.13043	5.29669	5.15182	5.34867	6.52299	6.99879	6.81565	Clock	circadian locomoter output cycles kaput
1418666_at	11.17	2.13	18.559	2.33065	39.8507	4.32648	-1.6615	3.56766	2.14724	0.0309	0.00136	0.00133	3.76221	3.38166	3.25088	4.40663	4.14062	4.07292	5.30334	5.15854	5.47077	Ptx3	pentraxin related gene
1418684_at	177.58	16.21	66.6257	9.60353	138.248	9.73471	2.66534	-1.28451	2.07499	4.58e-05	0.0241	0.0039	7.31499	7.56934	7.52027	6.28003	5.93929	5.9261	6.98927	7.17702	7.15968	2310012P17Rik	RIKEN cDNA 2310012P17 gene
1418718_at	64.29	15.59	119.54	11.796	526.263	58.42	-1.85939	8.18576	4.40238	0.00743	0.000836	8.4e-05	5.75261	5.8259	6.36135	7.04606	6.76526	6.87884	8.84203	9.12122	9.13702	Cxcl16	chemokine (C-X-C motif) ligand 16
1418801_at	215.19	6.32	91.3887	11.1523	186.675	33.8502	2.35467	-1.15275	2.04265	0.0118	0.299	0.00886	7.70847	7.79286	7.74583	6.6176	6.29496	6.60661	7.21066	7.72473	7.64653	Zkscan1	zinc finger with KRAB and SCAN domains 1
1418819_at	75.79	8.54	73.5917	3.42713	205.17	24.9884	1.02987	2.70709	2.78795	0.0105	0.000541	0.00193	6.31445	6.35368	6.04467	6.2195	6.25666	6.12509	7.48356	7.83754	7.6991	Arl10c	ADP-ribosylation factor-like 10C
1418843_at	39.04	8.5	84.7736	8.24899	239.405	11.2263	-2.17145	6.1323	2.82405	0.000209	0.00398	0.00053	5.53051	4.89055	5.36621	6.34395	6.30173	6.55769	7.84332	7.88803	7.97543	Slc30a4	solute carrier family 30 (zinc transporter), member 4
1418872_at	125.02	18.96	90.4688	5.29739	530.488	52.7216	1.38191	4.24323	5.86377	0.0113	0.00036	5.77e-05	7.18743	6.91564	6.76259	6.4054	6.51423	6.57341	9.00813	8.92873	9.20273	Abcb1b	ATP-binding cassette, sub-family B (MDR/TAP), member 1B
1418898_at	51.99	8.17	91.8724	7.42723	212.508	5.86379	-1.76712	4.08748	2.31308	0.000265	0.00303	0.00138	5.93625	5.51516	5.6152	6.38886	6.54542	6.6208	7.70335	7.77628	7.7134	Lin7c	lin 7 homolog c (C. elegans)
1418901_at	286.9	22.82	201.574	4.92395	569.793	98.6931	1.4233	1.98603	2.82672	0.0345	0.0123	0.00926	8.27217	8.16996	8.04194	7.6648	7.68427	7.61556	8.843	9.34191	9.23182	Cebpb	CCAAT/enhancer binding protein (C/EBP), beta
1418943_at	14.1	2.07	13.1548	1.98873	27.6678	1.67434	1.07186	1.96226	2.10326	0.217	0.00725	0.006	3.60458	4.02467	3.79144	3.66106	3.93991	3.51943	4.68899	4.8589	4.81715	B230120H23Rik	RIKEN cDNA B230120H23 gene
1418968_at	91.76	11.24	84.8486	12.3261	309.383	28.5493	1.08146	3.37165	3.64629	0.0157	0.000242	0.000497	6.69777	6.49046	6.34953	6.61319	6.37936	6.19772	8.13832	8.40419	8.26498	Rb1cc1	RB1-inducible coiled-coil 1
1418978_at	19.17	2.49	15.7948	2.15356	32.0712	5.35702	1.21369	1.67299	2.03048	0.000798	0.0158	0.00531	4.3531	4.37615	4.02685	3.8562	4.19221	3.87009	4.756	5.2361	4.97742	MGI:1927479	transcriptional regulator protein
1418983_at	12.06	0.91	34.2994	2.29873	96.5702	6.81766	-2.84406	8.00748	2.81551	0.00152	4.5e-06	4.97e-05	3.63315	3.67131	3.46297	5.20549	5.02386	5.06462	6.5658	6.50556	6.70208	Inadl	InaD-like (Drosophila)
1419063_at	15.12	1.97	8.32406	1.19085	27.1603	0.629398	1.81642	1.79632	3.26287	5.29e-05	0.0127	0.00445	4.11953	3.82915	3.78417	3.19396	2.79892	3.14761	4.74007	4.74819	4.80125	Ugt8a	UDP galactosyltransferase 8A
1419078_at	8.36	0.94	13.3492	1.60457	38.1731	5.43977	-1.59679	4.56616	2.85958	0.0052	0.000235	0.000848	2.90619	3.22773	3.03649	3.52673	3.86228	3.80519	4.99631	5.38542	5.35055	Nin	ninein
1419106_at	377.46	27.15	10.209	2.03043	27.9555	7.90321	36.9732	-13.5022	2.73832	5.06e-06	0.00226	0.00929	8.66028	8.56042	8.45233	2.99873	3.58256	3.41332	5.19384	4.39944	4.70935	2210409E12Rik	RIKEN cDNA 2210409E12 gene
1419162_s_at	37.82	5.6	35.9985	5.11418	111.569	2.46156	1.0506	2.95	3.09927	0.0187	0.00521	0.00443	5.02668	5.45055	5.21411	4.9506	5.36283	5.16681	6.76626	6.80989	6.82853	Dnajc3	DnaJ (Hsp40) homolog, subfamily C, member 3
1419168_at	91.09	6.19	73.1809	11.4641	187.567	32.3469	1.24472	2.05914	2.56306	0.0159	0.0123	0.00269	6.4182	6.49186	6.61097	6.26847	6.3607	5.91345	7.24512	7.74509	7.61809	Mapk6	mitogen-activated protein kinase 6
1419169_at	637.64	3.7	571.47	73.6948	1432.72	217.524	1.11579	2.24691	2.50708	9.51e-05	0.0129	0.0018	9.30737	9.31857	9.32379	9.29873	9.21911	8.93264	10.2068	10.5959	10.6153	Mapk6	mitogen-activated protein kinase 6
1419191_at	9.4	0.87	13.4267	1.80716	39.138	3.06672	-1.42837	4.16361	2.91494	5.39e-05	4.03e-05	0.000763	3.11537	3.37413	3.19725	3.95424	3.60745	3.65433	5.28208	5.403	5.17758	Hipk3	homeodomain interacting protein kinase 3
1419295_at	48.64	4.5	49.5077	7.03523	120.872	14.3096	-1.01784	2.48504	2.44148	0.00268	0.000579	0.00133	5.57931	5.74164	5.47949	5.40535	5.635	5.81885	6.77102	7.09637	6.86493	Creb3l1	cAMP responsive element binding protein 3-like 1
1419313_at	193.47	7.71	132.349	28.506	298.988	57.4018	1.46182	1.5454	2.25909	0.00304	0.0629	0.00987	7.59827	7.53616	7.65126	7.29225	7.12196	6.6584	7.88132	8.29141	8.44244	Ccnt1	cyclin T1
1419368_a_at	152.51	19.75	92.8868	8.21618	190.442	23.1408	1.64189	1.24872	2.05026	0.0232	0.0932	0.00177	7.45334	7.12629	7.15536	6.38714	6.57642	6.63703	7.38079	7.58328	7.73394	Rnf138	ring finger protein 138
1419418_a_at	1662.11	111.46	9.19333	1.9381	180.931	54.9105	180.795	-9.18641	19.6807	0.00122	0.00366	0.000211	10.7837	10.7152	10.5909	3.46892	2.84826	3.21817	7.9325	7.20313	7.23976	Morc1	microrchidia 1
1419529_at	60.71	4.14	36.9528	7.63774	106.718	20.004	1.64291	1.75784	2.88796	0.00123	0.0281	0.00273	5.92563	6.01805	5.82095	5.51076	4.95899	5.0943	6.41206	6.96203	6.78558	Il23a	interleukin 23, alpha subunit p19
1419536_a_at	102.26	7.61	146.664	5.47891	318.669	29.3184	-1.43422	3.11627	2.17279	3.05e-05	0.000118	0.00188	6.77925	6.56417	6.67681	7.15168	7.18017	7.25526	8.15439	8.38064	8.40003	Rela	v-rel reticuloendotheliosis viral oncogene homolog A (avian)
1419540_at	158.51	13.96	13.6853	0.874619	34.3645	4.41583	11.5825	-4.6126	2.51106	0.00291	0.000173	0.00201	7.15613	7.39953	7.35801	3.87432	3.74492	3.69862	5.25893	5.13826	4.88675	Fthl17; LOC434726; LOC434727; LOC434728	ferritin, heavy polypeptide-like 17; similar to ferritin heavy polypeptide-like 17; similar to ferritin heavy polypeptide-like 17; similar to ferritin heavy polypeptide-like 17
1419542_at	165.14	16.66	8.22275	0.451759	76.7917	17.3577	20.0833	-2.15049	9.33894	0.00661	0.0146	0.00221	7.18892	7.45228	7.44613	3.05203	2.95227	3.11016	5.91704	6.56975	6.22802	Dazl	deleted in azoospermia-like
1419544_at	607.47	36.02	306.378	16.0864	686.985	66.7257	1.98275	1.1309	2.24228	0.0669	0.159	0.00101	9.34221	9.19543	9.1974	8.29956	8.30489	8.169	9.2611	9.53908	9.45824	Atp6v1c1	ATPase, H+ transporting, V1 subunit C, isoform 1
1419545_a_at	2122.17	92.41	1088.06	74.5798	2537.93	116.689	1.95041	1.19591	2.33252	0.0355	0.00812	0.00015	11.0612	11.1075	10.9825	10.0831	10.1852	9.98757	11.2496	11.3797	11.2959	Atp6v1c1	ATPase, H+ transporting, V1 subunit C, isoform 1
1419546_at	551.96	32.41	257.213	20.0031	637.873	7.484	2.14592	1.15565	2.47994	0.0169	0.044	0.00212	9.20167	9.07454	9.04416	8.06609	8.07419	7.87118	9.32804	9.32564	9.2975	Atp6v1c1	ATPase, H+ transporting, V1 subunit C, isoform 1
1419630_a_at	97.88	8.93	66.4569	3.64895	135.618	15.4967	1.47283	1.38555	2.04069	0.000936	0.021	0.00287	6.70447	6.66758	6.45413	6.06537	6.12566	5.96763	6.90221	7.0948	7.23409	Trim11	tripartite motif protein 11
1419641_at	82.7	6.3	229.052	14.8293	498.864	19.0211	-2.76968	6.03221	2.17795	0.144	6.22e-05	0.000245	6.43324	6.4306	6.23707	7.92669	7.73955	7.84627	8.9556	8.91033	9.01949	Purb	purine rich element binding protein B
1419650_at	974.28	76.5	516.935	19.0686	1124.82	96.124	1.88473	1.15452	2.17595	7.8e-05	0.103	0.00133	9.9091	10.0449	9.82178	9.05542	8.95277	9.03134	9.98575	10.2101	10.1997	Zfr	zinc finger RNA binding protein
1419665_a_at	1314.1	131.39	33.4896	4.65777	230.415	63.8859	39.239	-5.70319	6.88018	0.00952	0.00554	0.00297	10.517	10.2624	10.2862	4.90022	4.9939	5.27583	7.31453	8.14281	7.96247	Nupr1	nuclear protein 1
1419666_x_at	1029.03	62.48	36.0195	5.4366	192.154	55.5705	28.5687	-5.35524	5.33472	0.0535	0.00921	0.00423	10.0974	9.99432	9.92419	5.3345	5.23994	4.90296	7.02845	7.89787	7.69633	Nupr1	nuclear protein 1
1419735_at	12.06	2.31	15.5311	1.57763	35.1432	7.28034	-1.28782	2.91403	2.26275	0.000169	0.0028	0.0098	3.36962	3.47997	3.87566	3.78234	4.069	4.00452	4.81489	5.41541	5.11292	Csnk	casein kappa
1419754_at	48.24	12.43	113.451	13.0463	290.364	43.7531	-2.35181	6.01915	2.55937	0.00306	0.00187	0.00167	5.72736	5.84791	5.09301	6.62321	6.94212	6.8925	7.90595	8.3001	8.30402	Myo5a	myosin Va
1419759_at	417.99	26.4	14.6952	1.57336	73.2045	11.2271	28.4441	-5.70989	4.98154	0.0215	0.000663	0.00021	8.80879	8.65768	8.64987	4.02201	3.71151	3.8816	6.00144	6.42183	6.12543	Abcb1a	ATP-binding cassette, sub-family B (MDR/TAP), member 1A
1419867_a_at	250.38	32.69	112.817	14.0616	307.265	31.0765	2.21934	1.22719	2.72356	0.00149	0.107	0.000568	8.11207	8.02612	7.73996	6.60583	6.85947	6.96502	8.09715	8.38918	8.28859	Ankhd1	ankyrin repeat and KH domain containing 1
1419924_at	109.44	8.25	40.1954	14.7256	287.387	42.4474	2.7227	2.62598	7.14975	0.0043	0.00202	0.00779	6.86679	6.65058	6.79612	5.72034	5.45581	4.58342	7.96114	8.12865	8.37976	---	---
1419994_s_at	145.47	10.96	238.611	6.85746	488.287	24.7794	-1.64028	3.35662	2.04637	0.0015	5.73e-05	0.000148	7.29731	7.08381	7.16441	7.92955	7.85073	7.91408	8.91113	9.01061	8.86935	D10Ertd641e	DNA segment, Chr 10, ERATO Doi 641, expressed
1420085_at	1779	124.59	14.6774	3.06661	135.076	28.616	121.207	-13.1703	9.20303	0.0268	0.00126	0.000258	10.7522	10.908	10.7234	4.14876	3.87671	3.53664	7.25045	7.23764	6.67302	Fgf4	fibroblast growth factor 4
1420086_x_at	1626.61	137.02	13.7282	2.81538	128.704	32.8921	118.487	-12.6384	9.37513	0.0147	0.00167	0.000426	10.6331	10.7967	10.5632	4.06096	3.47085	3.74488	7.33762	7.00442	6.58448	Fgf4	fibroblast growth factor 4
1420091_s_at	517.56	31.45	246.533	28.1993	522.873	53.7897	2.09935	1.01027	2.12091	3.94e-05	0.918	0.00122	9.0431	9.08436	8.9139	7.75193	8.08063	7.98485	8.85833	9.06292	9.15401	Morc3	microrchidia 3
1420174_s_at	214.77	33.04	126.513	15.0218	260.739	26.4857	1.69761	1.21404	2.06096	0.0946	0.147	0.00135	7.73508	7.95784	7.51271	6.83155	6.93683	7.16118	8.18013	7.98674	7.89792	Tax1bp1	Tax1 (human T-cell leukemia virus type I) binding protein 1
1420366_at	29.27	2.65	10.8625	1.94357	47.2245	6.311	2.6946	1.61341	4.34749	0.00156	0.00885	0.000637	4.76605	5.01183	4.82449	3.49157	3.65358	3.13013	5.41645	5.76648	5.47669	Spesp1	sperm equatorial segment protein 1
1420397_a_at	85.42	10.44	30.27	2.80951	70.5803	14.0622	2.82193	-1.21025	2.33169	0.000345	0.23	0.00905	6.59398	6.38774	6.24637	4.82669	5.06601	4.8547	5.82781	6.12997	6.40783	Spen	SPEN homolog, transcriptional regulator (Drosophila)
1420410_at	678.74	55.3	23.3112	8.17951	90.3065	16.5415	29.1165	-7.51596	3.87395	0.00252	0.00049	0.00719	9.26576	9.45596	9.48853	4.26115	5.03266	4.172	6.77324	6.32083	6.35045	Nr5a2	nuclear receptor subfamily 5, group A, member 2
1420495_a_at	697.22	47.15	262.432	2.77692	993.071	175.236	2.65676	1.42433	3.7841	0.000484	0.068	0.00614	9.55394	9.38714	9.38886	8.04305	8.04604	8.01815	9.65509	10.1722	9.99317	Vps26	vacuolar protein sorting 26 (yeast)
1420497_a_at	538.89	52.91	317.824	12.7931	689.917	48.4649	1.69556	1.28025	2.17075	0.0041	0.0298	0.000358	9.12403	9.17895	8.90413	8.35484	8.24456	8.33449	9.31349	9.51279	9.45729	Cebpz	CCAAT/enhancer binding protein zeta
1420499_at	84.27	1.45	31.6095	2.61906	540.081	182.931	2.66597	6.40894	17.086	0.00235	0.0116	0.00337	6.40061	6.37014	6.41954	5.09724	4.85763	4.98206	8.52207	9.51557	9.02428	Gch1	GTP cyclohydrolase 1
1420502_at	1736.45	95.26	635.278	49.9397	1489.11	247.659	2.73337	-1.1661	2.34402	0.0013	0.216	0.00427	10.8501	10.7238	10.7076	9.21509	9.27754	9.43235	10.7936	10.3899	10.3993	Sat1	spermidine/spermine N1-acetyl transferase 1
1420509_at	494.39	47.61	308.557	12.5496	626.253	65.3228	1.60226	1.26672	2.02962	0.0156	0.0446	0.00308	9.10083	8.88274	8.85197	8.29054	8.31376	8.20147	9.1329	9.43472	9.28843	Srfbp1	serum response factor binding protein 1
1420535_a_at	67.78	6.71	38.2629	3.70869	81.5818	1.83626	1.77143	1.20363	2.13214	0.0747	0.0738	0.00349	6.22543	6.06763	5.9415	5.18184	5.41077	5.1679	6.38064	6.31585	6.3533	6330412F12Rik	RIKEN cDNA 6330412F12 gene
1420550_at	7.81	1.33	7.82468	1.14854	40.3232	6.29317	-1.00188	5.16302	5.15334	0.0118	0.000281	0.000213	2.98362	2.68482	3.18313	2.70011	3.08669	3.08408	5.34459	5.53778	5.08239	1110055J05Rik	RIKEN cDNA 1110055J05 gene
1420617_at	81.65	8.31	119.666	12.1862	337.87	23.4906	-1.46559	4.13803	2.82345	0.00266	7.48e-05	0.000291	6.51068	6.24712	6.28166	7.02946	6.92842	6.73541	8.28017	8.46603	8.44761	Cpeb4	cytoplasmic polyadenylation element binding protein 4
1420631_a_at	137.01	10.83	162.67	7.21373	374.603	23.064	-1.18729	2.73413	2.30283	0.00502	0.000104	0.000101	7.13301	7.18752	6.9646	7.28918	7.33131	7.41412	8.44414	8.61218	8.58573	Blcap	bladder cancer associated protein homolog (human)
1420639_at	25.58	2.78	25.9477	5.92409	77.0718	15.3794	-1.01437	3.01297	2.97028	0.16	0.00258	0.00454	4.68617	4.50578	4.82128	4.90566	4.84415	4.25892	6.06492	6.56634	6.11896	MGI:1913096	junction-mediating and regulatory protein
1420640_at	42.86	1.94	77.7611	10.4128	357.769	88.1774	-1.81431	8.34739	4.60087	0.942	0.0045	0.00341	5.49489	5.38858	5.37832	6.458	6.2903	6.06836	8.0044	8.71257	8.63304	MGI:1913096	junction-mediating and regulatory protein
1420664_s_at	26.94	6.23	27.3975	2.66428	73.2123	7.33048	-1.01698	2.71761	2.67223	0.000534	0.00815	0.000258	5.07137	4.694	4.41292	4.61293	4.80955	4.89142	6.12931	6.3505	6.08821	Procr	protein C receptor, endothelial
1420682_at	47.53	2.91	23.4525	4.79326	111.224	8.91888	2.02665	2.34008	4.74252	0.00107	0.000231	0.00218	5.51559	5.52225	5.66914	4.2335	4.82702	4.53371	6.65744	6.85553	6.86942	Chrnb1	cholinergic receptor, nicotinic, beta polypeptide 1 (muscle)
1420719_at	37.73	4.52	23.5668	4.20231	147.431	45.98	1.60098	3.90753	6.25589	0.00223	0.0135	0.00411	5.0391	5.38587	5.2671	4.82392	4.46073	4.34747	6.59319	7.53918	7.3196	Tex15	testis expressed gene 15
1420773_at	16.44	2.78	11.6806	2.67099	123.193	26.5037	1.40747	7.49347	10.5468	4.32e-05	0.000341	0.000195	3.74935	4.08266	4.24346	3.37677	3.30776	3.88284	6.57911	7.21401	6.97152	Dub1	deubiquitinating enzyme 1
1420827_a_at	851.21	39.77	1496.46	33.2378	3094.74	48.063	-1.75804	3.6357	2.06804	0.0548	0.00013	4.1e-06	9.78713	9.75374	9.65606	10.5147	10.5478	10.5788	11.6082	11.6088	11.5695	Ccng1	cyclin G1
1420956_at	290.69	39.9	188.117	11.0255	386.207	42.6223	1.54526	1.32859	2.05301	0.000555	0.0556	0.00212	8.27107	8.31387	7.93622	7.47207	7.6406	7.54885	8.42195	8.74211	8.59789	Apc	adenomatosis polyposis coli
1420965_a_at	1076.43	71.63	404.245	29.5396	1131.49	178.909	2.66281	1.05115	2.79903	0.85	0.697	0.00274	10.1314	10.1213	9.95687	8.77595	8.59585	8.59796	9.90587	10.3624	10.1276	Enc1	ectodermal-neural cortex 1
1420990_at	116.78	8.3	162.144	18.3534	386.605	76.1021	-1.38845	3.31054	2.38434	0.0102	0.00546	0.00705	6.7914	6.82438	6.98015	7.49001	7.35333	7.16129	8.24643	8.82419	8.65417	Chd1	chromodomain helicase DNA binding protein 1
1421001_a_at	58.43	2.09	15.3642	1.23453	247.981	121.416	3.80299	4.24407	16.1401	0.000207	0.0373	0.00871	5.92583	5.82846	5.84954	4.06714	3.85037	3.8979	7.23042	8.58448	7.71358	Car6	carbonic anhydrase 6
1421021_at	18.08	2.1	13.3202	2.78969	41.1338	5.01931	1.35734	2.2751	3.08807	0.000132	0.00117	0.00229	4.35638	4.05295	4.09964	4.0474	3.52712	3.57263	5.48364	5.14577	5.43478	Aebp2	AE binding protein 2
1421151_a_at	155.81	27.9	27.1927	5.38663	75.773	9.98422	5.72984	-2.05627	2.78652	0.0306	0.00647	0.00284	7.26092	7.53017	7.01341	4.464	5.03602	4.73874	6.03195	6.41547	6.25789	Epha2	Eph receptor A2
1421207_at	16.74	3.62	25.3364	3.83178	66.3516	8.47371	-1.51353	3.96366	2.61882	4.84e-06	0.00237	0.00112	4.22554	4.24448	3.65041	4.56726	4.49751	4.89305	5.82339	6.13519	6.17277	Lif	leukemia inhibitory factor
1421265_a_at	265.57	28.12	187.623	7.75026	527.237	88.3583	1.41545	1.9853	2.81009	0.00181	0.00823	0.00735	8.12562	8.1507	7.86559	7.61465	7.49741	7.54056	8.73297	9.19141	9.15881	Rnpc1	RNA-binding region (RNP1, RRM) containing 1
1421273_at	29.7	3.79	38.2348	7.12175	93.524	16.858	-1.28737	3.14896	2.44605	0.00347	0.00133	0.00362	4.93032	4.67697	5.04595	5.53739	5.11115	5.0746	6.27764	6.7966	6.52078	Socs4	suppressor of cytokine signaling 4
1421333_a_at	68.6	9.59	32.26	0.692442	66.1721	1.92231	2.12647	-1.03669	2.05121	0.0259	0.763	8.99e-06	6.18637	6.23556	5.84866	5.03674	5.0209	4.97671	6.04109	6.09245	6.0097	Mynn	myoneurin
1421551_s_at	10.78	2.82	13.0078	2.00829	124.027	19.5827	-1.20666	11.5052	9.53482	0.0147	0.000447	6.5e-05	3.33669	3.79395	3.06352	3.42115	3.79416	3.85187	6.73728	7.18257	6.90836	Ifi202b	interferon activated gene 202B
1421595_at	10.21	2.46	19.7575	3.02574	41.1998	7.96712	-1.93512	4.03524	2.08527	0.000203	0.00198	0.00882	2.93109	3.38871	3.64625	4.13017	4.21443	4.53593	5.03256	5.60126	5.40339	9630031F12Rik	RIKEN cDNA 9630031F12 gene
1421606_a_at	69.71	4.69	23.8935	7.1524	77.3646	14.1586	2.91753	1.10981	3.23789	0.00425	0.466	0.0059	6.14671	6.01245	6.20424	5.00542	4.35118	4.25932	6.02367	6.53666	6.21327	Sult4a1	sulfotransferase family 4A, member 1
1421624_a_at	116.64	17.7	57.3183	5.85778	129.645	7.42233	2.03495	1.11149	2.26184	0.201	0.339	0.00108	7.05163	6.90216	6.60953	5.87007	5.6714	5.96585	6.94393	7.00105	7.1056	Enah	enabled homolog (Drosophila)
1421679_a_at	56.51	9.41	104.924	9.78229	234.668	35.6234	-1.85673	4.15269	2.23656	0.356	0.000507	0.00366	5.9766	5.51435	5.92699	6.55013	6.80356	6.7729	7.59883	8.01966	7.96946	Cdkn1a	cyclin-dependent kinase inhibitor 1A (P21)
1421836_at	366.57	23.01	157.358	9.08409	331.396	34.4127	2.32952	-1.10614	2.106	2.64e-05	0.232	0.00139	8.41487	8.59352	8.53966	7.34222	7.34813	7.19845	8.21158	8.51268	8.37728	---	---
1421840_at	367.38	58.83	16.1173	1.45868	156.177	15.884	22.7941	-2.35233	9.69001	0.000858	0.00352	1.08e-05	8.64219	8.65508	8.22631	4.09653	3.85222	4.07061	7.1103	7.39403	7.34128	Abca1	ATP-binding cassette, sub-family A (ABC1), member 1
1421847_at	351.87	49.3	184.042	13.0101	387.469	39.8039	1.9119	1.10117	2.10533	0.0572	0.389	0.000793	8.61333	8.52077	8.21291	7.61644	7.41232	7.53562	8.75826	8.48915	8.53165	Wsb2	WD repeat and SOCS box-containing 2
1421867_at	113.61	23.54	73.8253	14.8685	348.128	104.121	1.5389	3.06424	4.71557	0.011	0.0115	0.00465	6.96197	7.01771	6.43579	6.50573	5.98911	6.06797	7.86559	8.76893	8.55049	Nr3c1	nuclear receptor subfamily 3, group C, member 1
1421877_at	203.17	7.73	88.4021	0.830158	183.318	12.7265	2.29825	-1.10829	2.07369	0.000403	0.109	0.00273	7.7268	7.64876	7.62195	6.46748	6.47871	6.45172	7.55554	7.39993	7.59202	Mapk9	mitogen activated protein kinase 9
1421907_at	97.06	2.71	60.5331	4.72326	132.266	18.5513	1.60342	1.36272	2.18501	0.000572	0.0655	0.00378	6.64565	6.56941	6.58636	6.0372	5.89594	5.81714	6.79353	7.17601	7.14217	Pparbp	peroxisome proliferator activated receptor binding protein
1421939_a_at	42.5	3.68	29.756	0.954432	83.7015	2.37748	1.42828	1.96945	2.81293	0.228	0.00249	2.23e-06	5.30806	5.5435	5.36621	4.94439	4.85343	4.88603	6.33936	6.40611	6.4149	Stag1	stromal antigen 1
1421940_at	50.41	3.61	35.3825	3.39082	86.633	9.87861	1.42471	1.71857	2.44847	0.0207	0.00484	0.000659	5.68332	5.73966	5.53636	5.05853	5.29632	5.06723	6.52232	6.23335	6.53516	Stag1	stromal antigen 1
1422007_at	127.35	19.66	21.1274	3.1082	67.0409	3.0057	6.02772	-1.89959	3.17318	0.00573	0.0158	0.00326	7.10762	6.70963	7.12375	4.45619	4.56931	4.1449	5.99752	6.07374	6.12673	Aqp3	aquaporin 3
1422008_a_at	52.82	5.7	4.67135	0.721038	22.5613	2.99249	11.3072	-2.34118	4.82972	0.000876	0.00118	0.000206	5.88614	5.67924	5.58737	1.99085	2.2094	2.43683	4.68135	4.48158	4.29906	Aqp3	aquaporin 3
1422018_at	5.84	1.34	17.1777	1.82572	65.5149	17.7523	-2.94138	11.2183	3.81396	0.00134	0.000433	0.00878	2.53036	2.85127	2.18253	4.03198	3.99139	4.26825	5.54719	6.35854	6.0817	Hivep2	human immunodeficiency virus type I enhancer binding protein 2
1422033_a_at	27.32	6.02	35.1588	1.2334	86.4614	14.1671	-1.28692	3.16477	2.45917	0.00255	0.00206	0.00992	5.09873	4.58553	4.56556	5.15703	5.17178	5.07683	6.13481	6.59353	6.53206	Cntf	ciliary neurotrophic factor
1422054_a_at	14.29	2.63	23.4525	3.3296	114.32	23.4801	-1.64118	8	4.87454	0.00485	0.000242	0.000839	3.50963	3.90255	4.04715	4.33307	4.54775	4.74488	6.49044	7.09536	6.86172	Skil	SKI-like
1422057_at	418.02	28.39	37.072	5.02503	92.9843	11.9747	11.2759	-4.4956	2.50821	0.0382	0.000375	0.00113	8.79641	8.71882	8.60038	5.38106	4.98688	5.24154	6.70743	6.33275	6.55222	Nodal	nodal
1422058_at	1147.35	145.41	128.978	5.38357	306.586	19.9184	8.89572	-3.74234	2.37705	0.0199	0.000597	0.000131	10.3258	10.1855	9.9573	6.94684	7.01637	7.0672	8.34975	8.16191	8.26267	---	---
1422071_at	11.15	1.89	7.65119	1.8228	17.6021	3.23363	1.45729	1.57867	2.30057	0.000434	0.0335	0.00835	3.3752	3.28775	3.73265	2.72068	2.72373	3.28628	3.85822	4.38921	4.11679	Lgals6	lectin, galactose binding, soluble 6
1422264_s_at	217.52	24.55	61.7856	2.80421	176.493	7.82467	3.52056	-1.23246	2.85653	0.000376	0.079	9.05e-06	7.86791	7.84355	7.56424	5.99423	5.87217	5.97818	7.53493	7.41808	7.43459	Klf9	Kruppel-like factor 9
1422452_at	135.94	28.73	201.097	12.8604	434.704	47.7491	-1.47931	3.19776	2.16166	0.0426	0.00271	0.00151	6.96092	7.39757	6.84078	7.74302	7.64768	7.55864	8.58103	8.89801	8.79475	Bag3	Bcl2-associated athanogene 3
1422476_at	849.54	6.74	974.939	47.3329	2227.88	255.782	-1.14761	2.62245	2.28514	0.0201	0.0049	0.00267	9.73997	9.73378	9.71776	9.93011	9.85688	9.99711	10.9201	11.241	11.1834	Ifi30	interferon gamma inducible protein 30
1422507_at	1787.94	71.74	2040.79	123.206	4109.35	470.488	-1.14142	2.29837	2.01361	0.0106	0.00317	0.00257	10.7757	10.7651	10.8692	11.0098	10.8981	11.0715	11.8251	12.1575	12.0123	Cstb	cystatin B
1422520_at	12.51	0.9	24.234	7.28446	88.3352	18.8322	-1.93717	7.06116	3.64509	0.0488	0.00168	0.00392	3.69881	3.70875	3.52082	4.31792	4.33003	5.02878	6.16087	6.76421	6.40524	Nef3	neurofilament 3, medium
1422530_at	19.06	5.23	23.7326	4.79208	101.046	30.2942	-1.24515	5.30147	4.25768	0.00295	0.00306	0.00604	4.22108	4.61367	3.81149	4.84278	4.54655	4.25795	6.05452	6.94136	6.83	Prph1	peripherin 1
1422556_at	380.68	26.72	135.988	28.9379	364.522	43.7502	2.79936	-1.04433	2.68054	0.0134	0.603	0.00391	8.6798	8.54707	8.48342	7.40418	6.9088	6.88774	8.31468	8.6633	8.53038	Gna13	guanine nucleotide binding protein, alpha 13
1422557_s_at	1953.71	67.65	2116.38	154.682	5288.9	391.726	-1.08326	2.70711	2.49904	0.00276	0.000366	0.000108	10.9865	10.9176	10.8902	10.9744	10.9965	11.1637	12.2477	12.3904	12.4601	Mt1	metallothionein 1
1422560_at	124.61	14.08	117.042	9.25751	267.348	19.8181	1.06466	2.14548	2.28421	0.0275	0.00115	0.0002	6.94508	7.1224	6.79803	6.75517	6.86523	6.98322	7.9336	8.11865	8.1273	Ddi2	DNA-damage inducible protein 2
1422567_at	324.73	16.79	15.0867	1.99481	207.8	32.3314	21.5242	-1.56271	13.7737	0.00056	0.03	3.43e-05	8.40724	8.35856	8.25961	3.98598	3.68076	4.05232	7.4272	7.75592	7.87734	Niban	niban protein
1422621_at	414.2	9.44	363.185	34.9467	1098.84	128.447	1.14047	2.65293	3.02558	0.000978	0.00407	0.000322	8.72736	8.66165	8.6928	8.33635	8.56367	8.59979	9.89288	10.1877	10.204	Ranbp2	RAN binding protein 2
1422624_at	144.21	15.93	162.004	6.61135	461.728	78.6525	-1.12339	3.20178	2.8501	0.000611	0.00143	0.00717	7.26894	7.25326	6.97557	7.37434	7.27026	7.37262	8.54905	9.04272	8.91659	Rev1l	REV1-like (S. cerevisiae)
1422650_a_at	565.78	23.5	535.411	37.6649	1164.37	128.755	1.05672	2.05799	2.17472	0.000869	0.00367	0.00119	9.12194	9.21035	9.09753	9.17405	8.98103	9.03143	10.0188	10.3386	10.1809	Riok3	RIO kinase 3 (yeast)
1422668_at	33.18	4.07	205.256	27.5013	533.01	85.8237	-6.18615	16.0642	2.5968	0.0039	2.99e-05	0.00158	5.19457	5.0974	4.84276	7.87546	7.64741	7.49543	9.28473	8.82362	9.02858	Serpinb9b	serine (or cysteine) peptidase inhibitor, clade B, member 9b
1422705_at	24.43	4.76	13.565	2.35767	29.25	3.75848	1.80096	1.1973	2.15629	9.91e-05	0.253	0.00472	4.59536	4.30788	4.87355	3.99026	3.76812	3.48261	4.64017	4.9918	4.95397	Tmepai	transmembrane, prostate androgen induced RNA
1422706_at	149.38	13.12	34.2351	5.06291	181.736	27.3605	4.36336	1.2166	5.30847	0.0258	0.137	0.000172	7.36124	7.16409	7.13228	4.8304	5.2427	5.18553	7.38631	7.73668	7.36295	Tmepai	transmembrane, prostate androgen induced RNA
1422769_at	243.31	35.91	264.522	24.6751	642.733	9.09929	-1.08718	2.64162	2.42979	0.00192	0.00784	0.0029	8.05961	8.02878	7.65798	8.19338	7.98846	7.9477	9.34767	9.30687	9.3294	Syncrip	synaptotagmin binding, cytoplasmic RNA interacting protein
1422845_at	290.39	39.33	233.415	8.5117	712.756	51.6764	1.2441	2.45448	3.05361	0.0183	0.00206	0.000214	8.33982	8.22904	7.94914	7.83814	7.92621	7.83401	9.35187	9.52544	9.54668	Canx	calnexin
1422886_a_at	127.28	8.33	137.775	9.50531	482.071	97.2633	-1.08246	3.78748	3.49897	0.00428	0.0046	0.00513	7.05491	6.87919	7.03521	7.11124	7.19996	7.00042	8.57131	9.16542	8.94142	Clk4	CDC like kinase 4
1422893_at	16.71	1.27	19.1385	2.01994	64.3329	15.4505	-1.14533	3.84996	3.36144	0.000961	0.00743	0.00704	3.9697	4.18015	4.02923	4.17683	4.42407	4.15881	5.58754	6.30084	6.046	Sfmbt1	Scm-like with four mbt domains 1
1422943_a_at	9616.07	133.26	3195.82	231.521	8676.85	185.59	3.00895	-1.10824	2.71507	0.0455	0.00389	0.000757	13.2091	13.2359	13.2484	11.5906	11.5706	11.7574	13.0488	13.0899	13.1095	Hspb1	heat shock protein 1
1423048_a_at	25.24	4.2	39.2919	7.04788	87.1515	8.4494	-1.55673	3.45291	2.21805	0.00914	0.000912	0.0051	4.58807	4.44346	4.90205	5.55942	5.21596	5.06827	6.52893	6.2743	6.51901	Tollip	toll interacting protein
1423054_at	63.96	4.53	164.164	12.1873	364.682	56.9626	-2.56666	5.70171	2.22145	0.0404	0.000609	0.00488	5.94876	5.92929	6.11206	7.47761	7.29287	7.29875	8.73418	8.29068	8.47192	Wdr1	WD repeat domain 1
1423061_at	28.5	2.96	29.2926	1.63754	68.3876	8.68365	-1.02781	2.39956	2.33464	0.576	0.000882	0.00249	4.93076	4.90236	4.64955	4.89798	4.9357	4.77913	5.92089	6.28064	6.06253	Arvcf	armadillo repeat gene deleted in velo-cardio-facial syndrome
1423074_at	73.02	3.24	63.9007	2.40461	136.995	13.1752	1.14271	1.87613	2.14387	0.000319	0.00293	0.00233	6.19804	6.24876	6.12097	5.99376	5.94461	6.05287	6.92912	7.18911	7.16183	Lman2	lectin, mannose-binding 2
1423169_at	350.26	28.17	190.016	29.1223	563.531	19.9619	1.84332	1.60889	2.9657	0.000493	0.00331	0.00426	8.57986	8.39574	8.37221	7.3886	7.8004	7.4883	9.08544	9.1877	9.1401	Taf7	TAF7 RNA polymerase II, TATA box binding protein (TBP)-associated factor
1423170_at	436.55	58.46	209.142	22.1469	607.922	80.0892	2.08734	1.39256	2.90674	0.00824	0.0363	0.000518	8.9756	8.68346	8.62604	7.87015	7.65862	7.58048	9.04976	9.43042	9.23796	Taf7	TAF7 RNA polymerase II, TATA box binding protein (TBP)-associated factor
1423184_at	14.68	2.2	10.5013	0.731478	24.5245	0.949358	1.39792	1.67061	2.33537	6.49e-05	0.0214	0.000264	3.8685	4.0807	3.64625	3.37328	3.30003	3.49728	4.57856	4.58877	4.67899	Itsn2	intersectin 2
1423249_at	54.07	3.49	93.7599	12.8376	217.339	38.2758	-1.73405	4.01959	2.31804	0.0504	0.00298	0.00449	5.69631	5.70792	5.86019	6.75741	6.48363	6.38547	7.43784	7.87837	7.92677	Nktr	natural killer tumor recognition sequence
1423258_at	136.22	3.36	16.1906	3.12373	108.611	23.3288	8.41354	-1.2542	6.70827	0.00205	0.21	0.000481	7.06112	7.07809	7.12918	4.15242	3.65438	4.18565	6.35195	6.93883	6.92438	Syt9	synaptotagmin IX
1423275_at	473.95	75.03	144.821	7.70296	298.941	11.1017	3.27265	-1.58543	2.0642	0.00688	0.0355	8.82e-05	8.94123	9.07308	8.61355	7.26017	7.1591	7.11108	8.26673	8.16265	8.23975	Ddx26	DEAD/H (Asp-Glu-Ala-Asp/His) box polypeptide 26
1423303_at	312.75	34.84	167.656	9.46214	340.245	49.4102	1.86543	1.08791	2.02943	0.0105	0.479	0.00648	8.3216	8.42393	8.10265	7.37163	7.31637	7.47552	8.25392	8.63216	8.31605	Paxip1	PAX interacting (with transcription-activation domain) protein 1
1423307_s_at	57.96	4.26	93.4973	5.58765	207.403	18.4711	-1.61314	3.57838	2.21828	3e-05	5.84e-05	0.000483	5.92886	5.73003	5.90417	6.63662	6.53209	6.46674	7.55699	7.81497	7.70536	Tgoln1; Tgoln2	trans-golgi network protein; trans-golgi network protein 2
1423308_at	23.67	1.8	27.6992	3.33651	162.328	43.3607	-1.17023	6.85798	5.86039	0.00496	0.00422	0.00287	4.43444	4.60663	4.6447	4.93562	4.82982	4.58825	6.89613	7.6853	7.34029	Tgoln1	trans-golgi network protein
1423309_at	362.3	36.58	307.819	22.3643	1518.41	386.951	1.17699	4.19102	4.9328	0.0154	0.00675	0.00716	8.63417	8.51277	8.34134	8.38183	8.19586	8.2127	10.0774	10.825	10.6976	Tgoln1	trans-golgi network protein
1423327_at	1672.55	145.42	23.0869	6.99438	241.128	42.1547	72.4457	-6.93637	10.4443	0.0082	0.000396	0.00146	10.6798	10.5942	10.8387	3.97534	4.88994	4.57788	8.17841	7.74191	7.77886	4930517K11Rik	RIKEN cDNA 4930517K11 gene
1423413_at	26.05	4.89	112.322	14.8753	305.849	39.6279	-4.31177	11.7408	2.72297	0.000687	0.000145	0.000752	4.81405	4.35464	4.88521	7.0132	6.73821	6.65863	8.02501	8.38231	8.33713	Ndrg1	N-myc downstream regulated gene 1
1423430_at	451.21	56.16	209.955	2.78819	435.676	47.9731	2.14908	-1.03565	2.0751	0.000846	0.738	0.00741	8.72402	9.01093	8.69652	7.734	7.69592	7.71163	8.57529	8.88426	8.82357	Mybbp1a	MYB binding protein (P160) 1a
1423441_at	239.55	7.58	146.236	8.51913	424.951	67.7616	1.63811	1.77395	2.90592	0.00103	0.0216	0.00345	7.95132	7.86048	7.89936	7.16507	7.28339	7.12318	8.50526	8.95866	8.69332	Tfb2m; Gm1818	transcription factor B2, mitochondrial; gene model 1818, (NCBI)
1423461_a_at	560.44	27.71	236.174	13.3109	527.854	36.8033	2.37299	-1.06173	2.23502	9.34e-05	0.289	0.000124	9.18463	9.15551	9.04755	7.97277	7.85426	7.81959	8.9906	9.15554	8.979	Ubl3	ubiquitin-like 3
1423465_at	520.41	38.98	62.9566	5.51939	156.38	4.29712	8.26617	-3.32785	2.48394	0.815	0.000413	0.00135	9.05706	9.10802	8.89718	6.11331	5.92596	5.87879	7.30133	7.24384	7.32048	Sdfr2	stromal cell derived factor receptor 2
1423475_at	116.11	17.8	24.5619	1.57258	55.1219	6.81729	4.72723	-2.10642	2.2442	0.0151	0.0029	0.00194	6.70787	7.09394	6.74403	4.54494	4.58528	4.71903	5.72154	5.9728	5.63793	Cnnm2	cyclin M2
1423477_at	6.37	0.53	7.55334	0.818172	56.3254	18.7017	-1.18577	8.8423	7.45702	0.0334	0.00624	0.00593	2.62106	2.58109	2.80369	3.0416	2.73241	2.95984	5.23492	6.23002	5.81391	Zic1	zinc finger protein of the cerebellum 1
1423480_at	197.42	16.7	97.099	7.87617	230.769	24.9618	2.03318	1.16892	2.37663	0.0026	0.131	0.000582	7.48011	7.71603	7.66864	6.61843	6.47102	6.70507	7.68043	7.99435	7.85904	Nol11	nucleolar protein 11
1423481_at	216.23	7.57	162.834	16.8453	409.937	21.9928	1.32792	1.89584	2.51751	0.000103	0.000174	0.000726	7.78628	7.78433	7.6969	7.50918	7.27569	7.24197	8.60374	8.67208	8.75781	Riok2	RIO kinase 2 (yeast)
1423483_s_at	122.79	6.23	46.6196	2.83219	134.68	12.3681	2.63387	1.09683	2.88891	0.000248	0.222	0.000167	6.95443	7.00349	6.85838	5.61933	5.44508	5.55879	7.01343	7.21763	6.97729	Taf1c	TATA box binding protein (Tbp)-associated factor, RNA polymerase I, C
1423505_at	32.76	5.86	974.474	26.7668	3585.14	239.808	-29.7459	109.437	3.67905	0.042	0.000131	0.000189	4.71062	5.11634	5.22531	9.97071	9.89273	9.92092	11.8275	11.6989	11.8904	Tagln	transgelin
1423508_at	1587.09	45.93	124.707	14.576	333.876	10.2269	12.7266	-4.75353	2.6773	0.0175	3.69e-07	0.00322	10.5934	10.676	10.6259	6.75556	7.03276	7.0782	8.38173	8.33905	8.42738	Myst4	MYST histone acetyltransferase monocytic leukemia 4
1423566_a_at	331.87	80.66	135.124	4.59361	1090.02	166.516	2.45605	3.28447	8.06682	0.503	0.004	0.00129	8.39223	8.6809	7.96135	7.02061	7.1105	7.10161	9.82143	10.2613	10.1523	Hsp110	heat shock protein 110
1423570_at	141.95	11.31	38.1948	9.28865	116.957	31.6493	3.71648	-1.2137	3.06211	0.00798	0.318	0.00736	7.12676	7.0432	7.26864	4.89798	5.19325	5.59044	6.37704	7.1881	6.9299	Abcg1	ATP-binding cassette, sub-family G (WHITE), member 1
1423582_at	115.48	11.28	25.5965	2.0037	73.6331	14.4544	4.51155	-1.56832	2.87669	0.177	0.0376	0.00572	6.67892	6.92711	6.93428	4.57867	4.79728	4.64896	5.8967	6.46689	6.18716	Dmrt1	doublesex and mab-3 related transcription factor 1
1423605_a_at	341.39	42.41	414.181	14.9285	2069.74	355.951	-1.21322	6.06269	4.9972	0.82	0.000219	0.00272	8.41228	8.58554	8.22565	8.63471	8.73542	8.71033	10.763	11.2559	10.9844	Mdm2	transformed mouse 3T3 cell double minute 2
1423615_at	359.42	44.87	222.922	10.7714	564.267	54.0589	1.61231	1.56994	2.53123	0.012	0.0101	0.000828	8.60969	8.56841	8.26682	7.79082	7.87255	7.73447	8.97229	9.20227	9.23238	Zfp364	zinc finger protein 364
1423649_at	91.99	7.92	70.2765	2.40776	229.492	19.6844	1.30897	2.49475	3.26556	0.0143	0.000203	0.000512	6.65919	6.46518	6.43526	6.16526	6.16115	6.07679	7.69504	7.93409	7.88683	Tmem68	transmembrane protein 68
1423662_at	1100.35	45.84	559.405	28.3413	1538.2	142.847	1.967	1.39792	2.74971	0.00403	0.0124	0.000346	10.1489	10.1257	10.0341	9.1786	9.15925	9.04162	10.4807	10.7312	10.5371	Atp6ap2	ATPase, H+ transporting, lysosomal accessory protein 2
1423670_a_at	766.02	35.37	424.602	12.9721	866.648	96.1298	1.80409	1.13136	2.04108	0.0613	0.203	0.00573	9.60837	9.62898	9.50323	8.70403	8.77998	8.70456	9.56679	9.8796	9.81306	Srpr	signal recognition particle receptor ('docking protein')
1423686_a_at	809.04	78.61	323.319	31.7952	661.03	63.8136	2.5023	-1.22391	2.04452	0.000834	0.0599	0.000883	9.59317	9.56122	9.81264	8.44324	8.16722	8.38554	9.51397	9.24388	9.33465	1110020C13Rik	RIKEN cDNA 1110020C13 gene
1423703_at	449.2	24.9	229.462	17.8867	544.093	79.5177	1.95763	1.21125	2.37117	0.00405	0.155	0.00301	8.81348	8.88796	8.72776	7.9315	7.71105	7.8748	8.83953	9.26436	9.12725	Ppan	peter pan homolog (Drosophila)
1423841_at	256.75	39.44	44.4525	2.54772	162.834	8.16928	5.77582	-1.57675	3.66311	0.0055	0.0304	9.25e-06	8.18291	8.05648	7.7377	5.47128	5.39063	5.55594	7.29262	7.42733	7.31827	Bxdc2	brix domain containing 2
1423890_x_at	1716.67	170.35	290.574	18.397	630.941	63.9791	5.90787	-2.72081	2.17136	0.00335	0.000239	0.000834	10.6247	10.8972	10.7004	8.28416	8.13769	8.12077	9.45768	9.18313	9.24884	Atp1b1	ATPase, Na+/K+ transporting, beta 1 polypeptide
1423925_at	1689.64	85.45	216.639	16.4895	629.421	37.0988	7.79933	-2.68444	2.90539	0.0917	3.05e-05	6.98e-05	10.8033	10.6677	10.6929	7.64173	7.76532	7.86199	9.38125	9.29627	9.21111	Dhx16	DEAH (Asp-Glu-Ala-His) box polypeptide 16
1423991_at	461.03	11.38	223.283	17.005	506.795	80.3107	2.06478	1.09927	2.26975	0.0344	0.466	0.00577	8.86149	8.87587	8.8079	7.91097	7.69139	7.79746	8.69851	9.14539	9.07322	2610033H07Rik	RIKEN cDNA 2610033H07 gene
1424030_at	43.71	6.11	22.6199	1.64909	57.8187	2.72275	1.93237	1.32278	2.5561	0.000501	0.0563	0.000142	5.65814	5.27269	5.39153	4.60449	4.49165	4.39477	5.78533	5.9211	5.85077	Grhl1	grainyhead-like 1 (Drosophila)
1424042_at	280.35	15.31	486.395	10.0891	1049.75	90.8698	-1.73496	3.74441	2.15822	0.103	0.000101	0.00301	8.13471	8.04827	8.20603	8.9025	8.95935	8.91549	9.88743	10.1293	10.0796	Tmem5	transmembrane protein 5
1424043_at	304.65	28.99	149.461	3.68185	360.316	30.0367	2.03832	1.18272	2.41077	0.143	0.0813	0.00142	8.23748	8.38781	8.11467	7.18876	7.25971	7.22154	8.42397	8.62569	8.41997	Ppil4	peptidylprolyl isomerase (cyclophilin)-like 4
1424081_at	662.84	14.46	349.76	19.8566	712.474	75.4996	1.89513	1.07488	2.03703	0.0531	0.392	0.00221	9.40638	9.3659	9.34461	8.54136	8.39372	8.41103	9.28945	9.57664	9.54706	Pcgf6	polycomb group ring finger 6
1424104_at	543.44	26.25	359.278	14.5705	724.526	77.1291	1.51259	1.33322	2.01661	0.0214	0.0293	0.00369	9.12379	9.0032	9.12747	8.43728	8.55157	8.47568	9.32709	9.63529	9.5236	Syf2	SYF2 homolog, RNA splicing factor (S. cerevisiae)
1424129_at	275.96	31.88	260.579	24.691	795.876	80.2415	1.05903	2.88403	3.05426	0.0127	0.000313	0.000167	8.2687	8.10217	7.93479	8.14642	8.04471	7.87242	9.468	9.75763	9.66851	Mfsd1	major facilitator superfamily domain containing 1
1424141_at	543.4	21.36	441.65	26.7443	921.506	111.932	1.23039	1.69581	2.08651	0.0078	0.0128	0.00333	9.07528	9.14586	9.03425	8.86203	8.6887	8.80418	9.63009	9.95329	9.93773	Hectd1	HECT domain containing 1
1424147_at	1727.1	61.48	880.245	16.6463	1795.76	105.497	1.96207	1.03975	2.04006	0.0014	0.404	0.00104	10.8118	10.7178	10.731	9.75748	9.81109	9.7762	10.712	10.8765	10.8375	Ahsa1	AHA1, activator of heat shock 90kDa protein ATPase homolog 1 (yeast)
1424167_a_at	1252.84	105.01	529.07	8.89485	1669.41	223.085	2.368	1.3325	3.15536	0.00335	0.051	0.00446	10.3882	10.3242	10.1502	9.05999	9.01907	9.06247	10.4638	10.8015	10.8228	Pmm1	phosphomannomutase 1
1424211_at	706.79	38.39	111.56	16.8641	378.997	81.5772	6.3355	-1.8649	3.39724	9.27e-05	0.0343	0.00276	9.53422	9.47854	9.37835	6.58408	6.77213	7.01615	8.16833	8.79663	8.66045	5730438N18Rik	RIKEN cDNA 5730438N18 gene
1424238_at	120	12.56	75.2338	5.82586	191.13	20.5205	1.59503	1.59275	2.54047	0.101	0.00562	0.000436	6.8467	7.06905	6.78975	6.10626	6.32819	6.25666	7.41871	7.72866	7.57121	Sirt7	sirtuin 7 (silent mating type information regulation 2, homolog) 7 (S. cerevisiae)
1424303_at	176.91	7.82	45.1465	4.92678	300.844	48.4549	3.91858	1.70055	6.66372	0.000588	0.0251	0.000183	7.53458	7.40967	7.45365	5.55022	5.30715	5.6144	7.9673	8.43816	8.25466	AV216087	expressed sequence AV216087
1424332_at	41.45	10.04	55.8277	13.4565	159.747	32.485	-1.34687	3.85396	2.86142	0.000696	0.00193	0.00404	5.70455	5.01063	5.32117	6.15632	5.55746	5.61663	7.04991	7.61249	7.23874	Rab40c	Rab40c, member RAS oncogene family
1424333_at	263.4	20.11	166.696	13.3329	452.149	57.7108	1.58012	1.71659	2.71241	0.000321	0.00661	0.000904	8.14301	8.04966	7.92212	7.34882	7.5037	7.28164	8.61885	8.98997	8.82931	Rg9mtd1	RNA (guanine-9-) methyltransferase domain containing 1
1424354_at	10.15	1.21	13.0967	1.00013	62.2934	5.4499	-1.29032	6.13728	4.75641	0.164	4.46e-05	2.7e-05	3.21175	3.27359	3.52712	3.62645	3.83117	3.66755	5.80831	6.04462	6.01865	1110007F12Rik	RIKEN cDNA 1110007F12 gene
1424369_at	30.33	4.17	25.9879	1.78662	67.9684	3.933	1.16708	2.24096	2.61539	0.00023	0.00479	6.52e-05	5.03299	5.03305	4.67321	4.58971	4.78765	4.71503	6.04563	6.17975	6.03026	Psmf1	proteasome (prosome, macropain) inhibitor subunit 1
1424370_s_at	48.69	5.62	41.2793	3.11404	113.768	7.31364	1.17953	2.33657	2.75605	0.145	0.00141	6.61e-05	5.40743	5.73702	5.65226	5.28182	5.32661	5.48557	6.90385	6.85727	6.72265	Psmf1	proteasome (prosome, macropain) inhibitor subunit 1
1424399_at	104.24	5.95	162.679	13.2133	345.012	41.2092	-1.56062	3.30979	2.12082	0.000183	0.000709	0.00149	6.70222	6.61977	6.78465	7.46971	7.31545	7.24312	8.25921	8.60137	8.41047	Uck1	uridine-cytidine kinase 1
1424407_s_at	341.93	38.57	134.068	5.88023	328.084	33.8632	2.55042	-1.0422	2.44714	3.15e-05	0.665	0.00146	8.59374	8.33342	8.30784	6.99344	7.0896	7.11462	8.19215	8.37463	8.49135	Cbx6	chromobox homolog 6
1424418_at	128.12	4.59	109.559	9.87339	318.443	34.1972	1.16942	2.48551	2.90659	0.02	0.0024	0.000245	7.05978	6.97067	6.97173	6.83289	6.86334	6.61831	8.13796	8.44842	8.34126	BC010801	cDNA sequence BC010801
1424454_at	291.83	23.93	237.72	2.17777	484.325	53.0645	1.22762	1.65961	2.03738	0.000149	0.00439	0.00797	8.30958	8.0756	8.17216	7.89707	7.8783	7.90387	8.73345	9.04684	8.96131	A930025J12Rik	RIKEN cDNA A930025J12 gene
1424463_at	34.89	3.41	28.0248	5.33556	98.4745	10.9274	1.24497	2.82243	3.51383	0.0458	0.000275	0.00144	5.24215	5.15601	4.96165	5.08635	4.56456	4.72452	6.57752	6.78894	6.4812	2210010L05Rik	RIKEN cDNA 2210010L05 gene
1424522_at	579.51	38.25	237.734	15.1981	637.071	81.2459	2.43764	1.09933	2.67976	0.0098	0.37	0.00173	9.09327	9.27912	9.1575	7.99172	7.8134	7.86869	9.08575	9.40986	9.4255	Heatr1	HEAT repeat containing 1
1424573_at	66.65	7.18	104.596	7.76234	275.891	26.4954	-1.56933	4.1394	2.63768	0.00115	7.77e-05	0.000208	6.205	5.89262	6.06109	6.58749	6.80029	6.73019	7.99426	8.0607	8.25592	Tmed5	transmembrane emp24 protein transport domain containing 5
1424574_at	198.51	16.4	318.752	4.47674	781.729	40.7461	-1.60572	3.93798	2.45247	0.0195	6.11e-05	0.000533	7.58885	7.53875	7.76198	8.33824	8.31183	8.29851	9.57158	9.69467	9.56147	Tmed5	transmembrane emp24 protein transport domain containing 5
1424594_at	8.14	0.86	119.29	6.43556	252.825	28.7832	-14.6548	31.0596	2.11941	0.00443	2.66e-06	0.00213	2.87613	3.00433	3.17923	6.97654	6.8213	6.89298	7.89688	7.87136	8.15974	Lgals7	lectin, galactose binding, soluble 7
1424607_a_at	471.48	108.25	98.574	17.0563	369.289	73.5123	4.78301	-1.27672	3.74631	0.00357	0.247	0.00129	8.80754	9.2034	8.55788	6.32657	6.66481	6.83291	8.16892	8.75026	8.6053	BC003993; LOC432468; LOC432512; LOC432823; LOC432857; LOC432890; LOC432924; LOC432932; LOC433043; LOC433244; LOC433373; LOC433596; LOC433657; LOC433893; LOC433915; LOC434014; LOC434071; LOC434166; LOC434383; LOC434421; LOC434430; LOC434450; LOC434503; ...	cDNA sequence BC003993; similar to hypothetical protein MGC37588; similar to hypothetical protein MGC37588; similar to hypothetical protein MGC37588; similar to novel protein; similar to hypothetical protein; similar to novel protein; similar to novel ...
1424609_a_at	476.76	74.43	111.274	11.3727	366.043	80.8115	4.28458	-1.30247	3.28958	0.00298	0.187	0.00619	9.00116	9.04071	8.61178	6.79022	6.64689	6.94172	8.09142	8.69423	8.68359	BC003993; LOC432468; LOC432512; LOC432823; LOC432857; LOC432890; LOC432924; LOC432932; LOC433043; LOC433244; LOC433340; LOC433373; LOC433596; LOC433657; LOC433893; LOC433915; LOC434014; LOC434071; LOC434166; LOC434383; LOC434421; LOC434430; LOC434450; ...	cDNA sequence BC003993; similar to hypothetical protein MGC37588; similar to hypothetical protein MGC37588; similar to hypothetical protein MGC37588; similar to novel protein; similar to hypothetical protein; similar to novel protein; similar to novel ...
1424612_at	30.21	0.71	30.335	6.10164	87.0976	11.0349	-1.00414	2.88307	2.87119	0.0341	0.00397	0.00281	4.91588	4.88365	4.9511	5.20078	4.88666	4.6232	6.60326	6.47135	6.23529	Npal2	NIPA-like domain containing 2
1424641_a_at	357.94	51.29	186.958	15.6035	503.762	42.9255	1.91455	1.40739	2.69452	0.0112	0.0327	0.000141	8.67846	8.47958	8.2628	7.40466	7.63936	7.58535	9.09542	8.84914	8.97474	Thoc1	THO complex 1
1424642_at	618.27	44.56	285.362	22.7058	742.563	66.7176	2.16662	1.20103	2.60218	0.00169	0.057	0.000188	9.37225	9.27267	9.16388	8.26815	8.15436	8.03829	9.38563	9.64188	9.56965	Thoc1	THO complex 1
1424683_at	325.41	19.56	192.19	4.62172	457.515	6.11354	1.69317	1.40596	2.38054	0.0724	0.00802	9.41e-06	8.2477	8.3664	8.41894	7.54947	7.61864	7.59021	8.82173	8.83207	8.85897	1810015C04Rik	RIKEN cDNA 1810015C04 gene
1424706_at	102.17	9.36	56.0213	3.98116	124.829	4.67223	1.82377	1.22177	2.22823	0.0158	0.0454	0.000406	6.81112	6.64975	6.55176	5.70035	5.81017	5.90587	7.01926	6.91184	6.9583	Zfp51	zinc finger protein 51
1424847_at	43.66	8.06	15.0425	2.97896	81.6057	12.3294	2.90244	1.86912	5.425	0.00299	0.0137	0.000346	5.57591	5.612	5.1033	4.2055	3.78137	3.69243	6.08258	6.51459	6.41983	Nefh	neurofilament, heavy polypeptide
1424854_at	22.46	3.85	18.1581	3.94237	80.4559	17.2334	1.23691	3.58219	4.43086	0.277	0.00192	0.00111	4.72761	4.46292	4.23508	4.0267	3.95319	4.50375	5.95134	6.58375	6.38493	Hist1h4i	histone 1, H4i
1424861_at	56	4.86	37.4136	5.94151	113.976	30.3226	1.49678	2.03529	3.04638	0.263	0.0462	0.00964	5.85455	5.89838	5.65781	4.93858	5.38759	5.3115	6.30492	7.06304	7.0129	D930016D06Rik	RIKEN cDNA D930016D06 gene
1424942_a_at	110.34	13.39	83.4992	11.4193	222.757	23.4935	1.32145	2.01882	2.66777	0.0772	0.0019	0.000889	6.82423	6.93066	6.58065	6.41733	6.5516	6.15428	7.63634	7.94214	7.80331	Myc	myelocytomatosis oncogene
1424966_at	301.7	7.75	32.4425	2.76828	82.114	7.49331	9.29954	-3.67416	2.53107	0.00218	0.000889	0.000233	8.24878	8.19484	8.26633	4.96563	4.92947	5.15412	6.43088	6.43635	6.19896	Tmem40	transmembrane protein 40
1424982_a_at	57.63	7.15	71.0693	6.66746	163.82	10.08	-1.2332	2.84262	2.30508	0.474	0.00114	0.000538	5.86154	6.01167	5.65074	6.25558	6.19394	5.99083	7.25847	7.43571	7.36821	2700078E11Rik	RIKEN cDNA 2700078E11 gene
1424986_s_at	69.48	15.67	50.2122	3.1838	122.974	15.8017	1.38373	1.76991	2.44908	0.65	0.0339	0.00226	6.33223	6.25384	5.68798	5.56431	5.74476	5.63508	6.71976	7.08764	6.99438	Fbxw7	F-box and WD-40 domain protein 7, archipelago homolog (Drosophila)
1425019_at	298.16	33.65	111.779	8.41135	279.856	14.8216	2.6674	-1.06541	2.50365	0.0916	0.473	0.000128	8.36594	8.23691	8.0383	6.92263	6.72	6.7629	8.07068	8.09806	8.21291	Ubxd4	UBX domain containing 4
1425020_at	521.21	43.45	173.474	6.49667	444.483	20.2548	3.00454	-1.17262	2.56224	0.0107	0.0609	1.36e-05	9.14699	9.01199	8.90818	7.49722	7.39268	7.42383	8.86796	8.74271	8.77432	Ubxd4; LOC432749	UBX domain containing 4; similar to Ubxd4 protein
1425030_at	313.67	32.99	259.851	13.774	640.102	112.259	1.20712	2.04069	2.46334	0.000156	0.00697	0.00788	8.45321	8.24657	8.16394	8.10616	7.98992	7.96455	9.07783	9.57305	9.27203	Zfp622	zinc finger protein 622
1425035_s_at	1535.07	43.85	25.9753	3.97168	363.832	42.1639	59.0973	-4.21918	14.0068	0.0438	0.00117	3.36e-05	10.5833	10.5427	10.6251	4.91599	4.66871	4.47909	8.40056	8.6882	8.41399	Dnmt3l	DNA (cytosine-5-)-methyltransferase 3-like
1425037_at	19.34	1.08	12.079	1.6126	31.8658	5.11201	1.60112	1.64766	2.63811	0.0712	0.0275	0.0018	4.36391	4.2221	4.23029	3.4154	3.79051	3.55217	5.07941	4.70414	5.15865	Fgd4	FYVE, RhoGEF and PH domain containing 4
1425047_a_at	30.62	1.78	26.9076	2.63046	64.6552	9.10341	1.13797	2.11154	2.40286	0.00015	0.00643	0.00186	4.94218	4.84754	5.01519	4.59441	4.76371	4.87772	5.75935	6.13981	6.11448	4921517L17Rik	RIKEN cDNA 4921517L17 gene
1425220_x_at	115.48	13.92	56.4728	1.31301	802.387	199.804	2.04488	6.94828	14.2084	0.06	0.00209	0.00322	6.68243	6.82531	7.02584	5.78768	5.81565	5.85435	9.1828	9.92141	9.74195	LOC236220	similar to cDNA sequence AF067061
1425280_at	49.23	0.79	26.64	3.37527	62.5611	11.7657	1.84798	1.27079	2.34839	0.00562	0.158	0.00391	5.59452	5.63506	5.63406	4.60806	4.64454	4.93171	5.82135	6.25017	5.78186	Leng1	leukocyte receptor cluster (LRC) member 1
1425305_at	102.84	8.12	103.17	11.0332	653.868	173.584	-1.00321	6.35811	6.33774	0.0607	0.00502	0.00369	6.57794	6.80195	6.66411	6.85398	6.56713	6.62953	8.86857	9.66321	9.41655	Zfp295	zinc finger protein 295
1425312_s_at	256.2	22.84	25.1006	4.77591	51.5183	9.72878	10.2069	-4.97299	2.05247	0.141	0.000942	0.00894	8.12123	7.86293	8.00765	4.37261	4.91595	4.60867	5.96914	5.47957	5.56349	D11Ertd636e	DNA segment, Chr 11, ERATO Doi 636, expressed
1425317_x_at	69.35	9	6.29128	0.560144	25.5185	1.75512	11.0232	-2.71763	4.05618	0.000591	0.0011	5.36e-05	6.02351	6.31651	5.98444	2.74102	2.49827	2.70892	4.78279	4.60177	4.62919	Stk31	serine threonine kinase 31
1425331_at	143.91	22.15	93.7618	2.12145	190.401	8.49656	1.53485	1.32305	2.03069	0.00398	0.0794	0.000171	7.22109	7.34818	6.90194	6.54914	6.51886	6.58404	7.50006	7.6264	7.58932	Zfp106	zinc finger protein 106
1425351_at	39.93	4.01	27.647	8.92223	129.875	25.9244	1.44428	3.25256	4.69761	0.0291	0.00328	0.00633	5.23777	5.2288	5.47752	5.10351	4.13153	4.95575	6.70802	7.00807	7.28871	Srxn1	sulfiredoxin 1 homolog (S. cerevisiae)
1425356_at	29.57	11.18	29.8064	1.78857	95.2671	19.0771	-1.00799	3.22175	3.1962	0.0158	0.018	0.00726	4.86644	5.35526	4.21663	4.98271	4.80955	4.89519	6.21449	6.64433	6.80103	Zfp142	zinc finger protein 142
1425364_a_at	2557.87	101.15	1007.06	72.1836	2638.63	517.556	2.53994	1.03157	2.62013	0.000882	0.898	0.00955	11.3585	11.3478	11.2536	10.0825	9.95942	9.87849	11.0005	11.5586	11.4772	Slc3a2	solute carrier family 3 (activators of dibasic and neutral amino acid transport), member 2
1425427_at	14.44	1.66	6.83569	1.04849	147.028	27.1777	2.11244	10.182	21.5088	0.00149	0.000216	3.71e-05	3.77494	3.7328	4.0312	2.57582	2.99971	2.71074	6.89747	7.43902	7.21273	AF067061	CDNA sequence AF067061 (AF067061), mRNA
1425458_a_at	102.63	10.77	40.1421	1.31436	388.401	112.245	2.55667	3.78447	9.67563	0.000887	0.0123	0.00619	6.80128	6.72391	6.50243	5.33897	5.36659	5.27401	8.03627	8.90105	8.73005	Grb10	growth factor receptor bound protein 10
1425530_a_at	25.61	0.53	19.8958	0.856391	166.918	38.1816	1.2872	6.51767	8.38958	0.0176	0.00562	0.00367	4.66162	4.66174	4.71276	4.36482	4.332	4.24366	6.94484	7.52234	7.59776	Stx3	syntaxin 3
1425536_at	279.79	31.93	457.172	17.0509	1337.18	195.228	-1.63398	4.77924	2.9249	0.0207	0.000209	0.00452	8.27086	8.15416	7.94031	8.89489	8.8223	8.7906	10.1345	10.5578	10.4307	Stx3	syntaxin 3
1425561_at	137.79	8.52	118.525	6.88045	240.825	22.7059	1.16254	1.74777	2.03185	0.0147	0.00178	0.000931	7.13381	7.00291	7.17672	6.97864	6.81642	6.86727	7.78945	8.05372	7.87974	Trnt1	tRNA nucleotidyl transferase, CCA-adding, 1
1425562_s_at	252.4	22.8	240.827	13.2661	493.843	11.1121	1.04806	1.95659	2.05061	0.000786	0.00435	0.000544	8.05888	8.04673	7.82082	7.82158	7.978	7.93153	8.91935	8.94072	8.98293	Trnt1	tRNA nucleotidyl transferase, CCA-adding, 1
1425577_at	101.39	10.61	93.4041	7.68166	190.861	6.06376	1.0855	1.88244	2.04339	0.0078	0.005	0.0018	6.55079	6.82654	6.59853	6.40604	6.58238	6.6378	7.54129	7.55897	7.62743	9830124H08Rik	RIKEN cDNA 9830124H08 gene
1425776_a_at	43.6	1.83	19.7818	2.41614	40.2819	7.16397	2.20405	-1.08237	2.03632	0.0302	0.481	0.0069	5.47358	5.48729	5.37493	4.4726	4.11848	4.30555	5.06059	5.57519	5.3146	C87436	expressed sequence C87436
1425837_a_at	353.33	17.46	348.035	25.9115	928.519	39.2963	1.01521	2.62791	2.66789	0.624	1.8e-05	0.000232	8.38052	8.51191	8.49856	8.3137	8.49692	8.5104	9.83546	9.81193	9.92642	Ccrn4l	CCR4 carbon catabolite repression 4-like (S. cerevisiae)
1425927_a_at	528.88	104.38	74.6299	4.42513	174.36	15.4147	7.08671	-3.03327	2.33633	0.0674	0.00533	0.000433	9.18788	9.21645	8.67432	6.15586	6.31563	6.18857	7.29058	7.51768	7.51781	Atf5	activating transcription factor 5
1425932_a_at	25.7	4.23	26.8465	1.53923	64.1334	2.14329	-1.04461	2.49546	2.38889	0.00284	0.00949	0.000125	4.84575	4.77987	4.38332	4.8107	4.77388	4.65057	6.00813	6.04774	5.95152	Cugbp1	CUG triplet repeat, RNA binding protein 1
1425956_a_at	175.3	31.35	48.6523	5.53495	99.2586	19.0003	3.60312	-1.76609	2.04016	0.00594	0.0216	0.00978	7.65378	7.52356	7.13464	5.40131	5.6929	5.69948	6.88659	6.32774	6.63124	Cdadc1	cytidine and dCMP deaminase domain containing 1
1425964_x_at	8689.76	240.11	2742.61	251.48	7395.71	104.79	3.16842	-1.17497	2.69659	0.0204	0.00287	0.00224	13.1297	13.0693	13.0551	11.3836	11.3072	11.5612	12.8612	12.8289	12.867	Hspb1	heat shock protein 1
1425966_x_at	1330.35	82.16	1702.48	98.4795	3431.2	423.384	-1.27972	2.57917	2.01541	0.0279	0.00153	0.00399	10.3235	10.4769	10.3269	10.8261	10.6751	10.6943	11.5509	11.9094	11.751	Ubc	ubiquitin C
1425993_a_at	870.24	118.89	373.334	28.2326	2417.44	398.632	2.331	2.7779	6.47528	0.000663	0.00167	0.00076	9.85923	9.88948	9.51852	8.65121	8.54053	8.43298	10.9358	11.3512	11.3886	Hsp110	heat shock protein 110
1426065_a_at	403.12	35.71	56.3019	13.0957	249.347	48.7826	7.15997	-1.6167	4.42875	0.974	0.0332	0.00102	8.71493	8.73836	8.50016	6.15559	5.65985	5.55644	7.65637	8.2251	7.94878	Trib3	tribbles homolog 3 (Drosophila)
1426117_a_at	23.49	1.96	20.8748	1.12898	90.2174	15.8747	1.12528	3.84067	4.32183	0.00378	0.00154	0.00262	4.64975	4.58786	4.4132	4.47109	4.33803	4.33783	6.23198	6.73881	6.47061	Slc19a2	solute carrier family 19 (thiamine transporter), member 2
1426151_a_at	29.72	4.16	48.6731	4.53838	136.994	15.8343	-1.63772	4.60947	2.81456	0.414	0.000148	0.000338	5.1014	4.83808	4.71352	5.72519	5.62184	5.45539	6.93304	7.2639	7.07782	Stx3	syntaxin 3
1426242_at	331.45	48.85	129.596	13.9384	307.086	51.2173	2.55756	-1.07934	2.36956	0.00199	0.577	0.00385	8.29499	8.59475	8.19803	6.87502	6.98451	7.1777	7.96541	8.44641	8.33309	Polr2a	polymerase (RNA) II (DNA directed) polypeptide A
1426243_at	5031.42	306.2	162.01	5.04416	371.965	39.1505	31.0563	-13.5266	2.29594	0.389	2.54e-05	0.00297	12.3902	12.2753	12.2196	7.28712	7.36646	7.36481	8.52623	8.68879	8.38612	Cth	cystathionase (cystathionine gamma-lyase)
1426255_at	40.99	3.6	45.8576	3.57271	146.404	24.2976	-1.11875	3.57169	3.19257	0.0205	0.0014	0.00249	5.20801	5.39679	5.45574	5.64334	5.45003	5.45539	6.9128	7.39813	7.2292	Nefl	neurofilament, light polypeptide
1426286_at	100.18	9.57	61.6697	3.96921	172.789	22.2977	1.62446	1.72479	2.80185	0.0036	0.00568	0.00137	6.72081	6.72703	6.47783	6.04105	5.93578	5.85669	7.22684	7.60227	7.44506	Noc3l	nucleolar complex associated 3 homolog (S. cerevisiae)
1426327_s_at	43.72	3.15	69.5373	6.20943	142.561	11.3678	-1.59051	3.26077	2.05014	0.00212	4.71e-05	0.000483	5.48649	5.52849	5.32778	6.07269	6.01683	6.2584	7.13038	7.27571	7.05116	Cntf; Zfp91	ciliary neurotrophic factor; zinc finger protein 91
1426365_at	339.69	14.44	220.751	6.29667	495.087	67.9013	1.53879	1.45747	2.24274	0.0049	0.0376	0.00848	8.3633	8.47646	8.38192	7.74771	7.78065	7.8293	8.70413	9.04272	9.07897	2810403A07Rik	RIKEN cDNA 2810403A07 gene
1426412_at	111.53	39.61	19.9824	2.01974	114.331	11.367	5.58141	1.02512	5.72161	0.0389	0.789	2.91e-05	6.48841	6.45226	7.29689	4.24702	4.47939	4.22131	6.66505	6.9433	6.8881	Neurod1	neurogenic differentiation 1
1426426_at	813.73	23.84	571.1	12.2117	1302.36	100.213	1.42485	1.60049	2.28045	0.00023	0.00453	0.00172	9.70804	9.62363	9.67233	9.18065	9.12217	9.16931	10.2127	10.4071	10.4121	Rbm13	RNA binding motif protein 13
1426485_at	326.76	20.34	397.012	39.082	858.305	63.6689	-1.21499	2.62671	2.16191	0.00364	8.98e-05	0.000523	8.34289	8.26457	8.44319	8.78817	8.54116	8.55626	9.6181	9.82225	9.78752	Ubxd2	UBX domain containing 2
1426486_at	321.25	49.92	375.592	3.40142	877.999	100.747	-1.16916	2.73307	2.33764	0.0164	0.00145	0.00632	8.42078	8.47923	8.04543	8.54851	8.54277	8.56767	9.57315	9.86509	9.87602	Ubxd2	UBX domain containing 2
1426487_a_at	175.89	18.58	184.295	7.93948	514.002	57.8461	-1.04779	2.92229	2.78901	0.00979	0.000274	0.00134	7.52145	7.56432	7.27311	7.47207	7.59279	7.51012	8.89461	8.92334	9.18132	Rbbp6	retinoblastoma binding protein 6
1426555_at	3214.06	154.08	1059.72	158.259	2187.73	178.066	3.03293	-1.46913	2.06443	0.016	0.00504	0.00511	11.6076	11.6118	11.7279	10.221	10.1042	9.78956	10.9544	11.177	11.1444	Scpep1	serine carboxypeptidase 1
1426559_at	787.3	16.01	439.213	12.6909	1243.34	126.715	1.79253	1.57925	2.83084	0.0543	0.0148	0.00196	9.65043	9.61945	9.59183	8.82566	8.76075	8.74873	10.1001	10.3743	10.35	Sbno1	sno, strawberry notch homolog 1 (Drosophila)
1426584_a_at	113.52	21.55	60.6403	8.79251	237.849	36.981	1.87202	2.09522	3.92229	0.264	0.00663	0.000436	7.10519	6.73537	6.58969	6.12931	5.89152	5.71577	7.6157	8.0586	7.97039	Sdh1	sorbitol dehydrogenase 1
1426597_s_at	23.59	3.14	33.8267	1.18256	71.249	7.29746	-1.43394	3.02031	2.1063	0.000414	0.000454	0.00348	4.53957	4.74879	4.36634	5.02352	5.09243	5.12254	5.97348	6.23016	6.24494	C79267	expressed sequence C79267
1426628_at	257.22	19.31	292.952	24.3347	754.205	69.8731	-1.13891	2.93214	2.5745	0.00167	0.000142	0.00022	8.11669	7.99403	7.9018	8.0641	8.30452	8.20488	9.40542	9.67157	9.58678	Tmem34	transmembrane protein 34
1426644_at	155.8	18.43	125.983	8.20724	285.668	37.3993	1.23668	1.83356	2.26752	0.000112	0.00391	0.00248	7.22307	7.46413	7.14388	6.94781	7.0785	6.89892	7.98337	8.35092	8.11605	Tbc1d20	TBC1 domain family, member 20
1426722_at	1140.51	129.26	595.24	43.4614	1315.44	43.6698	1.91605	1.15338	2.20993	0.204	0.155	0.000689	10.257	10.2363	9.9536	9.09859	9.23742	9.30816	10.4083	10.3125	10.3616	Slc38a2	solute carrier family 38, member 2
1426725_s_at	18.88	4.11	163.717	2.10978	500.733	48.593	-8.67147	26.5219	3.05852	0.548	0.000249	0.00216	4.16552	4.5472	3.93719	7.36237	7.33377	7.36881	8.82691	8.95711	9.10613	Ets1	E26 avian leukemia oncogene 1, 5' domain
1426752_at	1795.04	51	233.614	9.24671	713.714	63.9363	7.68379	-2.51507	3.0551	0.0057	0.00139	0.000447	10.7864	10.7855	10.8564	7.85007	7.82114	7.93049	9.61756	9.43578	9.37296	Phf17	PHD finger protein 17
1426753_at	646.63	37.88	76.279	3.67149	260.141	31.6971	8.47716	-2.48569	3.41039	0.0164	0.00173	0.00117	9.38668	9.38284	9.23578	6.17094	6.29758	6.28772	8.17359	7.82054	8.05329	Phf17	PHD finger protein 17
1426774_at	105.55	17.66	37.9536	5.5052	109.83	9.8354	2.78103	1.04055	2.8938	0.0539	0.696	0.00134	6.6752	6.9617	6.48862	5.32335	4.98688	5.39612	6.68351	6.72295	6.91966	Parp12	poly (ADP-ribose) polymerase family, member 12
1426780_at	157.96	23.46	72.3933	10.494	363.687	76.4598	2.18197	2.3024	5.02376	0.00409	0.00827	0.00101	7.03205	7.42031	7.42391	6.39177	5.98871	6.12331	8.12788	8.74589	8.5775	D14Ertd436e	DNA segment, Chr 14, ERATO Doi 436, expressed
1426808_at	3811.73	158.82	841.882	121.105	4772.45	623.152	4.52763	1.25204	5.66879	0.144	0.0966	0.000125	11.9639	11.8575	11.8648	9.78168	9.46405	9.87528	11.9894	12.3566	12.2897	Lgals3	lectin, galactose binding, soluble 3
1426814_at	236.39	22.4	102.966	14.412	220.745	33.9364	2.29582	-1.07087	2.14387	0.00376	0.539	0.00357	7.97725	7.94518	7.71925	6.88983	6.49492	6.64553	7.51865	7.96372	7.84058	AU024582	expressed sequence AU024582
1426819_at	107.23	9.22	236.312	5.18235	593.594	16.919	-2.20378	5.53571	2.51191	0.209	0.000283	2.86e-06	6.73745	6.86679	6.6189	7.8861	7.91506	7.85179	9.18952	9.18927	9.26005	Hipk3	Fas-interacting serine/threonine kinase 3 (Fist3)
1426827_at	334.55	17.68	333.395	33.5114	681.849	45.8219	1.00347	2.03811	2.04517	0.0147	0.000196	0.000899	8.47147	8.33894	8.34385	8.2594	8.53493	8.3347	9.31148	9.5058	9.4161	A730098D12Rik	RIKEN cDNA A730098D12 gene
1426858_at	426.03	6.49	10.7321	1.11557	25.1118	2.9764	39.6967	-16.9653	2.33987	0.0473	0.00047	0.00076	8.70953	8.75074	8.74381	3.30754	3.36397	3.58495	4.48909	4.82423	4.6176	Inhbb	inhibin beta-B
1426862_at	150.93	15.39	104.889	13.4617	285.697	60.2678	1.43895	1.89291	2.72381	0.0215	0.0218	0.00493	7.08061	7.37622	7.24127	6.90936	6.63701	6.56886	7.81626	8.43431	8.15877	9130023F12Rik	RIKEN cDNA 9130023F12 gene
1426875_s_at	154.42	13.14	46.4687	4.06512	393.726	38.5574	3.3231	2.54971	8.47292	0.0524	0.000298	1.21e-05	7.30343	7.37005	7.12799	5.66576	5.41559	5.52225	8.44843	8.69025	8.71005	Srxn1	sulfiredoxin 1 homolog (S. cerevisiae)
1426886_at	317.31	34.52	224.713	18.3862	514.344	27.3039	1.41207	1.62095	2.28889	0.0254	0.00764	0.00034	8.40708	8.38774	8.11655	7.6758	7.90926	7.84089	8.91665	9.0371	9.06188	Cln5	ceroid-lipofuscinosis, neuronal 5
1426900_at	926.42	104.36	497.225	19.1252	1272.97	69.6889	1.86318	1.37407	2.56015	0.00501	0.0212	3.76e-05	9.78646	10.0299	9.73248	8.89495	8.97271	9.00345	10.2474	10.291	10.3993	Jmjd1c	MKIAA1380 protein
1426928_at	11.95	1.64	18.9179	2.93219	78.2832	15.178	-1.58308	6.55089	4.13805	0.018	0.000239	0.000622	3.60271	3.75359	3.35315	4.26171	3.98754	4.44021	6.15	6.08976	6.58088	4633402D15Rik	RIKEN cDNA 4633402D15 gene
1426948_at	457.6	36.87	357.188	26.1344	741.317	85.1099	1.28112	1.62001	2.07543	0.00852	0.00642	0.00184	8.83491	8.9511	8.71844	8.57996	8.36828	8.4856	9.33354	9.65647	9.592	Tpr	translocated promoter region
1426949_s_at	561.14	26.9	468.131	2.1104	1031.18	46.153	1.19868	1.83765	2.20275	0.00527	8.72e-05	0.000969	9.09866	9.20959	9.08516	8.86338	8.87321	8.87569	9.94396	10.0732	10.0102	Tpr	translocated promoter region
1426951_at	49.67	10.88	167.392	10.7112	496.813	88.8955	-3.37009	10.0023	2.96796	0.00313	0.000154	0.00392	5.4017	5.47824	5.95791	7.40997	7.28167	7.46362	8.83778	8.76258	9.2254	Crim1	cysteine rich transmembrane BMP regulator 1 (chordin like)
1426963_at	85.06	12.36	82.1969	3.96231	174.076	18.3343	1.03483	2.04651	2.1178	0.00476	0.00273	0.00242	6.30912	6.63301	6.25992	6.29087	6.42992	6.3589	7.25714	7.51693	7.53992	Pacs2	phosphofurin acidic cluster sorting protein 2
1426980_s_at	290.41	49.3	55.5888	1.82757	156.568	5.54293	5.22426	-1.85485	2.81654	0.0188	0.0213	3.45e-06	8.16519	8.41489	7.92402	5.85008	5.76334	5.77521	7.31858	7.23045	7.32107	E130012A19Rik	RIKEN cDNA E130012A19 gene
1426991_at	54.3	3.8	42.786	6.51409	88.0717	10.0426	1.26911	1.62195	2.05842	0.0656	0.00704	0.004	5.79892	5.83845	5.64402	5.59458	5.47343	5.15412	6.25693	6.55288	6.5523	1810048J11Rik	RIKEN cDNA 1810048J11 gene
1427005_at	132.07	6.07	529.331	13.7889	2544.67	197.684	-4.00796	19.2676	4.80733	0.00617	6.18e-06	0.000285	6.96697	7.08986	7.07548	9.00431	9.07396	9.06482	11.1808	11.3975	11.3525	Plk2	polo-like kinase 2 (Drosophila)
1427006_at	128.39	9.12	83.6703	0.872696	182.207	9.09926	1.53448	1.41917	2.17767	0.000343	0.0036	0.000878	7.06224	7.06253	6.88099	6.37944	6.40383	6.3765	7.47429	7.46049	7.58997	Rapgef1	Rap guanine nucleotide exchange factor (GEF) 1
1427017_at	31.65	8.38	14.299	1.54007	43.9416	3.2676	2.21344	1.38836	3.07305	0.00531	0.144	0.000271	4.95421	5.33401	4.56142	3.6605	3.97194	3.86396	5.33945	5.55414	5.47089	Satb2	special AT-rich sequence binding protein 2
1427024_at	20.11	5.74	17.3025	0.71333	49.281	5.0252	1.16226	2.45057	2.84821	0.0186	0.0187	0.000935	4.18088	3.96472	4.73232	4.10737	4.05525	4.17366	5.49013	5.77582	5.58819	5033405K12Rik	RIKEN cDNA 5033405K12 gene
1427035_at	233.74	14.87	42.8392	9.28118	170.478	47.0937	5.45621	-1.37108	3.97949	0.673	0.18	0.00408	7.95111	7.88146	7.7678	5.38322	5.71762	5.0942	6.89215	7.72063	7.5056	Slc39a14	solute carrier family 39 (zinc transporter), member 14
1427042_at	4.72	0.46	5.84653	0.46526	24.4838	4.58351	-1.23867	5.18724	4.18774	0.0312	0.00122	0.00253	2.19504	2.38859	2.12032	2.42856	2.54645	2.65857	4.7121	4.2696	4.80492	Mal2	mal, T-cell differentiation protein 2
1427057_at	134.08	3.21	76.9356	9.07281	158.457	28.99	1.74276	1.18181	2.0596	2.21e-05	0.301	0.00934	7.03108	7.10005	7.06887	6.30997	6.40198	6.064	6.96652	7.43571	7.46905	C630002B14Rik	RIKEN cDNA C630002B14 gene
1427112_at	35.44	1.58	15.0704	1.58102	39.0332	6.61865	2.35163	1.10139	2.59006	0.0595	0.486	0.00318	5.17183	5.07204	5.19452	3.85268	4.07623	3.79662	5.35201	5.47764	4.98632	2700049H19Rik	RIKEN cDNA 2700049H19 gene
1427113_s_at	103.84	3.11	47.5055	3.15552	114.636	14.3752	2.18585	1.10397	2.41311	0.227	0.321	0.00167	6.68243	6.74629	6.66458	5.67658	5.51698	5.51029	6.65862	7.01872	6.82282	2700049H19Rik	RIKEN cDNA 2700049H19 gene
1427126_at	33.08	9.41	63.0807	9.47324	4123.54	426.068	-1.90691	124.654	65.3693	0.575	0.000528	8.81e-06	5.27463	5.26011	4.47366	5.72573	6.16328	6.01466	11.8347	12.13	12.0484	Hspa1a	heat shock protein 1A
1427127_x_at	37.11	7.29	85.7983	6.10942	3542.89	471.975	-2.312	95.4699	41.2932	0.00148	1.88e-05	3.17e-05	5.25817	5.45114	4.87334	6.53538	6.38064	6.34545	11.5643	11.9498	11.8315	Hspa1a	heat shock protein 1A
1427151_at	10.24	1.92	11.5496	2.2776	26.413	5.52465	-1.1279	2.5794	2.28691	0.0664	0.00528	0.00918	3.50456	3.50456	3.00495	3.15705	3.68934	3.68128	4.97835	4.36113	4.76367	4732486I23Rik	RIKEN cDNA 4732486I23 gene
1427152_at	48.36	6.54	69.4464	14.8473	300.321	42.1339	-1.43603	6.21012	4.32451	0.544	0.000102	0.000845	5.69835	5.71011	5.35078	5.92997	6.43613	5.92556	7.97712	8.36275	8.32107	4732486I23Rik	RIKEN cDNA 4732486I23 gene
1427159_at	302.28	42.9	182.305	18.7767	467.485	67.9812	1.6581	1.54653	2.5643	0.017	0.0219	0.0016	8.16461	8.45429	8.07231	7.3547	7.50789	7.65267	8.6052	8.96392	9.00472	Pcf11	cleavage and polyadenylation factor subunit homolog (S. cerevisiae)
1427170_at	308.6	32.53	11.2147	1.70549	31.7685	4.74991	27.5174	-9.71403	2.83275	0.00453	7.99e-05	0.00111	8.43041	8.22133	8.14135	3.28179	3.43871	3.70878	5.03336	5.16799	4.73362	Psma8	proteasome (prosome, macropain) subunit, alpha type, 8
1427188_at	95.08	10.8	98.0293	5.84969	247.391	29.9869	-1.03102	2.60193	2.52365	0.0115	0.000638	0.00181	6.74154	6.52736	6.42592	6.70956	6.58244	6.54838	7.73632	8.07365	8.01974	Arih1	ariadne ubiquitin-conjugating enzyme E2 binding protein homolog 1 (Drosophila)
1427189_at	136.82	11.4	269.05	26.6695	787.69	100.618	-1.96645	5.75713	2.92767	0.758	0.00015	0.000558	7.22138	7.0705	6.98661	8.22316	8.02772	7.95045	9.3943	9.74945	9.69591	Arih1	ariadne ubiquitin-conjugating enzyme E2 binding protein homolog 1 (Drosophila)
1427190_at	97.7	15.64	116.612	2.72112	235.911	27.904	-1.19357	2.41465	2.02304	0.00119	0.00264	0.00764	6.72116	6.75364	6.31658	6.85196	6.9034	6.84058	7.70149	8.04416	7.88034	2900057D21Rik	RIKEN cDNA 2900057D21 gene
1427238_at	2659.14	128.09	53.806	5.03031	524.317	94.6373	49.4209	-5.07162	9.74459	0.0204	0.0022	0.000231	11.4404	11.3016	11.3849	5.58609	5.80992	5.83997	9.30067	8.81153	8.94548	Fbxo15	F-box protein 15
1427242_at	34.96	3.55	9.72812	2.49735	207.725	38.1277	3.5937	5.94179	21.353	0.0265	0.000662	0.000207	4.94779	5.20987	5.20987	2.79011	3.40295	3.54719	7.37228	7.76441	7.90726	Ddx4	DEAD (Asp-Glu-Ala-Asp) box polypeptide 4
1427270_a_at	148.79	13.18	113.684	8.16472	230.068	27.7862	1.30881	1.54626	2.02375	0.0639	0.0104	0.00266	7.18023	7.10749	7.35266	6.90634	6.70669	6.86598	7.63499	7.97641	7.90437	Bsdc1	BSD domain containing 1
1427271_at	400.16	38.66	104.685	8.70875	214.334	18.4761	3.82251	-1.86699	2.04742	0.438	0.00131	0.000535	8.75236	8.68775	8.47926	6.81669	6.57646	6.72645	7.5931	7.82409	7.80286	Btbd15	BTB (POZ) domain containing 15
1427322_at	151.63	5.53	33.8456	6.33362	108.519	4.28294	4.48005	-1.39727	3.20629	0.346	0.00042	0.00729	7.1934	7.23964	7.29815	4.74662	5.1502	5.29205	6.82576	6.72265	6.73479	Brwd1	bromodomain and WD repeat domain containing 1
1427333_s_at	168.66	23.32	74.944	5.82637	214.395	28.3054	2.25048	1.27117	2.86074	0.0366	0.105	0.00111	7.50122	7.51618	7.14729	6.13168	6.34724	6.19574	7.51222	7.88702	7.80677	Sfrs15	splicing factor, arginine/serine-rich 15
1427334_s_at	857.09	53.34	211.882	12.66	582.754	14.3091	4.04512	-1.47076	2.75037	0.0186	0.00408	0.000243	9.7788	9.80807	9.63732	7.8183	7.70796	7.65	9.18299	9.15295	9.22342	2810474O19Rik	RIKEN cDNA 2810474O19 gene
1427405_s_at	48.16	9.69	27.3761	0.694816	73.6498	9.00073	1.7592	1.52927	2.69029	0.041	0.0485	0.00389	5.63788	5.83116	5.23849	4.81316	4.76991	4.74054	6.3669	6.01203	6.20713	Rab11fip5	RAB11 family interacting protein 5 (class I)
1427408_a_at	68.45	5.19	56.5289	4.97223	125.292	6.84904	1.21088	1.83042	2.21643	0.366	0.000634	0.000459	6.19295	6.11495	5.97479	5.96026	5.73826	5.7534	6.89734	7.05213	6.95371	Thrap3	thyroid hormone receptor associated protein 3
1427448_at	63.84	4.28	77.754	6.37577	181.1	23.8758	-1.21795	2.83678	2.32914	0.00288	0.00144	0.00191	5.88155	6.06417	6.0371	6.39415	6.15696	6.28168	7.2696	7.64461	7.56144	Rabep1	rabaptin, RAB GTPase binding effector protein 1
1427464_s_at	1091.79	115.09	1717	105.029	4642.74	293.981	-1.57264	4.25242	2.70399	0.0148	0.000182	3.98e-05	10.1766	10.1788	9.90524	10.6591	10.8348	10.7377	12.095	12.1662	12.2753	Hspa5	heat shock 70kD protein 5 (glucose-regulated protein)
1427471_at	106.31	9.62	57.1383	4.25134	160.957	12.3473	1.86057	1.51404	2.81698	0.085	0.00424	7.93e-05	6.58686	6.8486	6.74888	5.87418	5.91704	5.70975	7.20415	7.42356	7.35524	Fbxl3	F-box and leucine-rich repeat protein 3
1427479_at	109.5	10.51	65.38	11.785	769.819	81.2634	1.67482	7.03031	11.7745	0.0176	2.27e-05	0.000126	6.77855	6.62701	6.90524	5.79151	6.29235	5.9629	9.40567	9.70279	9.63998	Eif1a; MGC107533; LOC277049; LOC544881; LOC544882; LOC544885	eukaryotic translation initiation factor 1A; similar to Eukaryotic translation initiation factor 1A (eIF-1A) (eIF-4C); similar to Eukaryotic translation initiation factor 1A (eIF-1A) (eIF-4C); similar to Eukaryotic translation initiation factor 1A (eIF...
1427537_at	138.65	10.31	50.0792	3.40159	145.983	15.0478	2.76861	1.05289	2.91505	0.0684	0.542	0.000322	7.04365	7.23387	7.06073	5.74499	5.54999	5.63681	7.22037	7.01807	7.31482	Eppk1	epiplakin 1
1427559_a_at	34.79	2.25	45.9125	3.83885	114.867	8.77158	-1.3197	3.30174	2.50188	0.019	4.38e-05	0.000173	5.11229	5.21438	5.02878	5.57575	5.37527	5.601	6.71439	6.92853	6.87993	Atf2	activating transcription factor 2
1427663_a_at	94.61	19.57	103.875	10.7985	351.352	87.8389	-1.09793	3.71369	3.38244	0.159	0.00351	0.00936	6.85913	6.49062	6.28183	6.68051	6.84882	6.55132	7.9735	8.70037	8.5952	Clk4	CDC like kinase 4
1427718_a_at	267.36	8.79	330.498	38.2632	2178.93	388.758	-1.23615	8.1498	6.59288	0.000471	0.00196	0.000347	8.11606	8.02986	8.04047	8.54851	8.28857	8.24977	10.7926	11.3156	11.1126	Mdm2	transformed mouse 3T3 cell double minute 2
1427735_a_at	33.23	7.38	459.909	40.2096	2761.88	225.204	-13.8402	83.114	6.00527	0.00148	0.000269	1.42e-05	5.32806	4.67156	5.08891	8.95417	8.70239	8.86781	11.4056	11.3249	11.5544	Acta1	actin, alpha 1, skeletal muscle
1427763_a_at	22.36	2.95	35.7214	4.01016	72.9775	11.1527	-1.59756	3.26375	2.04296	0.0753	0.000711	0.00473	4.686	4.39232	4.34595	5.3345	5.057	5.06715	6.34942	5.91566	6.26731	Camk2d	calcium/calmodulin-dependent protein kinase II, delta
1427844_a_at	94.95	15.99	72.2343	11.0334	171.741	18.5952	1.31447	1.80876	2.37756	0.0263	0.00918	0.00238	6.81584	6.5019	6.34985	6.32094	6.26982	5.89714	7.23377	7.53264	7.48822	Cebpb	CCAAT/enhancer binding protein (C/EBP), beta
1427879_at	147.97	12.28	295.242	15.2681	735.379	93.2892	-1.99528	4.96979	2.49077	0.109	0.000193	0.00284	7.12962	7.34089	7.14746	8.13117	8.28019	8.20205	9.30172	9.66339	9.57769	1810031K17Rik	RIKEN cDNA 1810031K17 gene
1427881_at	775.49	49.11	438.554	11.6253	1172.75	73.3646	1.76829	1.51227	2.67414	0.00878	0.00129	0.000297	9.5801	9.69499	9.5161	8.76847	8.74268	8.81767	10.0985	10.2792	10.2037	4930588M11Rik	RIKEN cDNA 4930588M11 gene
1427882_at	463.62	22.99	243.614	11.1001	649.219	61.8349	1.90309	1.40033	2.66495	0.228	0.0136	0.000784	8.89609	8.89894	8.77175	7.99095	7.93204	7.85937	9.17447	9.41965	9.41993	4930588M11Rik	RIKEN cDNA 4930588M11 gene
1427912_at	492.48	51.84	60.0648	12.0446	446.419	74.7985	8.19914	-1.10318	7.43228	0.00502	0.422	0.000308	9.07106	8.9762	8.76812	5.53003	6.08772	6.04386	8.57141	9.04347	8.75216	Cbr3	carbonyl reductase 3
1427971_at	238.46	11.82	279.412	6.30937	689.927	52.9571	-1.17173	2.89326	2.46921	0.00347	0.000106	0.00116	7.97042	7.89059	7.82819	8.16302	8.10288	8.11212	9.40255	9.33267	9.54732	Cdc73	Vcell division cycle 73, Paf1/RNA polymerase II complex component, homolog (S. cerevisiae)
1428066_at	26.84	0.91	33.4798	1.37414	129.491	7.64695	-1.24738	4.82455	3.86774	0.0204	2.24e-05	1.68e-05	4.72019	4.80186	4.71525	5.04508	5.01782	5.13035	7.03248	6.92163	7.09092	DXImx50e	DNA segment, Chr X, Immunex 50, expressed
1428084_at	686.52	32.18	380.3	14.7819	802.61	75.0123	1.80521	1.1691	2.11047	0.00893	0.083	0.00169	9.44021	9.47942	9.3466	8.59559	8.60986	8.50532	9.52466	9.78817	9.62042	Hrb2	HIV-1 Rev binding protein 2
1428106_at	154.43	22.65	52.3076	4.2242	116.74	12.6075	2.95234	-1.32285	2.2318	0.00142	0.0616	0.000842	7.07785	7.48666	7.21762	5.59797	5.69143	5.82812	6.68243	6.91159	6.99004	1300001I01Rik	RIKEN cDNA 1300001I01 gene
1428158_at	224.01	12.88	181.211	7.20736	377.09	50.355	1.23618	1.68336	2.08094	0.00622	0.012	0.00727	7.89957	7.76886	7.74924	7.5644	7.45467	7.48325	8.35072	8.73861	8.56096	Akt1s1	AKT1 substrate 1 (proline-rich)
1428162_at	119.29	19.19	112.976	16.4383	251.681	14.3205	1.05589	2.10982	2.22774	0.988	0.00973	0.00447	7.08511	6.9527	6.61801	6.67537	7.04327	6.7118	7.96335	7.89801	8.06035	4933421E11Rik	RIKEN cDNA 4933421E11 gene
1428169_at	212.09	23.01	152.112	13.8428	341.079	60.1814	1.3943	1.60818	2.24229	0.139	0.023	0.00549	7.72931	7.87683	7.56243	7.28229	7.09634	7.35608	8.17492	8.66875	8.35437	Atg16l1	autophagy-related 16-like 1 (yeast)
1428210_s_at	230.34	23.75	127.207	17.8531	268.82	6.92422	1.81074	1.16706	2.11324	0.000876	0.116	0.00932	7.9518	7.90801	7.66709	6.79284	6.9597	7.19249	8.0439	8.05425	8.11238	Chuk	conserved helix-loop-helix ubiquitous kinase
1428232_at	261.3	32.08	385.856	13.9106	841.258	44.2132	-1.47668	3.21951	2.18024	0.289	0.00098	8.04e-05	8.20756	8.00134	7.85831	8.60589	8.53315	8.63482	9.75661	9.62615	9.76238	Cpsf6	cleavage and polyadenylation specific factor 6
1428273_at	63.44	5.93	92.566	4.6581	197.353	19.0611	-1.45911	3.11086	2.13202	0.00488	0.00014	0.00145	5.83742	6.00421	6.10776	6.47814	6.61282	6.50268	7.68698	7.45526	7.71766	1110065L07Rik	RIKEN cDNA 1110065L07 gene
1428275_at	59.18	17.15	86.556	10.3995	206.579	26.6807	-1.46259	3.49068	2.38665	0.0886	0.00703	0.00116	6.28793	5.48313	5.77269	6.57476	6.48023	6.23009	7.47548	7.85038	7.72102	1110065L07Rik	RIKEN cDNA 1110065L07 gene
1428288_at	2724.52	190.23	490.567	23.8822	1955.44	209.337	5.55382	-1.3933	3.98609	0.000731	0.0165	0.000495	11.4772	11.4599	11.291	8.91007	8.8854	9.01608	10.7445	11.0007	11.0373	2310051E17Rik	RIKEN cDNA 2310051E17 gene
1428289_at	1314.82	91.12	215.704	18.6957	882.053	112.503	6.0955	-1.49064	4.08919	0.00367	0.017	0.000246	10.4392	10.3914	10.2442	7.88082	7.73299	7.63417	9.57384	9.94431	9.81191	Klf9	Kruppel-like factor 9
1428294_at	43.21	5.43	26.2835	1.91187	54.3615	5.57446	1.644	1.25808	2.06828	0.00094	0.0771	0.00106	5.57639	5.48315	5.21678	4.75696	4.79193	4.59152	5.58347	5.83466	5.85958	Zfp259	zinc finger protein 259
1428308_at	125.27	9.14	178.707	12.8212	416.322	21.6885	-1.42658	3.3234	2.32963	0.103	5.01e-05	0.000134	7.0358	6.84232	7.02074	7.38606	7.46173	7.58923	8.74982	8.73853	8.61233	Pdrg1	p53 and DNA damage regulated 1
1428309_s_at	116.76	2.93	182.151	18.6267	421.323	5.34569	-1.56005	3.60845	2.31304	0.0372	4.92e-06	0.00431	6.90778	6.83937	6.85434	7.3678	7.48552	7.65873	8.71392	8.73888	8.70331	Pdrg1	p53 and DNA damage regulated 1
1428319_at	141.35	20.3	268.417	24.6819	878.207	51.389	-1.89895	6.213	3.2718	0.334	0.000679	0.000133	7.26555	7.25033	6.88186	8.20898	7.95507	8.029	9.68805	9.78516	9.85707	Pdlim7	PDZ and LIM domain 7
1428334_at	202.53	28.39	103.466	5.39903	324.955	46.7272	1.95746	1.60448	3.1407	0.258	0.0171	0.00263	7.78847	7.75923	7.40805	6.63809	6.77656	6.66052	8.09864	8.5158	8.38683	Ostm1	osteopetrosis associated transmembrane protein 1
1428341_at	1084.31	56.66	264.6	16.2266	1182.69	177.114	4.09792	1.09073	4.46974	0.0155	0.477	0.00124	10.1615	10.0691	10.0131	7.94443	8.07762	8.11543	9.93813	10.3586	10.2925	Zfp655	zinc finger protein 655
1428374_at	408.99	39.14	99.1925	5.97481	222.249	25.0355	4.1232	-1.84023	2.24058	0.0058	0.00232	0.00158	8.65365	8.81662	8.54439	6.69194	6.67011	6.52907	7.61386	7.94076	7.81482	MGI:2136405	glucuronyl C5-epimerase
1428383_a_at	52.87	11.14	90.4386	12.8632	184.777	12.2202	-1.71058	3.49493	2.04312	0.245	0.00671	0.00539	5.33153	5.94001	5.83196	6.49606	6.27918	6.69194	7.47239	7.47456	7.6358	2310021P13Rik	RIKEN cDNA 2310021P13 gene
1428385_at	22.03	2.39	34.2346	2.69054	81.8027	7.54447	-1.554	3.71324	2.38947	0.0113	0.000111	0.00027	4.60801	4.46574	4.29288	4.96329	5.13723	5.18247	6.22712	6.33329	6.48967	2007-03-08	membrane-associated ring finger (C3HC4) 8
1428390_at	622.95	7.49	398.194	33.3178	901.46	167.029	1.56444	1.44708	2.26387	0.00353	0.086	0.00987	9.2807	9.2668	9.30124	8.76978	8.55386	8.57852	9.48114	10.0175	9.89668	Wdr43	WD repeat domain 43
1428395_at	49.8	4.16	73.892	5.46927	150.076	7.00139	-1.48377	3.01358	2.03102	0.0704	0.000191	0.000435	5.54094	5.59534	5.76783	6.30776	6.21272	6.0936	7.17702	7.20479	7.30375	Smurf1	SMAD specific E3 ubiquitin protein ligase 1
1428419_at	42.57	5.44	21.7327	0.636983	60.4462	10.3144	1.9588	1.41992	2.78135	0.246	0.0602	0.00903	5.39114	5.59346	5.22723	4.47232	4.39277	4.45904	5.60211	6.03476	6.07048	5430411K18Rik	RIKEN cDNA 5430411K18 gene
1428487_s_at	86.93	11.01	76.3717	2.50054	214.862	19.3913	1.13825	2.47166	2.81337	0.0954	0.000754	0.00104	6.63613	6.36575	6.30118	6.2195	6.23616	6.30771	7.59024	7.80187	7.83751	1500041J02Rik	RIKEN cDNA 1500041J02 gene
1428496_at	236.84	15.24	102.879	9.51661	275.395	38.8712	2.30211	1.16279	2.67687	0.000298	0.225	0.00144	7.77727	7.9511	7.92886	6.8274	6.64021	6.57476	7.85087	8.19392	8.24077	Secisbp2	SECIS binding protein 2
1428529_at	831.97	53.07	814.082	51.8672	1817.88	283.009	1.02197	2.18503	2.23304	0.0109	0.00757	0.00698	9.79847	9.6767	9.62019	9.57306	9.67091	9.75724	10.5483	10.9898	10.9089	2810026P18Rik	RIKEN cDNA 2810026P18 gene
1428555_at	286.5	22.33	250.477	28.206	561.622	79.1163	1.14382	1.96029	2.24221	0.0079	0.00553	0.00211	8.25639	8.18823	8.03364	8.1379	7.82519	7.92462	8.88782	9.29247	9.19008	BC031601	cDNA sequence BC031601
1428604_at	736.98	36.07	31.4168	1.40628	189.723	36.1853	23.4581	-3.8845	6.03892	0.000463	0.00493	0.00298	9.57002	9.44172	9.56115	5.04611	4.93853	4.93292	7.77256	7.22065	7.6536	2610305D13Rik	RIKEN cDNA 2610305D13 gene
1428616_at	216.92	8.06	158.53	7.84461	380.93	70.875	1.36833	1.75609	2.4029	0.886	0.0296	0.00996	7.7152	7.74679	7.81912	7.23192	7.31571	7.37464	8.34188	8.84694	8.4833	Zfp131	zinc finger protein 131
1428639_at	38.49	5.18	23.7557	1.86026	50.2148	5.6732	1.62024	1.30462	2.1138	0.0191	0.0557	0.00104	5.46891	5.10077	5.20431	4.43672	4.65532	4.60948	5.53904	5.56692	5.82641	Lin9	lin-9 homolog (C. elegans)
1428640_at	1086.1	16.43	17.3186	2.25563	81.9078	6.09747	62.7129	-13.26	4.72947	0.000412	0.00016	0.000327	10.0823	10.1078	10.0644	3.88764	4.16983	4.25971	6.46713	6.33688	6.25586	Hsf2bp	heat shock transcription factor 2 binding protein
1428663_at	10.04	0.51	14.482	1.63922	84.1146	19.3176	-1.44243	8.37794	5.80823	0.00436	0.00299	0.00182	3.38219	3.24271	3.35448	4.03273	3.74327	3.77474	6.0053	6.68394	6.41432	5133401H06Rik	RIKEN cDNA 5133401H06 gene
1428666_at	4263.94	122.13	1146.52	76.9996	2657.86	354.442	3.71901	-1.60428	2.31819	0.00521	0.0227	0.00283	12.0983	12.0587	12.0157	10.2457	10.1834	10.0535	11.1446	11.527	11.4298	Nars	asparaginyl-tRNA synthetase
1428685_at	152.53	12.59	10.6959	1.46828	56.928	10.4831	14.2606	-2.67935	5.32242	0.00397	0.00387	0.000326	7.11046	7.30043	7.3378	3.63087	3.31343	3.28664	5.74105	6.10223	5.60287	Syce1	synaptonemal complex central element protein 1
1428688_at	193.2	33.15	154.127	7.30761	364.162	47.0042	1.25351	1.8849	2.36274	0.00582	0.00724	0.00389	7.43163	7.8545	7.45551	7.33606	7.19936	7.26528	8.2901	8.66345	8.5469	Pdcd11	programmed cell death protein 11
1428705_at	177.42	6.75	89.7293	8.21426	590.831	145.915	1.97728	3.33012	6.58459	0.46	0.0146	0.00311	7.53116	7.42599	7.45391	6.59558	6.3341	6.52044	8.75316	9.48766	9.28331	1700007K13Rik	RIKEN cDNA 1700007K13 gene
1428742_at	35.84	4.26	39.7623	3.13182	85.229	13.1937	-1.10944	2.37804	2.14346	0.0545	0.00213	0.00506	5.07748	5.34872	5.04525	5.40238	5.34812	5.18031	6.17087	6.62109	6.41287	Fbxo45	F-box protein 45
1428749_at	97.62	14.41	38.5797	7.25807	177.737	22.0106	2.53035	1.8207	4.60701	0.142	0.00579	0.000715	6.52167	6.83311	6.44232	4.95211	5.29935	5.50479	7.26186	7.61783	7.51815	Dmxl2	Dmx-like 2
1428817_at	304.08	10.72	209.518	7.98644	447.629	64.832	1.45133	1.47208	2.13647	0.195	0.0408	0.00913	8.21357	8.30561	8.224	7.70382	7.76799	7.65891	8.56691	8.98917	8.83128	2610528O22Rik	RIKEN cDNA 2610528O22 gene
1428854_at	243.8	10.7	176.569	26.1006	358.937	54.4126	1.38076	1.47226	2.03284	0.0172	0.043	0.00445	7.89511	8.00086	7.89002	7.68965	7.36659	7.30584	8.2347	8.67703	8.51681	Tmed8	transmembrane emp24 domain containing 8
1428870_at	225.55	20.88	67.4966	9.23705	168.958	26.0794	3.34165	-1.33495	2.50321	0.374	0.0625	0.00175	7.85723	7.92203	7.65992	5.85207	6.09987	6.25058	7.14877	7.59946	7.41812	Nolc1	nucleolar and coiled-body phosphoprotein 1
1428883_at	338.76	28.9	156.583	1.63189	324.363	33.4295	2.16345	-1.04439	2.07151	0.513	0.604	0.00657	8.48372	8.46261	8.2551	7.29965	7.29923	7.27332	8.16646	8.4605	8.38162	Tmem57	transmembrane protein 57
1428908_at	157.14	1.41	136.338	14.8029	280.865	15.6631	1.15258	1.78735	2.06006	0.00262	0.00241	0.0024	7.28132	7.2998	7.30643	6.89837	7.1896	7.16734	8.2229	8.07527	8.09862	2600011C06Rik	RIKEN cDNA 2600011C06 gene
1428918_at	85.08	11.38	53.4857	6.86109	155.612	9.90281	1.59071	1.82901	2.90942	0.813	0.00779	0.0013	6.53876	6.49569	6.17072	5.51661	5.88091	5.80088	7.18221	7.36593	7.2914	Scyl3	SCY1-like 3 (S. cerevisiae)
1428942_at	3717.67	167.02	2888.59	139.745	6270.34	155.38	1.28702	1.68663	2.17073	0.0183	0.000336	0.000142	11.8855	11.9076	11.7845	11.4359	11.478	11.5712	12.5749	12.6453	12.6219	Mt2	metallothionein 2
1428950_s_at	201.03	18.77	85.2331	4.76969	447.942	105.042	2.35859	2.22823	5.25549	0.00825	0.0209	0.00561	7.50252	7.66557	7.77293	6.35389	6.37902	6.50268	8.38113	9.07621	8.8785	Nol8	nucleolar protein 8
1428951_at	206.52	32.85	82.4381	0.402543	469.551	100.723	2.50515	2.27363	5.6958	0.000507	0.00953	0.00579	7.78775	7.84335	7.40025	6.37229	6.3652	6.3582	8.47784	9.10275	8.97251	Nol8	nucleolar protein 8
1428979_at	72.35	11.34	22.0088	4.55751	80.0406	9.34326	3.28733	1.1063	3.63676	0.0134	0.422	0.00177	6.21867	6.36602	5.90933	4.17038	4.75322	4.39588	6.12148	6.45414	6.37193	Mtf1	metal response element binding transcription factor 1
1428985_at	180.8	2.26	48.3402	5.51358	126.209	19.3239	3.74016	-1.43254	2.61085	0.028	0.0492	0.00121	7.49732	7.4806	7.51659	5.49268	5.50112	5.7736	6.87552	7.21301	6.81817	Phf22	PHD finger protein 22
1428999_at	106.39	7.15	75.3156	7.39013	236.121	17.2819	1.41259	2.21939	3.13509	0.667	0.000167	0.000157	6.82015	6.7464	6.62639	6.3535	6.07155	6.26534	7.76975	7.98145	7.89117	Phf3	PHD finger protein 3
1429013_at	100.36	12.78	25.2275	3.8236	167.391	51.8948	3.9782	1.6679	6.63525	0.112	0.0992	0.00315	6.47574	6.83547	6.61295	4.55943	4.49216	4.88747	6.90049	7.79771	7.32369	2900002G04Rik	RIKEN cDNA 2900002G04 gene
1429017_at	146.49	17.82	73.1593	1.3099	280.198	52.5296	2.00234	1.91275	3.82997	0.00179	0.014	0.0071	7.30632	7.27798	6.97717	6.22049	6.16949	6.18848	7.77843	8.28314	8.27394	Smcr8	Smith-Magenis syndrome chromosome region, candidate 8 homolog (human), mRNA (cDNA clone MGC:103295 IMAGE:30732606)
1429029_at	9.25	0.21	12.7227	1.73649	35.8114	2.58214	-1.37542	3.8715	2.81477	0.0213	0.00032	0.00151	3.21465	3.17305	3.23897	3.83516	3.70593	3.43909	5.11631	5.08671	5.27669	4933405A16Rik	RIKEN cDNA 4933405A16 gene
1429033_at	39.37	9.46	43.1119	5.33124	94.5972	6.54679	-1.09504	2.40277	2.19422	0.364	0.0194	0.00222	5.58365	5.35516	4.86932	5.21194	5.4964	5.55857	6.4437	6.62453	6.61584	Gcc1	golgi coiled coil 1
1429040_at	227.89	24.55	284.818	8.32413	924.981	181.442	-1.24981	4.05889	3.24762	0.00204	0.00213	0.00961	7.99633	7.70072	7.78324	8.1875	8.16702	8.10593	9.48281	10.0037	10.0123	2610005L07Rik	RIKEN cDNA 2610005L07 gene
1429055_at	15.41	3.76	23.3212	1.57107	72.7872	2.72176	-1.51338	4.72338	3.12107	0.103	0.00604	8.92e-05	3.712	4.30386	3.74295	4.6455	4.52348	4.45526	6.22637	6.12326	6.20517	4930506M07Rik	RIKEN cDNA 4930506M07 gene
1429057_at	293.47	18.12	261.629	9.37267	528.101	64.5541	1.1217	1.79951	2.01851	0.0432	0.00622	0.00718	8.28192	8.20036	8.10338	8.08623	7.9846	8.02146	8.8287	9.16979	9.1129	Narg1l	NMDA receptor regulated 1-like
1429093_at	116.1	6.05	85.1953	9.70967	221.577	42.7534	1.36275	1.9085	2.60082	0.149	0.0233	0.00402	6.85115	6.93591	6.7866	6.56975	6.40967	6.23986	7.49805	8.05553	7.7676	Ddi2	DNA-damage inducible protein 2
1429094_at	57.07	2.49	33.7518	3.46662	76.2485	7.39839	1.69087	1.33605	2.25909	0.0313	0.0204	0.000525	5.90466	5.78867	5.80791	4.95904	5.02129	5.23556	6.16029	6.40556	6.17892	Ddi2	DNA-damage inducible protein 2
1429106_at	8.12	2.35	14.1688	2.07045	48.4574	2.54604	-1.74492	5.96765	3.42001	0.207	0.00722	0.00177	2.54825	2.99469	3.39831	3.74885	4.04477	3.65058	5.51912	5.60188	5.67093	4921509J17Rik	RIKEN cDNA 4921509J17 gene
1429121_at	22.23	0.7	42.7257	3.16688	169.721	20.7387	-1.92198	7.63479	3.97235	0.723	0.000713	0.000319	4.44019	4.45621	4.52457	5.52623	5.31452	5.40249	7.19895	7.55055	7.44926	4921517N04Rik	RIKEN cDNA 4921517N04 gene
1429128_x_at	64.25	3.38	63.0197	7.8674	140.469	5.53224	1.01952	2.18629	2.22898	0.00345	5.28e-05	0.00438	5.96995	5.95277	6.09017	5.79746	6.15546	5.95792	7.15259	7.06887	7.17861	Nfkb2	nuclear factor of kappa light polypeptide gene enhancer in B-cells 2, p49/p100
1429139_at	27.49	1.58	37.1267	2.91561	113.349	8.03989	-1.35055	4.12329	3.05304	0.0249	1.66e-05	5.65e-05	4.87376	4.72842	4.7358	5.20691	5.10064	5.32674	6.72307	6.92703	6.81656	Za20d1	zinc finger, A20 domain containing 1
1429165_at	295.3	35.49	96.5416	0.854428	266.052	37.9233	3.05878	-1.10993	2.75582	0.0423	0.378	0.00642	8.38315	8.16996	8.04454	6.57873	6.60337	6.59702	7.84521	8.25536	8.03689	3110001I22Rik	RIKEN cDNA 3110001I22 gene
1429192_at	138.22	10.29	109.849	11.8023	244.552	38.3605	1.25827	1.7693	2.22626	0.121	0.0147	0.00387	7.15717	6.98238	7.18473	6.9481	6.68737	6.68661	7.64996	8.09089	8.02327	Ski	Sloan-Kettering viral oncogene homolog (Ski), mRNA
1429193_at	103.59	10.45	75.5248	3.95272	176.444	12.0297	1.3716	1.70329	2.33624	0.029	0.00307	9.94e-05	6.74862	6.80079	6.51939	6.31413	6.23526	6.1633	7.38657	7.42559	7.57046	Ankib1	ankyrin repeat and IBR domain containing 1
1429217_at	111.14	7.59	110.861	7.02686	279.393	37.3756	1.00252	2.51388	2.52021	0.00637	0.00195	0.0022	6.73792	6.73853	6.90572	6.76295	6.71753	6.89165	7.92449	8.31121	8.11687	Zfp655	zinc finger protein 655
1429320_at	22.48	6.03	46.6055	3.83264	140.287	15.0771	-2.0732	6.24051	3.01009	0.00754	0.00401	0.000253	4.687	4.70969	3.95601	5.40392	5.63684	5.57653	6.94425	7.24323	7.19185	4921511I16Rik	RIKEN cDNA 4921511I16 gene
1429331_at	35.64	6.3	24.3832	3.53741	52.6249	4.51309	1.46166	1.47657	2.15825	0.000808	0.0376	0.00269	4.96339	5.03854	5.42127	4.83059	4.4635	4.50035	5.69058	5.60531	5.84667	4632427E13Rik	RIKEN cDNA 4632427E13 gene
1429338_a_at	16.7	2.25	8.09148	0.456329	17.8469	2.15308	2.0639	1.06868	2.20565	0.253	0.556	0.00219	3.81867	4.16786	4.17189	3.08955	2.92722	3.02781	4.07778	4.03046	4.34434	4632412I24Rik	RIKEN cDNA 4632412I24 gene
1429399_at	412.98	23.67	18.1248	3.45955	41.3146	9.17487	22.7854	-9.99598	2.27945	0.0847	0.00154	0.00754	8.72556	8.59209	8.74733	3.99794	4.467	4.02517	5.6955	5.12474	5.21846	Rnf125	ring finger protein 125
1429532_at	202.22	32.57	111.404	4.30148	323.465	34.3968	1.81519	1.59957	2.90353	0.0458	0.0176	0.00144	7.64222	7.88227	7.41741	6.73584	6.81733	6.84363	8.15142	8.44669	8.3973	Morc2a	microrchidia 2A
1429535_at	132.52	14.6	48.3687	5.17551	127.589	8.45264	2.73979	-1.03865	2.63785	0.1	0.664	0.000608	7.20585	7.03843	6.88853	5.67825	5.68663	5.40582	7.0782	7.01331	6.88816	Armc8	armadillo repeat containing 8
1429593_at	322.59	17.93	140.941	3.80186	295.757	28.9495	2.28884	-1.09073	2.09845	0.00698	0.265	0.0038	8.24962	8.33636	8.41025	7.18312	7.114	7.11867	8.04698	8.32913	8.23455	Slc38a2	solute carrier family 38, member 2
1429597_at	1851.67	70.9	139.602	4.49396	688.816	12.5711	13.264	-2.68819	4.93415	0.926	4.55e-05	2.88e-06	10.917	10.8207	10.824	7.08434	7.17511	7.11459	9.4536	9.42889	9.40095	Dppa4	developmental pluripotency associated 4
1429617_at	37.96	4.57	26.8627	2.9875	125.659	25.1797	1.41311	3.3103	4.67783	0.00175	0.00315	0.00152	5.10485	5.18396	5.43045	4.81903	4.8542	4.55069	6.59371	7.13224	7.13037	Cyld	cylindromatosis (turban tumor syndrome)
1429618_at	135.42	9.93	73.8027	7.1966	288.466	57.6246	1.83489	2.13016	3.90861	0.273	0.0141	0.00197	7.13504	7.14706	6.95396	6.27071	6.29762	6.0342	7.87295	8.4475	8.13892	Cyld	cylindromatosis (turban tumor syndrome)
1429624_at	253.21	17.43	161.283	8.53542	343.745	32.4655	1.56997	1.35755	2.13132	0.000502	0.0136	0.00103	8.09427	7.93331	7.9184	7.26549	7.3163	7.41456	8.27748	8.43389	8.55122	5730555F13Rik	RIKEN cDNA 5730555F13 gene
1429633_at	57.14	7.21	67.7957	4.28772	136.727	11.0208	-1.18648	2.39284	2.01675	0.00576	0.00117	0.000363	5.80656	6.01936	5.66055	6.02333	6.0358	6.1846	7.0252	7.02761	7.22354	A630025C20Rik	RIKEN cDNA A630025C20 gene
1429653_at	63	4.91	34.2138	6.03987	101.26	25.8155	1.84136	1.6073	2.95963	0.0811	0.0905	0.00727	5.84689	6.06757	6.00875	5.36341	4.96393	4.91957	6.20016	6.96103	6.72338	Gse1	genetic suppressor element 1
1429654_at	2065.09	75.9	14.1315	1.3098	404.581	43.8532	146.134	-5.10427	28.6298	0.136	0.000463	2.41e-06	11.0369	10.9497	11.0473	3.92246	3.86531	3.66195	8.8287	8.59216	8.54359	Dppa2	developmental pluripotency associated 2
1429692_s_at	42.91	7.57	16.9906	1.50183	264.657	52.3553	2.52551	6.16773	15.5767	0.0108	0.00033	0.000408	5.15801	5.66655	5.40064	4.22635	3.99945	4.02326	7.72645	8.30596	8.05371	Gch1	GTP cyclohydrolase 1
1429698_at	242.28	10.42	49.8177	7.86367	101.712	8.18895	4.86333	-2.38202	2.04168	0.431	0.000415	0.0075	7.98204	7.85798	7.91885	5.35079	5.73721	5.78927	6.56098	6.78882	6.646	MTERF	mitochondrial transcription termination factor 1
1429701_at	708.51	29.11	59.3024	5.34671	234.354	36.591	11.9474	-3.02325	3.95184	0.00619	0.00378	0.000576	9.45277	9.41796	9.53277	6.03026	5.84103	5.78733	8.11155	7.72776	7.74487	2410003J06Rik	RIKEN cDNA 2410003J06 gene
1429728_at	132.91	4.23	60.7168	1.41323	146.887	4.39042	2.18902	1.10516	2.41922	0.045	0.0172	4.31e-06	7.07785	7.0832	7.0003	5.96026	5.89453	5.91651	7.2327	7.14941	7.21228	4930429M06Rik	RIKEN cDNA 4930429M06Rik
1429734_at	439.09	9.01	352.455	36.4427	797.628	87.3662	1.24581	1.81655	2.26307	0.00165	0.01	0.000808	8.74409	8.7991	8.7913	8.59291	8.29351	8.48174	9.44708	9.75016	9.7034	4632434I11Rik	RIKEN cDNA 4632434I11 gene
1429749_at	23.12	7.3	14.0036	2.49694	29.0958	4.68411	1.651	1.25847	2.07773	0.0603	0.288	0.00645	4.28941	4.97799	4.19273	4.06588	3.56864	3.74397	4.57199	5.02853	4.94781	9330180L21Rik	RIKEN cDNA 9330180L21 gene
1429775_a_at	39.1	5.01	95.2291	6.3681	279.7	8.95552	-2.43553	7.15345	2.93713	0.00194	0.000911	0.000212	5.05882	5.37657	5.40656	6.64298	6.61124	6.45917	8.09838	8.18004	8.10332	Tm7sf1	transmembrane 7 superfamily member 1
1429778_at	41.25	5.39	33.482	3.28055	131.627	20.8727	1.232	3.19095	3.93126	0.971	0.000834	0.000787	5.14462	5.52292	5.4059	5.21985	4.98688	4.97583	6.76703	7.08748	7.22848	Optn	optineurin
1429792_at	95.58	7.53	33.8322	3.56074	91.5054	10.5505	2.82512	-1.04453	2.70468	0.0695	0.609	0.000451	6.50386	6.51921	6.70402	4.97476	5.00571	5.24507	6.30988	6.61548	6.60184	9530048O09Rik	RIKEN cDNA 9530048O09 gene
1429863_at	26.41	3.77	28.8873	2.55995	564.37	122.978	-1.0938	21.3696	19.537	0.0177	0.000162	0.000701	4.49831	4.914	4.72761	4.99276	4.78313	4.77021	8.72583	9.27652	9.34331	Lonrf3	LON peptidase N-terminal domain and ring finger 3
1429940_at	65.34	5.89	20.4345	2.80713	56.5868	7.53378	3.19754	-1.15469	2.76918	0.0213	0.191	0.000729	6.07072	5.87628	6.13041	4.54706	4.33191	4.15274	6.02815	5.69145	5.72308	Cdc73	Vcell division cycle 73, Paf1/RNA polymerase II complex component, homolog (S. cerevisiae)
1430221_at	15.58	1.64	29.4493	4.21541	93.4271	4.608	-1.8902	5.9966	3.17247	0.00661	0.000149	0.00233	3.85605	3.88655	4.12677	5.08138	4.66998	4.85968	6.53516	6.47897	6.61969	9130008F23Rik	RIKEN cDNA 9130008F23 gene
1430368_s_at	317.45	18.86	46.6542	8.07105	176.318	20.5104	6.80431	-1.80044	3.77925	0.0323	0.00507	0.000898	8.36739	8.20846	8.35008	5.62077	5.23326	5.73175	7.25441	7.56582	7.54535	1700019D03Rik	RIKEN cDNA 1700019D03 gene
1430382_at	21.66	1.6	17.421	2.12498	35.2382	3.60406	1.24333	1.62688	2.02275	0.273	0.00329	0.0016	4.31171	4.51947	4.47065	4.30875	4.0597	3.979	5.071	5.29897	5.03262	4833413G10Rik	RIKEN cDNA 4833413G10 gene
1430520_at	15.76	1.89	17.4331	2.35115	52.6385	1.16789	-1.10616	3.34001	3.01945	0.0231	0.00236	0.00373	3.83261	3.92123	4.15993	4.33183	4.02544	3.98887	5.68459	5.72029	5.74855	Cpne8	copine VIII
1430535_at	228.28	15.75	258.732	18.6586	628.786	67.8979	-1.1334	2.75445	2.43026	0.00104	0.000494	0.000734	7.90184	7.87936	7.71576	7.91291	8.00559	8.11997	9.10685	9.40551	9.35936	Tsc22d2	TSC22 domain family 2
1430564_at	9.36	1.17	12.1681	1.05926	29.0518	4.69512	-1.30001	3.10383	2.38754	2.14e-05	0.000798	0.00311	3.40172	3.04213	3.21419	3.61212	3.72204	3.4699	4.65984	5.10055	4.78487	Mobkl1a	MOB1, Mps One Binder kinase activator-like 1A (yeast)
1430780_a_at	764.48	37.97	329.272	24.7313	1072.69	136.342	2.32173	1.40316	3.25776	0.0319	0.035	0.000653	9.63216	9.60434	9.49491	8.46506	8.24773	8.36842	9.84297	10.2008	10.1328	Pmm1	phosphomannomutase 1
1430986_at	35.73	1.39	26.2312	0.547406	52.7665	5.36756	1.36212	1.47681	2.01159	0.707	0.013	0.00533	5.10792	5.2187	5.14895	4.74733	4.69939	4.69229	5.58258	5.87125	5.69607	Farslb	phenylalanine-tRNA synthetase-like, beta subunit
1431018_at	67.31	7.51	32.7894	5.80685	88.8344	0.764604	2.0528	1.31978	2.70925	0.0191	0.0488	0.00977	6.08484	6.21944	5.89549	4.98717	5.28754	4.78626	6.48298	6.45907	6.47699	1810013L24Rik	RIKEN cDNA 1810013L24 gene
1431026_at	90.06	10.87	81.4591	3.62588	269.156	35.7697	1.10559	2.98863	3.30419	0.406	0.000562	0.00222	6.62003	6.28088	6.55571	6.37178	6.27335	6.39598	7.83236	8.18866	8.16885	4930487N19Rik	RIKEN cDNA 4930487N19 gene
1431182_at	129.91	6.74	86.4785	12.6629	313.35	66.6265	1.50222	2.41206	3.62344	0.0274	0.017	0.00209	7.09154	7.02688	6.94176	6.22315	6.40692	6.64205	7.91832	8.5461	8.34139	Hspa8; LOC432432; LOC432883; LOC434047	heat shock protein 8; similar to heat shock protein 8; similar to heat shock protein 8; similar to Heat shock cognate 71 kDa protein
1431188_a_at	180.2	20.95	134.297	13.9238	294.089	33.9377	1.3418	1.63201	2.18984	0.256	0.00737	0.00108	7.55699	7.6138	7.2891	6.99848	7.23146	6.96292	8.00151	8.3304	8.24847	Tom1; LOC545878	target of myb1 homolog (chicken); similar to TOM1
1431232_a_at	510.59	52.18	202.334	16.4457	630.735	113.272	2.5235	1.23531	3.1173	0.0435	0.202	0.00383	9.07338	9.08393	8.81498	7.77227	7.53708	7.66286	8.96642	9.42747	9.45822	Mga	MAX gene associated
1431235_at	104.21	16.4	23.8278	1.84905	80.6854	14.9359	4.37347	-1.29156	3.38619	0.216	0.143	0.00295	6.72557	6.44401	6.90381	4.44546	4.66641	4.60296	6.05318	6.58795	6.31205	1110061A14Rik	RIKEN cDNA 1110061A14 gene
1431252_a_at	182.9	13.09	78.1228	10.5627	231.104	23.4322	2.34118	1.26355	2.95822	0.00657	0.0395	0.000467	7.62206	7.4189	7.49648	6.49516	6.14252	6.20001	7.6784	7.96512	7.89834	Zfp655	zinc finger protein 655
1431274_a_at	226.05	29.53	76.5628	12.4601	181.334	15.1411	2.95248	-1.2466	2.36843	0.0258	0.0788	0.00463	7.75067	7.6677	8.01922	6.44136	6.32292	5.97107	7.39154	7.6275	7.47853	Hspa9a	heat shock protein 9A
1431320_a_at	42.6	2.4	112.141	0.484557	304.061	50.0575	-2.63243	7.13757	2.71141	0.00797	0.0011	0.00977	5.35607	5.50326	5.37504	6.81562	6.80319	6.80869	7.96217	8.3001	8.44134	Myo5a	myosin Va
1431352_s_at	19.35	0.93	10.5834	0.79066	43.4682	4.57712	1.82834	2.24642	4.10721	0.0528	0.00162	8.43e-05	4.35171	4.2293	4.23874	3.42695	3.49493	3.2811	5.39666	5.60188	5.31149	Pvt1	plasmacytoma variant translocation 1
1431393_at	117.96	8.49	34.3135	2.08061	199.942	53.1242	3.43771	1.695	5.82691	0.137	0.0901	0.0074	6.98853	6.78301	6.86738	5.108	5.18197	5.00681	7.11527	7.83611	7.86214	Six6os1	Six6 opposite strand transcript 1
1431403_a_at	29.05	7.54	12.7194	2.37975	36.5411	7.15328	2.28391	1.25787	2.87286	0.105	0.307	0.00292	5.12223	4.99137	4.35897	3.5098	3.95111	3.49833	4.82528	5.31161	5.37706	2900002G04Rik	RIKEN cDNA 2900002G04 gene
1431416_a_at	1263.98	46.41	12.6181	2.71338	48.9623	14.2232	100.172	-25.8154	3.88032	0.739	0.002	0.00314	10.3613	10.259	10.289	3.29609	3.67704	3.92989	6.02955	5.39264	5.30571	Jam2	junction adhesion molecule 2
1431772_a_at	103.83	9.88	59.1123	4.17884	172.406	28.3227	1.75649	1.66046	2.91658	0.0367	0.0203	0.00382	6.53188	6.79194	6.75695	5.99447	5.79837	5.85623	7.12632	7.56593	7.55475	Itsn2	intersectin 2
1431811_a_at	140.3	10.35	115.86	8.13203	251.145	45.5451	1.21094	1.79005	2.16766	0.022	0.0195	0.00993	7.00827	7.21605	7.16473	6.92684	6.73561	6.89897	7.70304	8.22416	7.94267	Fbxo34	F-box only protein 34
1431820_at	27.73	7.36	8.26623	0.450829	19.0736	1.20722	3.35461	-1.45384	2.30742	0.443	0.167	7.13e-05	4.91967	5.06577	4.28051	3.00211	3.00004	3.13533	4.21199	4.18837	4.3545	4632404H12Rik	RIKEN cDNA 4632404H12 gene
1431993_a_at	11.04	0.75	23.6192	2.13659	61.0959	6.75207	-2.13942	5.53405	2.5867	0.101	8.6e-05	0.000404	3.49514	3.3502	3.54258	4.67639	4.58205	4.41521	5.76607	5.92945	6.0858	Rnf38	ring finger protein 38
1432094_a_at	365.61	29.35	121.389	11.5126	313.463	26.5961	3.01189	-1.16636	2.5823	0.0152	0.0897	0.00022	8.56651	8.59161	8.37477	7.0638	6.89895	6.7949	8.14525	8.37816	8.34231	1700034M03Rik	RIKEN cDNA 1700034M03 gene
1432108_at	137.54	6.95	87.7815	8.50453	196.328	32.0378	1.56685	1.42743	2.23656	0.282	0.0635	0.00492	7.18553	7.06044	7.06146	6.28471	6.53205	6.53666	7.31635	7.7578	7.73584	Pcgf6	polycomb group ring finger 6
1432478_a_at	85.32	4.92	58.9874	4.09254	153.027	26.1896	1.44641	1.79356	2.59423	0.0435	0.0187	0.0047	6.49647	6.41281	6.33017	5.85509	5.98911	5.79597	7.02135	7.50359	7.20655	Ibrdc3	IBR domain containing 3
1432827_x_at	3108.27	215.81	3840.51	161.48	8197.11	856.378	-1.23558	2.63719	2.13438	0.0254	0.000411	0.00235	11.534	11.7127	11.5522	11.9373	11.8355	11.9459	12.8553	13.1531	12.9787	Ubc	ubiquitin C
1433428_x_at	144.97	26.47	226.896	18.6685	536.184	92.1184	-1.56512	3.69859	2.36313	0.973	0.000971	0.00558	6.85227	7.25286	7.38233	7.73398	7.77942	7.95472	9.29567	8.79514	9.06575	Tgm2	transglutaminase 2, C polypeptide
1433453_a_at	61.33	3.28	75.7317	12.6132	242.109	26.9003	-1.23482	3.94765	3.19693	0.225	0.000375	0.000986	5.96631	5.99633	5.84854	6.01298	6.19371	6.48252	8.07716	7.7576	7.90602	Abtb2	ankyrin repeat and BTB (POZ) domain containing 2
1433454_at	35.07	4.07	37.3879	4.17037	77.6108	6.59637	-1.06609	2.21302	2.07582	0.476	0.00114	0.00123	5.27045	5.17005	4.93656	5.3664	5.24581	5.04297	6.41321	6.20864	6.20259	Abtb2	ankyrin repeat and BTB (POZ) domain containing 2
1433455_at	78.3	7.85	51.5181	4.77036	126.394	22.7821	1.51985	1.61422	2.45338	0.00325	0.0305	0.00554	6.43427	6.27806	6.14621	5.78864	5.52832	5.73129	6.66438	7.19049	7.0409	Lnk	linker of T-cell receptor pathways
1433488_x_at	156.93	26	262.92	25.275	545.764	23.3582	-1.6754	3.47775	2.07578	0.0653	0.0043	0.002	7.46656	7.3785	6.99472	7.87154	8.0919	8.13818	9.11046	9.02157	9.1417	Gns	glucosamine (N-acetyl)-6-sulfatase
1433502_s_at	336.66	24.81	173.571	8.9147	538.868	80.8661	1.93961	1.60063	3.10459	0.000996	0.0186	0.00289	8.41949	8.48424	8.27372	7.35304	7.46611	7.49512	8.84002	9.2761	9.07241	AW550801	expressed sequence AW550801
1433518_at	104.49	9.22	54.061	3.1998	118.218	9.37184	1.93282	1.13138	2.18675	0.162	0.139	0.000232	6.61858	6.64559	6.8466	5.65456	5.80971	5.8001	6.81314	7.01158	6.82237	Lcmt2	leucine carboxyl methyltransferase 2
1433545_s_at	257.04	40.18	72.1199	5.74784	171.326	4.79168	3.56407	-1.5003	2.37557	0.0602	0.0413	0.00102	7.91924	8.24106	7.82328	6.10847	6.10033	6.29927	7.39891	7.46641	7.39536	5730439E10Rik	RIKEN cDNA 5730439E10 gene
1433546_at	156.71	19.38	215.864	16.2632	437.908	48.4857	-1.37747	2.79439	2.02863	0.112	0.00042	0.00141	7.21444	7.48256	7.15771	7.82835	7.62383	7.80131	8.60443	8.77586	8.92536	Gns	glucosamine (N-acetyl)-6-sulfatase
1433557_at	442.13	63.43	68.5816	7.0788	139.164	9.5626	6.44677	-3.17704	2.02917	0.00634	0.00123	0.00112	8.71568	9.00439	8.61618	6.25098	5.95748	6.07559	7.0752	7.23001	7.05006	Cbx7	chromobox homolog 7
1433588_at	240.89	24.9	162.296	9.74294	642.775	91.3431	1.48427	2.66834	3.96052	0.262	0.00119	0.00129	8.04618	7.92829	7.7465	7.43265	7.26201	7.32762	9.07581	9.4786	9.39936	D6Wsu116e	DNA segment, Chr 6, Wayne State University 116, expressed
1433589_at	72.77	13.09	52.5987	2.00949	200.391	29.9795	1.3835	2.75376	3.80981	0.0322	0.00225	0.0029	6.2571	6.38566	5.86357	5.65695	5.76663	5.72516	7.38911	7.69416	7.82305	D6Wsu116e	DNA segment, Chr 6, Wayne State University 116, expressed
1433595_at	52.73	8.36	54.1227	3.83566	154.981	28.0013	-1.02641	2.93914	2.8635	0.353	0.00189	0.00539	5.55211	5.96149	5.61385	5.81508	5.635	5.81695	6.94969	7.35642	7.47133	---	---
1433596_at	331.17	16.89	12.8467	0.734427	29.2844	2.67834	25.7786	-11.3088	2.27952	0.259	2.65e-05	0.000616	8.40943	8.41707	8.284	3.6592	3.77232	3.61381	4.96674	4.71361	4.92334	Dnajc6	DnaJ (Hsp40) homolog, subfamily C, member 6
1433631_at	877.38	62.34	913.889	81.6248	2353.29	126.164	-1.04161	2.68218	2.57503	0.0355	7.71e-05	0.000293	9.86526	9.79704	9.66149	9.9741	9.79134	9.73095	11.1121	11.2636	11.2215	Eif5	eukaryotic translation initiation factor 5
1433633_at	67.83	14.93	107.506	2.80022	291.381	37.6774	-1.58493	4.29575	2.71038	0.0589	0.00122	0.00455	6.40614	5.82628	5.95277	6.70547	6.77789	6.76046	7.97099	8.34621	8.21823	Irf2bp2	interferon regulatory factor 2 binding protein 2
1433648_at	417.25	23.06	414.115	15.1906	952.924	50.8719	1.00757	2.28382	2.30111	0.144	5.19e-05	6.23e-05	8.61046	8.73962	8.75972	8.63283	8.7127	8.73417	9.8124	9.96618	9.90593	Spag9	sperm associated antigen 9
1433656_a_at	2138	112.21	1615.71	113.579	3257.31	461.409	1.32325	1.52353	2.01602	0.0707	0.028	0.0058	11.0656	10.9825	11.1341	10.7494	10.6708	10.5465	11.4231	11.8307	11.7243	Gnl3	guanine nucleotide binding protein-like 3 (nucleolar)
1433674_a_at	1806.45	71.57	1936.11	137.634	5715.18	928.17	-1.07178	3.16376	2.95188	0.536	0.00506	0.0031	10.8402	10.7527	10.8616	10.803	10.9397	11.0067	12.1993	12.672	12.5306	Rnu22	RNA, U22 small nucleolar
1433675_at	1432.4	105.72	1635.05	71.5576	5534.81	1049.57	-1.14148	3.86401	3.3851	0.189	0.0033	0.00672	10.586	10.4863	10.3725	10.6027	10.7252	10.6947	12.0968	12.6508	12.5002	Rnu22	RNA, U22 small nucleolar
1433697_at	246.45	33.49	135.005	10.2035	317.344	62.1619	1.82549	1.28766	2.35061	0.0384	0.162	0.00986	8.0402	8.06726	7.69964	7.13765	7.13932	6.94513	8.00018	8.57108	8.30231	AV312086	expressed sequence AV312086
1433703_s_at	60.69	16.8	149.106	3.31044	338.67	21.2696	-2.45684	5.58032	2.27134	0.739	0.00731	0.00076	5.4093	6.24073	5.99862	7.25575	7.19461	7.20951	8.29569	8.44614	8.46355	Bahd1	bromo adjacent homology domain containing 1
1433714_at	78.25	7.36	30.499	5.00849	72.7777	14.9146	2.56566	-1.07519	2.38623	0.0124	0.561	0.0047	6.35524	6.37682	6.12464	5.13627	4.65594	4.95962	5.96963	6.49036	6.03913	Sult4a1	sulfotransferase family 4A, member 1
1433720_s_at	6947.32	129.81	578.723	41.2643	1493.52	133.678	12.0046	-4.65164	2.58072	0.0657	0.000733	0.000191	12.7774	12.778	12.7308	9.13865	9.0957	9.28865	10.4112	10.6698	10.5409	MGI:2143558	Nur77 downstream gene 2
1433733_a_at	278.82	39.92	140.062	17.7702	293.06	27.2969	1.99069	1.05107	2.09237	0.0284	0.63	0.00195	8.20249	8.2689	7.86682	6.91295	7.17455	7.27816	8.03708	8.30142	8.23378	Cry1	cryptochrome 1 (photolyase-like)
1433749_at	891.41	17.5	300.037	6.12504	637.536	49.9753	2.971	-1.39821	2.12486	0.342	0.0138	0.00227	9.78746	9.832	9.77981	8.22817	8.19967	8.25855	9.18978	9.41559	9.3347	Gna13	guanine nucleotide binding protein, alpha 13
1433780_at	69.45	16.04	53.99	4.95961	155.098	33.4991	1.28635	2.23324	2.87272	0.127	0.0149	0.00793	6.29772	6.29938	5.67051	5.60694	5.77192	5.87263	6.8858	7.52146	7.35142	Ubn1	ubinuclein 1
1433789_at	468.93	20.15	107.021	3.38698	276.67	36.4545	4.38164	-1.69491	2.58518	0.0208	0.0124	0.00429	8.88445	8.80478	8.92775	6.7083	6.7226	6.79293	8.30688	7.93861	8.06607	---	RNA transcript from U17 small nucleolar RNA host gene
1433794_at	1531.54	55.42	433.5	42.9061	947.697	32.1223	3.53297	-1.61607	2.18615	0.412	7.9e-05	0.00273	10.6225	10.5967	10.5212	8.58787	8.86303	8.81409	9.83103	9.9109	9.92125	Als4	amyotrophic lateral sclerosis 4 homolog (human)
1433811_at	394.45	16.5	97.4926	2.44963	272.938	42.9938	4.04595	-1.4452	2.79957	0.0824	0.0495	0.00725	8.6893	8.6063	8.57304	6.6406	6.5684	6.61175	7.82163	8.2801	8.13817	Mllt6	myeloid/lymphoid or mixed lineage-leukemia translocation to 6 homolog (Drosophila)
1433858_at	116.95	18.01	78.8314	6.98922	164.232	3.59534	1.48355	1.40429	2.08333	0.0179	0.0609	0.00345	6.92056	7.04977	6.60304	6.37441	6.1449	6.37101	7.34702	7.39508	7.336	Lrrc28	leucine rich repeat containing 28
1433869_at	117.45	20.7	61.3474	11.5002	173.782	25.3022	1.91451	1.47963	2.83276	0.341	0.0389	0.0018	6.76402	7.14049	6.6805	5.85386	6.21324	5.70081	7.22638	7.64519	7.42135	Zxdc	ZXD family zinc finger C
1433914_at	63.84	12.91	8.22789	0.936312	37.4262	4.84493	7.75897	-1.70576	4.5487	0.988	0.0274	0.000129	6.2571	6.0077	5.6634	3.1753	2.84814	3.07885	5.0164	5.24376	5.39309	AI747699	expressed sequence AI747699
1433957_at	247.23	9.66	115.46	8.79786	241.815	22.6774	2.14125	-1.02239	2.09436	0.833	0.712	0.000623	7.92682	7.90764	8.01248	6.91151	6.91521	6.7184	7.7529	8.00312	7.98407	C030048B08Rik	RIKEN cDNA C030048B08 gene
1434009_at	112.72	3.66	149.471	7.78696	388.217	64.9069	-1.32604	3.44408	2.59728	0.378	0.00548	0.00723	6.81441	6.86375	6.77016	7.28397	7.13742	7.24579	8.29685	8.7706	8.69151	6430596G11Rik	RIKEN cDNA 6430596G11 gene
1434029_at	161.61	18.94	33.721	3.1511	102.049	6.2184	4.79257	-1.58365	3.02629	0.0147	0.0108	0.000201	7.41949	7.44161	7.12711	4.92563	5.09225	5.19604	6.59063	6.65923	6.76419	LOC545794	hypothetical protein LOC545794
1434035_at	247.36	19.56	218.573	15.1269	594.684	45.2926	1.13171	2.40412	2.72076	0.00767	0.00017	8.21e-05	7.98434	8.0406	7.81717	7.86324	7.66333	7.78237	9.08992	9.30724	9.24224	Dnajb6	DnaJ (Hsp40) homolog, subfamily B, member 6
1434037_s_at	1116.48	87.01	89.5295	3.06087	187.218	26.6829	12.4705	-5.96352	2.09114	0.0334	0.000216	0.00858	10.106	10.2406	10.019	6.45687	6.54013	6.45421	7.76658	7.45517	7.39588	Pcaf	p300/CBP-associated factor
1434038_at	431.36	48.1	169.657	8.66563	439.293	41.5723	2.54255	1.01839	2.58931	0.013	0.832	0.000636	8.72957	8.91448	8.59643	7.38088	7.34764	7.48719	8.61407	8.87414	8.83551	Dnajc13	DnaJ (Hsp40) homolog, subfamily C, member 13
1434054_at	169.62	12.81	85.4017	4.42593	217.244	26.888	1.98614	1.28077	2.54379	0.555	0.0585	0.00231	7.48726	7.4455	7.27734	6.3308	6.47719	6.43666	7.55246	7.80528	7.90888	Mafg	v-maf musculoaponeurotic fibrosarcoma oncogene family, protein G (avian)
1434109_at	70.47	5.05	95.4962	3.14124	273.253	17.2911	-1.35513	3.87758	2.8614	0.053	1.84e-05	0.000136	6.03658	6.24271	6.13013	6.62453	6.5764	6.52963	7.99441	8.17693	8.10512	Sh3bgrl2	SH3 domain binding glutamic acid-rich protein like 2
1434132_at	757.15	54.17	494.684	29.036	1059.21	74.8403	1.53057	1.39894	2.14119	0.115	0.00462	0.000188	9.56153	9.66545	9.45893	9.04203	8.88008	8.92408	9.92628	10.0997	10.113	E430025E21Rik	RIKEN cDNA E430025E21 gene
1434143_at	232.65	35.44	40.3472	7.4428	100.113	8.72317	5.7662	-2.32387	2.48129	0.033	0.00358	0.0048	7.9508	8.01304	7.58654	5.08003	5.27654	5.59858	6.67744	6.74815	6.49965	BC060631	cDNA sequence BC060631
1434159_at	356.83	34.78	285.574	14.3653	729.034	85.5845	1.24952	2.04308	2.55287	0.0362	0.00167	0.00209	8.50985	8.59663	8.31668	8.23918	8.11559	8.11481	9.30008	9.61362	9.5949	Stk4	serine/threonine kinase 4
1434162_at	239.4	7.83	215.968	14.0233	491.898	72.4428	1.1085	2.05471	2.27764	0.0341	0.0117	0.0049	7.9341	7.92629	7.84794	7.85853	7.70898	7.69056	8.6946	9.12356	8.97611	2700078E11Rik	RIKEN cDNA 2700078E11 gene
1434179_at	278.78	30.51	71.3128	2.66244	159.419	12.8989	3.90926	-1.74872	2.23549	0.0429	0.00306	0.000888	8.15816	8.2539	7.9391	6.09568	6.20157	6.16899	7.17802	7.40288	7.35943	Mll3	myeloid/lymphoid or mixed-lineage leukemia 3
1434192_at	64.4	6.74	35.9797	4.87246	81.8495	13.109	1.7899	1.27095	2.27488	0.157	0.103	0.00241	5.9529	5.88826	6.17037	5.37324	5.00449	5.10397	6.18984	6.24104	6.59857	Zzef1	zinc finger, ZZ-type with EF hand domain 1
1434207_at	102.47	8.52	107.026	8.33118	334.492	49.938	-1.04446	3.26429	3.12532	0.68	0.0013	0.00173	6.7908	6.68615	6.54995	6.64602	6.70926	6.86159	8.11485	8.4813	8.52703	2900057K09Rik	RIKEN cDNA 2900057K09 gene
1434239_at	159.76	17.72	70.3377	6.74282	204.058	22.1906	2.27133	1.27728	2.90111	0.00498	0.0534	0.00026	7.30033	7.4793	7.16191	6.20205	5.96768	6.22516	7.49312	7.70047	7.80742	AA408556	expressed sequence AA408556
1434272_at	40.93	8.35	93.1362	7.94337	438.956	80.6609	-2.2755	10.7246	4.71306	0.829	0.000129	0.00133	5.34409	5.62708	5.03274	6.40588	6.55469	6.65261	9.02185	8.4858	8.77664	Cpeb2	cytoplasmic polyadenylation element binding protein 2
1434280_at	3305.71	397.24	816.585	51.0347	1883.99	119.803	4.04821	-1.75463	2.30715	0.0825	0.00549	9e-05	11.8543	11.5059	11.6911	9.71621	9.7325	9.56589	10.9092	10.7727	10.9508	---	---
1434284_at	321.03	13.29	231.962	22.0342	512.834	68.9002	1.38398	1.59746	2.21085	0.0625	0.0218	0.00207	8.27642	8.39151	8.30927	7.88309	7.70156	7.97528	8.76532	9.14592	9.06843	Bdp1	B double prime 1, subunit of RNA polymerase III transcription initiation factor IIIB
1434314_s_at	216.52	17.73	128.889	13.8148	349.264	39.4929	1.67989	1.61308	2.7098	0.535	0.00597	0.000408	7.80793	7.84054	7.61659	7.16831	6.86536	6.97994	8.57942	8.25558	8.49043	Rab11fip5	RAB11 family interacting protein 5 (class I)
1434315_at	79.91	17.45	29.5722	5.28443	67.2826	9.50377	2.7022	-1.18768	2.2752	0.744	0.368	0.00343	5.93376	6.37463	6.57917	5.15505	4.69568	4.76402	5.84083	6.2525	6.09364	Npal3	NIPA-like domain containing 3
1434317_s_at	357.65	28.41	302.407	3.71789	674.906	84.8939	1.18268	1.88706	2.23178	0.524	0.00399	0.00844	8.55654	8.53711	8.34416	8.22478	8.25957	8.23647	9.17255	9.50941	9.48955	Tex10	testis expressed gene 10
1434332_at	309.22	34.97	294.946	19.0849	824.456	134.172	1.0484	2.66624	2.79528	0.0109	0.00194	0.00412	8.35325	8.37374	8.07105	8.27206	8.09406	8.24062	9.40246	9.87463	9.74459	Zzz3	zinc finger, ZZ domain containing 3
1434353_at	88.79	10.78	320.308	28.9883	966.655	120.245	-3.60748	10.887	3.01789	0.00659	1.99e-05	0.000443	6.45582	6.64436	6.29565	8.4046	8.16443	8.38864	10.0646	9.70583	9.95702	Sfmbt2	Scm-like with four mbt domains 2
1434369_a_at	33.88	4.45	1193.77	117.071	3081.55	378.777	-35.2351	90.9548	2.58137	0.094	1.73e-06	0.000716	4.90987	5.03667	5.27671	10.1124	10.1642	10.3739	11.6444	11.3758	11.7254	Cryab	crystallin, alpha B
1434381_at	83.71	9.43	36.7245	3.0126	95.529	13.2032	2.2794	1.14119	2.60123	0.471	0.288	0.00159	6.35358	6.55405	6.23649	5.0551	5.2657	5.26516	6.33354	6.64537	6.72568	BC060631	cDNA sequence BC060631
1434405_at	147.4	13.48	73.8264	6.17964	498.807	106.606	1.99658	3.38404	6.75648	0.297	0.00546	0.00199	7.31867	7.22492	7.05481	6.20739	6.32142	6.07923	8.5656	9.06266	9.18689	A730024A03Rik	RIKEN cDNA A730024A03 gene
1434414_at	60.59	1.42	48.3683	6.34786	106.356	15.1365	1.25268	1.75534	2.19888	0.13	0.0211	0.00253	5.90466	5.9593	5.89839	5.38887	5.60339	5.77052	6.47375	6.84608	6.84729	D15Bwg0759e	DNA segment, Chr 15, Brigham & Women's Genetics 0759 expressed
1434424_at	53.18	5.83	52.393	1.94946	172.443	22.8696	1.01502	3.24264	3.29134	0.156	0.000426	0.00271	5.89669	5.69431	5.59033	5.76753	5.66139	5.703	7.1948	7.50082	7.5676	9630055N22Rik	RIKEN cDNA 9630055N22 gene
1434436_at	25.3	6.35	131.573	7.11749	264.909	32.6636	-5.2005	10.4707	2.01341	0.0174	0.00122	0.00421	4.17668	4.79595	4.90833	7.04566	6.95651	7.11273	8.21792	7.86058	8.04749	Morc4	microrchidia 4
1434442_at	7.82	1.75	41.3987	2.7362	231.67	31.739	-5.29395	29.6253	5.59607	0.923	7.86e-05	0.000439	3.2842	2.66116	2.88345	5.30734	5.32378	5.47727	7.62889	8.02758	7.88345	D5Ertd593e	DNA segment, Chr 5, ERATO Doi 593, expressed
1434468_at	504.44	44.49	463.196	10.01	940.353	70.084	1.08904	1.86415	2.03014	0.94	0.00084	0.00208	8.84498	9.10017	8.97918	8.81905	8.87448	8.87224	9.7555	9.89819	9.96933	Otud4	OTU domain containing 4
1434469_at	110.63	10.69	98.0112	12.2375	226.812	22.7269	1.12875	2.05019	2.31415	0.0596	0.000924	0.00106	6.74053	6.93871	6.67647	6.77394	6.63663	6.41104	7.64943	7.92284	7.88871	Otud4	OTU domain containing 4
1434472_at	170.02	4.58	147.053	12.5791	413.645	69.9633	1.15618	2.43292	2.81289	0.0222	0.0105	0.00272	7.37649	7.39918	7.45191	7.32995	7.16948	7.09077	8.44208	8.92807	8.6655	Dusp3	dual specificity phosphatase 3 (vaccinia virus phosphatase VH1-related)
1434477_at	66.21	6.19	82.9321	3.65289	228.754	31.6364	-1.25256	3.45497	2.75832	0.792	0.000554	0.00384	5.89351	6.16175	6.07898	6.41078	6.40939	6.29856	7.58715	7.93698	7.95949	Heca	headcase homolog (Drosophila)
1434558_at	69.66	1.14	32.1034	3.34393	64.9019	3.78933	2.16987	-1.07331	2.02165	0.00881	0.155	0.00167	6.10964	6.1078	6.14925	4.99817	4.84969	5.15044	6.11431	5.97112	5.97032	Wdr47	WD repeat domain 47
1434559_at	67.33	3.81	128.518	7.78087	343.9	45.5629	-1.90878	5.10768	2.67588	0.0719	0.000642	0.00217	6.08297	5.98431	6.14732	7.08455	6.91012	7.01748	8.1926	8.56809	8.49025	Stx3	syntaxin 3
1434566_a_at	60.77	2.39	61.8925	7.66369	143.783	14.95	-1.01847	2.36602	2.32311	0.0401	0.00218	0.000902	5.96968	5.86007	5.94379	5.79225	6.13655	5.90466	7.27026	7.23167	6.98506	4732496O08Rik	RIKEN cDNA 4732496O08 gene
1434567_at	116.19	0.58	97.5	6.08101	208.219	4.96748	1.19169	1.79205	2.13557	0.111	0.000341	0.000683	6.86066	6.85296	6.86733	6.5264	6.58781	6.70223	7.66893	7.73746	7.69865	4732496O08Rik	RIKEN cDNA 4732496O08 gene
1434598_at	946.66	61.25	834.109	33.7825	1679.03	127.131	1.13494	1.77364	2.01296	0.0222	0.000605	0.000648	9.82282	9.9902	9.8412	9.76606	9.65129	9.69258	10.6283	10.6717	10.8322	Larp5	La ribonucleoprotein domain family, member 5
1434608_at	159.78	1.32	115.952	8.36395	269.206	41.278	1.37798	1.68486	2.3217	0.115	0.031	0.00491	7.3079	7.32006	7.33174	6.90199	6.73315	6.9293	7.79375	8.21866	8.16906	Ddx52	DEAD (Asp-Glu-Ala-Asp) box polypeptide 52
1434620_s_at	181.82	13.64	131.325	3.92945	482.787	16.6099	1.3845	2.6553	3.67626	0.806	0.000427	1.19e-06	7.53566	7.59398	7.38105	7.04793	7.07317	6.98861	8.87505	8.89912	8.96987	2610024E20Rik	RIKEN cDNA 2610024E20 gene
1434642_at	1427.15	80.61	245.185	16.9361	542.822	47.533	5.82071	-2.62913	2.21393	0.045	0.000217	0.000299	10.5674	10.412	10.4529	7.81914	7.97954	8.00744	9.01085	9.22329	9.00814	Dhrs8	dehydrogenase/reductase (SDR family) member 8
1434653_at	31.55	4.04	16.6338	5.2554	77.6306	14.5254	1.89674	2.46056	4.66703	0.967	0.00411	0.00494	4.75126	5.05948	5.10356	4.10194	4.43295	3.47642	5.95991	6.50952	6.31355	Ptk2b	PTK2 protein tyrosine kinase 2 beta
1434657_at	93.51	14.74	76.5713	9.13687	447.097	123.129	1.22122	4.78128	5.83897	0.0603	0.00331	0.00371	6.58715	6.73815	6.27848	6.40895	6.06274	6.28346	8.31651	9.14034	8.83978	Gls	MKIAA0838 protein
1434659_at	134.36	3.8	103.478	6.38756	272.174	11.4092	1.29844	2.02571	2.63026	0.956	4.88e-05	6.58e-05	7.09581	7.02216	7.09068	6.77352	6.70485	6.59562	8.08795	8.02684	8.14784	5830411G16Rik	RIKEN cDNA 5830411G16 gene
1434681_at	281.92	5.69	25.3167	3.45771	135.887	17.9027	11.1357	-2.07467	5.36747	0.0911	0.00887	0.000103	8.1661	8.14265	8.10806	4.64045	4.4635	4.85534	6.91686	7.28247	7.03502	Fiat	CXORF15
1434739_at	409.96	11.73	177.878	13.3526	381.805	15.0016	2.30472	-1.07374	2.14644	0.296	0.0688	0.000598	8.67576	8.63941	8.72165	7.49836	7.3514	7.5662	8.63655	8.56638	8.52493	Fmr1nb	fragile X mental retardation 1 neighbor
1434744_at	233.85	5.46	186.507	7.83633	390.663	44.616	1.25384	1.67057	2.09463	0.116	0.013	0.00358	7.90055	7.87361	7.83347	7.60926	7.52443	7.49303	8.46368	8.7812	8.56604	Yrdc	yrdC domain containing (E.coli)
1434746_at	480.97	20.75	194.958	26.7356	641.17	120.449	2.46704	1.33308	3.28876	0.306	0.135	0.00174	8.86344	8.97903	8.88426	7.36237	7.68337	7.74667	8.97266	9.4566	9.48884	Mga	MAX gene associated
1434749_at	173.73	19.46	27.3948	4.58882	84.1499	11.221	6.3417	-2.06453	3.07174	0.772	0.0022	0.00124	7.57195	7.48079	7.25071	4.85976	4.95129	4.47321	6.19632	6.58094	6.38177	BC067068	cDNA sequence BC067068
1434774_at	150.17	8.97	111.563	7.51339	243.808	35.1341	1.34606	1.62355	2.18539	0.00395	0.0201	0.00535	7.12837	7.29005	7.26771	6.90803	6.72702	6.76367	7.66729	8.0529	8.03666	Rhbdl6	rhomboid, veinlet-like 6 (Drosophila)
1434791_at	121.35	9.14	39.3722	4.71639	145.682	28.9811	3.08212	1.20051	3.70011	0.158	0.288	0.00181	6.8359	7.04067	6.88461	5.38675	5.08466	5.40409	6.83891	7.42419	7.23664	Atp6v0a2	ATPase, H+ transporting, lysosomal V0 subunit a isoform 2 (Atp6v0a2), mRNA
1434815_a_at	294.63	31.01	99.8516	23.3697	405.323	35.5572	2.95068	1.3757	4.05925	0.00581	0.0174	0.00594	8.2461	8.32267	8.02303	6.18981	6.79394	6.8529	8.58414	8.80208	8.5918	Mapkapk3	mitogen-activated protein kinase-activated protein kinase 3
1434821_at	265.33	14.8	179.576	11.4622	395.243	54.9342	1.47753	1.48963	2.20098	0.087	0.0285	0.00417	8.00961	8.14151	7.99938	7.37803	7.54279	7.53851	8.39461	8.79895	8.65748	Brd1	bromodomain containing 1
1434835_at	376.61	25.24	378.755	12.2184	1062.04	168.094	-1.0057	2.81999	2.80402	0.151	0.00354	0.00693	8.57733	8.6393	8.44756	8.53359	8.61765	8.54264	9.77017	10.1262	10.2232	BC037674	cDNA sequence BC037674
1434841_at	266.14	5.39	132.788	8.93788	276.486	29.4216	2.00424	1.03888	2.08216	0.0738	0.645	0.00147	8.08644	8.05281	8.02829	7.04534	7.15032	6.95677	7.92213	8.2036	8.19036	BC010584	CDNA sequence BC010584, mRNA (cDNA clone IMAGE:30478375)
1434843_at	680.27	52.87	367.186	11.4397	897.45	131.411	1.85266	1.31926	2.44413	0.358	0.0629	0.00674	9.34114	9.53392	9.34634	8.47501	8.51979	8.56491	9.60506	10.0205	9.77297	A430041B07Rik	RIKEN cDNA A430041B07 gene
1434853_x_at	2679.02	279.27	265.914	26.932	835.718	66.639	10.0748	-3.20565	3.14282	0.259	0.000197	0.000142	11.4476	11.4935	11.2051	7.92066	8.02344	8.20577	9.65544	9.83286	9.62338	Mkrn1	makorin, ring finger protein, 1
1434866_x_at	57.49	7.04	4.49245	0.826593	28.271	5.85345	12.797	-2.03354	6.29299	0.616	0.0137	0.000435	5.87793	5.99487	5.64052	2.08574	1.93278	2.43683	5.05363	4.44667	4.89698	Cpt1a	carnitine palmitoyltransferase 1a, liver
1434882_at	142.51	10.09	136.488	9.24094	487.002	61.6288	1.04412	3.41732	3.56809	0.0528	0.000595	0.000556	7.26426	7.12556	7.06789	6.97731	7.12948	7.16434	8.72643	9.09446	8.93898	Mtdh	Metadherin
1434883_at	210.33	13.45	88.94	3.92314	244.443	24.8523	2.36485	1.16219	2.74841	0.628	0.12	0.00111	7.80628	7.71584	7.62159	6.54635	6.44073	6.43444	7.75343	8.02236	8.00871	Mtdh	Metadherin
1434910_at	759.22	59.71	139.534	17.1547	362.005	16.1673	5.44112	-2.09726	2.59439	0.391	0.00067	0.00258	9.6296	9.63522	9.43107	7.2829	7.14274	6.92552	8.47542	8.45023	8.57111	---	---
1434942_at	1110.64	128.57	702.456	14.0887	1479.65	144.079	1.58108	1.33225	2.10639	0.294	0.0302	0.0046	10.2968	10.0409	9.99522	9.43931	9.43961	9.48929	10.3649	10.6408	10.5733	2610101J03Rik	RIKEN cDNA 2610101J03 gene
1434958_at	123.05	10.62	26.3052	4.82019	59.5212	5.90224	4.67778	-2.06733	2.26272	0.00754	0.000746	0.00643	6.88422	7.07936	6.85527	4.41087	4.74225	4.94857	5.73979	5.90453	6.02733	Sacs	sacsin
1435023_at	102.78	1.35	76.9718	2.40802	206.589	12.6921	1.33529	2.01001	2.68395	0.48	0.00171	0.000137	6.68533	6.70134	6.66352	6.29413	6.21324	6.28998	7.61998	7.65923	7.78729	Itsn2	intersectin 2
1435040_at	207.88	30.61	10.8622	1.76586	33.7966	6.84062	19.138	-6.15092	3.1114	0.0626	0.000384	0.00198	7.67784	7.48342	7.90646	3.47298	3.64325	3.16799	5.35599	5.04908	4.77224	Irak3	interleukin-1 receptor-associated kinase 3
1435050_at	15.98	2.29	13.6378	0.808786	67.1657	7.32679	1.17175	4.20311	4.92498	0.0915	0.000259	0.000144	4.1899	4.00032	3.77386	3.68831	3.85768	3.75757	5.94725	6.00682	6.23824	D10Bwg1379e	DNA segment, Chr 10, Brigham & Women's Genetics 1379 expressed
1435055_a_at	452.19	35.27	340.839	32.0214	773.358	120.62	1.3267	1.71025	2.26898	0.00348	0.0169	0.00415	8.9441	8.77079	8.73886	8.55998	8.31205	8.35444	9.31197	9.74822	9.68731	Tom1; LOC545878	target of myb1 homolog (chicken); similar to TOM1
1435158_at	11.87	1.38	6.15018	0.96788	14.7677	2.92938	1.93002	1.24412	2.40119	0.0622	0.224	0.00558	3.73507	3.55252	3.40148	2.73399	2.33182	2.75771	4.10674	3.52701	3.95857	Rbm12b	RNA binding motif protein 12B
1435175_at	28.13	2.55	35.4687	1.64849	76.7095	3.22523	-1.26089	2.72696	2.16274	0.0941	0.000682	3.17e-05	4.9082	4.65731	4.86429	5.07458	5.20784	5.15987	6.22386	6.22794	6.32969	BC034090	cDNA sequence BC034090
1435181_at	297.7	8.23	128.013	4.16545	315.381	6.3409	2.32554	1.05939	2.46366	0.102	0.0481	1.39e-05	8.25558	8.22063	8.17589	7.03034	7.02351	6.94505	8.2721	8.3001	8.33008	AI461788	expressed sequence AI461788
1435218_at	8.92	1.91	9.23128	2.00232	22.8288	4.12813	-1.0349	2.55928	2.47298	0.00325	0.00476	0.00477	3.44459	2.82063	3.13882	3.52617	3.06444	2.96488	4.31068	4.78345	4.39929	Rasgef1a	RasGEF domain family, member 1A
1435224_at	486.4	17.22	370.138	10.0929	1007.27	146.173	1.3141	2.07087	2.72134	0.216	0.0113	0.00638	8.97635	8.92568	8.87418	8.49061	8.56923	8.53484	9.71164	10.0911	10.0935	Crebbp	CREB binding protein
1435226_at	122.96	8.78	79.1484	7.84209	190.429	10.9104	1.55354	1.54871	2.40598	0.502	0.00144	0.00065	6.83131	6.94955	7.03785	6.15327	6.31145	6.44046	7.47585	7.63293	7.60572	Ibrdc3	IBR domain containing 3
1435230_at	78.58	9.64	28.9859	2.99154	90.4342	13.0958	2.71098	1.15086	3.11994	0.235	0.296	0.000802	6.39144	6.39821	6.0758	4.98148	4.88979	4.68477	6.23486	6.61804	6.61119	Ankrd12	ankyrin repeat domain 12
1435245_at	182.54	14.23	32.4487	4.71249	85.6203	15.9568	5.62549	-2.13197	2.63863	0.434	0.00993	0.00253	7.48654	7.411	7.63007	5.21363	4.79099	5.02479	6.14846	6.6809	6.38064	Gls2	glutaminase 2 (liver, mitochondrial)
1435247_at	228.37	8.33	115.302	13.5039	318.188	54.9185	1.98062	1.3933	2.75961	0.00959	0.0783	0.00198	7.78616	7.82738	7.89026	6.77952	6.7193	7.02987	8.05207	8.55082	8.29525	Ube1dc1	ubiquitin-activating enzyme E1-domain containing 1
1435248_a_at	635.15	71.71	361.54	11.5916	1011.45	133.566	1.75679	1.59246	2.79761	0.728	0.0117	0.0041	9.37079	9.42944	9.11342	8.44359	8.52453	8.52441	9.75144	10.128	10.0409	Btaf1	BTAF1 RNA polymerase II, B-TFIID transcription factor-associated, 170kDa (Mot1 homolog, S. cerevisiae)
1435249_at	402.75	32.96	228.068	10.5408	626.537	85.7424	1.76592	1.55565	2.74715	0.0778	0.0168	0.00365	8.74524	8.69118	8.51488	7.9082	7.79032	7.79842	9.04344	9.3918	9.40982	Btaf1	BTAF1 RNA polymerase II, B-TFIID transcription factor-associated, 170kDa (Mot1 homolog, S. cerevisiae)
1435265_at	10.86	1.12	12.7825	0.77266	33.4228	2.81414	-1.17703	3.07761	2.61472	0.0276	0.000147	0.000144	3.60259	3.33681	3.36977	3.73018	3.72085	3.57189	5.00309	5.19606	4.9792	---	Adult male cecum cDNA, RIKEN full-length enriched library, clone:9130204C03 product:unclassifiable, full insert sequence
1435272_at	19.81	4.18	44.4575	3.43436	103.539	12.3631	-2.24419	5.22661	2.32895	0.178	0.000888	0.0013	4.25546	4.60264	4.00198	5.59739	5.40136	5.41592	6.48858	6.74234	6.8298	Itpkb	inositol 1,4,5-trisphosphate 3-kinase B
1435291_at	157.06	10.14	84.0479	2.15012	332.263	30.2835	1.8687	2.11552	3.95326	0.0705	0.000604	0.000772	7.33694	7.18418	7.35818	6.41928	6.35034	6.40885	8.22067	8.4777	8.41783	Lemd3	LEM domain containing 3
1435295_at	35.99	7.14	25.4435	3.99319	71.0001	4.80485	1.41451	1.97277	2.7905	0.194	0.0193	0.00263	5.42463	5.18306	4.84204	4.60389	4.90106	4.46823	6.11294	6.07353	6.25631	D9Ertd809e	DNA segment, Chr 9, ERATO Doi 809, expressed
1435302_at	136.79	14.42	68.1491	5.25456	314.747	69.3796	2.00722	2.30095	4.6185	0.144	0.015	0.00461	6.92833	7.10883	7.23409	6.00057	6.05217	6.21073	7.87687	8.49871	8.44074	Taf4b	TAF4B RNA polymerase II, TATA box binding protein (TBP)-associated factor
1435303_at	230.82	19.98	121.35	5.48477	538.288	125.532	1.90211	2.33207	4.43584	0.0298	0.0207	0.00816	7.82856	7.97912	7.73353	6.9111	6.86336	6.9917	8.62348	9.28852	9.21705	Taf4b	TAF4B RNA polymerase II, TATA box binding protein (TBP)-associated factor
1435335_a_at	67.56	9.04	31.8257	5.14996	88.5073	1.22372	2.12281	1.31005	2.781	0.0652	0.0736	0.00731	6.1478	6.21816	5.84102	5.23353	4.91053	4.79591	6.44477	6.47613	6.482	MGC79224	hypothetical LOC432486
1435369_at	426.22	39.8	149.237	7.24941	360.301	55.6477	2.856	-1.18296	2.41429	0.135	0.191	0.00636	8.83971	8.77759	8.57607	7.29225	7.15253	7.21619	8.24988	8.69941	8.49501	C78212	expressed sequence C78212
1435379_at	197	11.58	90.0852	2.56989	221.288	23.8928	2.18682	1.12329	2.45644	0.419	0.201	0.00284	7.52235	7.68402	7.6546	6.52179	6.51138	6.4453	7.65081	7.95192	7.75014	AK122209	cDNA sequence AK122209
1435430_at	172.18	7.05	148.861	17.0616	350.528	52.5641	1.15665	2.03583	2.35474	0.0388	0.012	0.00227	7.35937	7.47227	7.44933	7.34788	7.02095	7.26496	8.17993	8.55784	8.58772	Tmem1	transmembrane protein 1
1435432_at	104.96	8.25	79.4367	11.353	250.513	51.7214	1.3213	2.38675	3.15362	0.115	0.0133	0.0032	6.77701	6.77839	6.57642	6.52826	6.23255	6.146	7.57962	8.09508	8.16394	Centg2	centaurin, gamma 2
1435437_at	51.16	9.52	410.702	5.64567	1197.41	194.217	-8.02779	23.4052	2.91552	0.0447	2.54e-05	0.00776	5.44688	5.95072	5.58508	8.70197	8.66234	8.68126	9.95437	10.4286	10.2549	---	---
1435444_at	172.58	17.07	39.0723	5.1502	177.508	40.5971	4.41694	1.02856	4.54306	0.0303	0.937	0.00219	7.48651	7.53321	7.25891	5.48516	5.23357	5.12108	7.06868	7.74661	7.51978	Atf6	activating transcription factor 6
1435524_at	1313.98	42.55	620.32	103.963	1493.14	295.585	2.11823	1.13635	2.40705	0.964	0.432	0.00506	10.3083	10.4007	10.3687	9.02441	9.25752	9.50813	10.2132	10.7952	10.5654	---	CDNA clone IMAGE:4036503, with apparent retained intron
1435526_at	222.6	13.7	245.998	5.82058	587.713	70.4946	-1.10511	2.64022	2.3891	0.0139	0.00133	0.00533	7.79935	7.88403	7.70612	7.95447	7.90346	7.96876	8.99117	9.33245	9.25166	Tor1aip2	torsin A interacting protein 2
1435546_a_at	338.52	12.61	169.661	9.22283	388.935	21.765	1.99527	1.14893	2.29243	0.0319	0.029	5.1e-05	8.4607	8.39096	8.35566	7.47855	7.41492	7.32177	8.58642	8.53062	8.68865	1810013L24Rik	RIKEN cDNA 1810013L24 gene
1435585_at	7.91	1.03	12.3007	1.68357	39.2829	10.8659	-1.55508	4.96624	3.19355	0.0605	0.0034	0.00837	2.78015	3.16002	2.98614	3.83232	3.49774	3.50611	5.67188	4.88287	5.22355	Tceal7	transcription elongation factor A (SII)-like 7
1435592_at	35.68	3.54	27.7249	1.26872	58.7622	8.24891	1.28693	1.64692	2.11948	0.0635	0.0109	0.00754	5.31296	5.08683	5.05795	4.767	4.86626	4.74309	5.64154	6.04984	5.90971	Eif5b	eukaryotic translation initiation factor 5B
1435655_at	485.66	42.71	160.129	11.5618	449.174	97.5929	3.03293	-1.08123	2.80507	0.0771	0.553	0.00878	8.78293	8.93996	9.03722	7.20855	7.41694	7.33618	8.49437	9.11326	8.75849	Rpl12; LOC385403; LOC432518; LOC436225	ribosomal protein L12; similar to 60S ribosomal protein L12; similar to 60S ribosomal protein L12; similar to 60S ribosomal protein L12
1435679_at	72.48	7.16	49.3149	6.74715	184.186	23.101	1.46974	2.5412	3.73489	0.265	0.000654	0.000262	6.07733	6.33435	6.11306	5.81117	5.6188	5.41473	7.37083	7.71439	7.46777	Optn	optineurin
1435680_a_at	99.43	7.46	31.249	1.28845	221.161	54.359	3.18186	2.22429	7.0774	0.132	0.0243	0.00449	6.75262	6.59837	6.54786	4.97357	5.01988	4.9013	7.40059	8.11609	7.76199	Dpp7	dipeptidylpeptidase 7
1435698_at	224.21	10.84	94.5984	2.9028	193.391	10.7934	2.37012	-1.15936	2.04434	0.0405	0.0259	0.000226	7.78982	7.88391	7.74902	6.58815	6.59	6.51171	7.51896	7.67841	7.58429	4921505C17Rik	RIKEN cDNA 4921505C17 gene
1435735_x_at	182.6	39.02	355.851	38.5917	783.735	47.5822	-1.9488	4.29208	2.20242	0.193	0.00549	0.0015	7.6801	7.68068	7.10375	8.2911	8.60153	8.51524	9.57703	9.54954	9.71088	H47	histocompatibility 47
1435742_at	153.48	11.06	126.207	0.452455	280.237	34.1108	1.21609	1.82589	2.22045	0.126	0.00482	0.00836	7.18023	7.37505	7.22319	6.98552	6.97578	6.97765	7.91254	8.21698	8.23946	1110034C04Rik	RIKEN cDNA 1110034C04 gene
1435745_at	82.85	5.99	68.1742	0.974526	504.583	76.9166	1.21527	6.09032	7.40137	0.831	0.000577	0.00197	6.37484	6.47208	6.26303	6.09568	6.06846	6.10902	8.70715	9.05255	9.14163	5031439G07Rik	RIKEN cDNA 5031439G07 gene
1435806_at	140.72	7.35	55.023	7.6379	130.395	26.1338	2.55748	-1.07918	2.36983	0.168	0.53	0.00545	7.10739	7.07905	7.21986	5.85758	5.92451	5.53444	6.70981	7.29394	7.01771	D530033C11Rik	RIKEN cDNA D530033C11 gene (D530033C11Rik), mRNA
1435862_at	284.92	74.07	260.282	26.6923	537.074	18.3686	1.09466	1.885	2.06343	0.078	0.054	0.00374	8.26831	8.4282	7.65798	7.84659	8.0748	8.13467	9.02826	9.05396	9.12304	Son	Son cell proliferation protein
1435868_at	40.99	4.25	44.6321	4.67169	144.541	33.7913	-1.08885	3.52624	3.23849	0.0583	0.0042	0.00533	5.46828	5.17756	5.40994	5.44052	5.63773	5.34628	6.8517	7.50484	7.09274	Ankrd13c	ankyrin repeat domain 13c
1435900_at	507.5	35.81	118.717	6.93402	287.347	31.5291	4.27486	-1.76616	2.42043	0.189	0.00317	0.00118	9.04287	9.04686	8.86468	6.89022	6.97383	6.80518	7.98501	8.3021	8.19503	Zfp297b	zinc finger protein 297B
1435902_at	54.58	11.29	102.823	3.08503	326.882	24.8577	-1.8839	5.98903	3.17907	0.519	0.00235	0.000389	5.93811	5.92769	5.37647	6.73068	6.64614	6.67396	8.23461	8.36021	8.45464	Nudt18	nudix (nucleoside diphosphate linked moiety X)-type motif 18
1435934_at	14.28	2.22	19.8309	3.69793	61.5893	14.6424	-1.38872	4.31298	3.10572	0.739	0.00278	0.00489	3.72342	4.07292	3.67664	3.9675	4.50137	4.40601	5.48205	6.14208	6.11788	Ndufab1	NADH dehydrogenase (ubiquinone) 1, alpha/beta subcomplex, 1
1435998_at	586.43	19.07	21.785	6.4031	130.008	18.8615	26.919	-4.51072	5.96779	0.178	0.00234	0.0034	9.14213	9.2325	9.2113	4.78841	3.90151	4.50945	7.10711	7.16662	6.7614	---	PREDICTED: similar to cyclin B1 interacting protein 1 isoform a [Mus musculus], mRNA sequence
1436015_s_at	388.58	31.18	296.765	44.5521	858.401	4.24948	1.30938	2.20907	2.89252	0.312	0.00326	0.0071	8.59073	8.71824	8.48798	7.94057	8.35525	8.30902	9.75184	9.73775	9.7469	Stk4	serine/threonine kinase 4
1436033_at	35.72	2.58	53.1534	3.78357	124.583	21.8471	-1.48806	3.48776	2.34383	0.00879	0.00247	0.00691	5.13312	5.26878	5.06645	5.84603	5.67329	5.66982	6.70897	7.20866	6.9214	BC031353	cDNA sequence BC031353
1436068_at	41.73	9.14	122.355	14.3168	265.622	16.1934	-2.93207	6.36525	2.17091	0.0697	0.00228	0.00167	5.2294	5.14767	5.70632	7.11776	6.83515	6.83289	7.95551	8.06814	8.13061	Zbtb10	zinc finger and BTB domain containing 10
1436092_at	51.45	3.98	15.7995	2.02822	33.0241	5.87859	3.25644	-1.55795	2.09021	0.581	0.0344	0.00644	5.80104	5.58228	5.66383	4.18103	3.86171	3.87988	4.75753	5.27805	5.05403	---	Transcribed locus, moderately similar to XP_331555.1 hypothetical protein [Neurospora crassa]
1436094_at	17.73	2.59	33.2946	1.81232	72.9264	5.44501	-1.87787	4.11316	2.19034	0.00779	0.000583	0.000238	4.09503	3.95501	4.36309	5.09814	4.96368	5.10547	6.26727	6.06066	6.22892	---	---
1436156_at	519.2	8.04	376.91	14.4084	784.994	80.7652	1.37752	1.51193	2.08271	0.0511	0.0198	0.00324	9.04481	9.0017	9.0136	8.576	8.6013	8.4948	9.43623	9.67792	9.71956	Ccar1	cell division cycle and apoptosis regulator 1
1436157_at	838.31	53.73	528.073	44.6497	1199.31	85.9815	1.58749	1.43062	2.2711	0.339	0.00332	0.000239	9.76703	9.76043	9.6005	9.17141	9.01935	8.93285	10.1075	10.2594	10.3095	Ccar1	cell division cycle and apoptosis regulator 1
1436164_at	247.25	4.66	121.109	14.2136	298.188	54.7113	2.04155	1.20602	2.46214	0.577	0.256	0.00456	7.94954	7.97696	7.92253	6.72515	6.95012	7.0648	7.88765	8.41728	8.30323	Slc30a1	solute carrier family 30 (zinc transporter), member 1
1436188_a_at	138.11	9.26	57.8463	10.5332	145.772	15.3389	2.38753	1.05548	2.51999	0.184	0.514	0.00322	7.09143	7.21054	7.02051	5.63312	5.75992	6.12352	7.34374	7.15618	7.04706	Ndrg4	N-myc downstream regulated gene 4
1436192_at	62.44	5.19	63.662	9.92181	188.274	29.3609	-1.01957	3.01527	2.95739	0.879	0.00191	0.00107	5.9387	6.0895	5.85527	6.22843	5.81923	5.89587	7.28783	7.74114	7.60442	Arfgef2	ADP-ribosylation factor guanine nucleotide-exchange factor 2 (brefeldin A-inhibited)
1436197_at	306.07	7.34	187.52	11.6487	758.43	105.003	1.6322	2.47796	4.04453	0.345	0.00605	0.000744	8.24456	8.23131	8.29639	7.5006	7.49584	7.65081	9.41203	9.77808	9.48391	Cdc42bpg	CDC42 binding protein kinase gamma (DMPK-like)
1436200_at	28	1.93	12.8756	1.68352	433.841	157.581	2.17465	15.4943	33.6947	0.942	0.00627	0.00211	4.90927	4.79388	4.71218	3.77905	3.80348	3.45106	8.03323	9.15863	8.87052	Lonrf3	LON peptidase N-terminal domain and ring finger 3
1436203_a_at	10.25	1.26	5.30553	0.407902	11.7173	2.03919	1.93195	1.14315	2.20851	0.0209	0.36	0.00722	3.14119	3.48781	3.42036	2.29866	2.5192	2.39614	3.79765	3.30322	3.50774	1110059G02Rik	RIKEN cDNA 1110059G02 gene
1436204_at	33.99	3.45	19.4328	4.07598	57.3133	8.90194	1.7491	1.68618	2.9493	0.0567	0.0136	0.00224	5.24071	4.95998	5.04529	4.58971	4.04089	4.15051	5.57779	6.03075	5.87772	1110059G02Rik	RIKEN cDNA 1110059G02 gene
1436256_at	85.29	7.8	15.824	2.01623	47.8981	9.34414	5.38991	-1.78066	3.02692	0.104	0.0218	0.00258	6.28687	6.39579	6.54805	3.85771	3.89051	4.18144	5.26269	5.83466	5.59196	Grpel2	GrpE-like 2, mitochondrial
1436309_at	8.07	2.76	8.72041	1.45815	27.2106	4.65992	-1.0806	3.37182	3.12034	0.146	0.0086	0.0014	2.73661	2.65272	3.49124	3.33848	3.14396	2.84928	4.45	4.87889	4.92371	Neto2	neuropilin (NRP) and tolloid (TLL)-like 2
1436336_at	109.51	1.88	110.525	5.00152	336.164	40.076	-1.00927	3.06971	3.04153	0.134	0.00313	0.00136	6.74609	6.78829	6.78995	6.85562	6.78	6.72611	8.23438	8.56939	8.35516	2210013M04Rik	RIKEN cDNA 2210013M04 gene
1436348_at	161.7	21.34	139.974	2.74105	332.671	18.3242	1.15522	2.05734	2.37667	0.14	0.00444	0.00041	7.17589	7.27493	7.53619	7.1038	7.12334	7.15934	8.34305	8.46609	8.32042	---	Transcribed locus
1436368_at	20.25	3.12	23.9762	2.85161	55.0345	8.06273	-1.18401	2.71775	2.29538	0.192	0.00113	0.00182	4.20244	4.20831	4.57596	4.58663	4.74425	4.39912	5.57691	5.99294	5.7464	Slc16a10	solute carrier family 16 (monocarboxylic acid transporters), member 10
1436399_s_at	8.68	0.41	25.3791	4.13598	63.5542	14.1302	-2.92386	7.32191	2.50419	0.376	0.0029	0.00559	3.06231	3.19202	3.09723	4.89798	4.62603	4.4349	6.30433	5.68202	5.91389	Nrk	Nik related kinase
1436456_at	30.1	4.34	24.3267	1.96593	69.8124	5.5543	1.23732	2.31935	2.86978	0.348	0.00313	9.17e-05	4.99454	5.05549	4.65267	4.46651	4.69224	4.64497	6.12274	6.00728	6.23707	9130023D20Rik	RIKEN cDNA 9130023D20 gene
1436479_a_at	129.69	12.74	36.7457	1.74244	325.282	87.5843	3.52939	2.50815	8.85224	0.0106	0.0233	0.00501	7.13613	7.05192	6.85456	5.27285	5.13982	5.18263	7.8414	8.64737	8.43263	Dpp7	dipeptidylpeptidase 7
1436480_at	21.28	0.97	17.0931	4.79877	52.4709	15.0187	1.24495	2.46574	3.06972	0.121	0.0329	0.00889	4.48452	4.38155	4.36428	4.46875	3.65445	4.04829	5.23785	6.08232	5.6982	Dpp7	dipeptidylpeptidase 7
1436494_x_at	323.47	15.14	158.59	4.04341	320.207	38.0253	2.03966	-1.01019	2.01908	0.0104	0.865	0.00814	8.38543	8.36552	8.25824	7.29225	7.28356	7.35074	8.11144	8.4353	8.40045	D8Ertd812e	DNA segment, Chr 8, ERATO Doi 812, expressed
1436506_a_at	1054.48	22.59	892.923	111.559	2015.55	369.409	1.18093	1.91142	2.25725	0.176	0.028	0.00582	10.0771	10.0297	10.0195	9.58734	9.85094	9.94547	10.6469	11.178	11.0541	1110008H02Rik	RIKEN cDNA 1110008H02 gene
1436511_at	386.71	42.68	185.447	8.29365	405.548	41.2613	2.08528	1.04871	2.18686	0.00375	0.605	0.00167	8.7504	8.5852	8.43221	7.54588	7.592	7.46381	8.53532	8.81775	8.62348	BC031781	cDNA sequence BC031781
1436520_at	141.68	12.15	63.9157	9.56466	185.397	28.7715	2.21667	1.30856	2.90065	0.0955	0.0886	0.00119	7.28092	7.09562	7.05248	6.18645	5.74984	6.02472	7.25521	7.6944	7.61685	AI450948	expressed sequence AI450948
1436558_at	67.57	10.98	57.5316	1.23447	131.774	17.0895	1.17448	1.95018	2.29046	0.0171	0.00686	0.0069	6.17458	5.78204	6.23749	5.84603	5.87703	5.81512	6.85204	7.22491	7.02463	4930553M18Rik	RIKEN cDNA 4930553M18 gene
1436568_at	440.9	38.4	9.30478	1.24576	30.5983	8.16905	47.3843	-14.4093	3.28845	0.0736	0.0018	0.0087	8.9082	8.77649	8.65732	3.42437	3.0812	3.12355	5.25907	4.4612	4.97606	Jam2	junction adhesion molecule 2
1436569_at	9.43	0.57	5.94891	0.663902	12.631	2.02603	1.58516	1.33945	2.12325	0.578	0.0737	0.0037	3.17286	3.33461	3.20024	2.42285	2.53974	2.7376	3.44685	3.60017	3.8935	C030045D06Rik	RIKEN cDNA C030045D06 gene
1436574_at	625.21	43.2	43.7189	3.35888	179.506	24.3851	14.3007	-3.48294	4.10592	0.0279	0.000789	0.000422	9.22696	9.39893	9.232	5.40376	5.36715	5.57134	7.45674	7.29706	7.68356	1700029I01Rik	RIKEN cDNA 1700029I01 gene
1436597_at	46.37	8.04	32.1537	1.83847	77.7306	8.98489	1.44214	1.67631	2.41747	0.0331	0.0196	0.00159	5.63638	5.70533	5.21732	5.09366	4.93184	4.99057	6.09538	6.43114	6.29512	Ankhd1	ankyrin repeat and KH domain containing 1
1436614_at	8.5	0.52	7.68474	1.25619	22.8962	6.08146	1.10609	2.69367	2.97944	0.476	0.0206	0.00706	3.06149	3.01228	3.18342	2.64571	3.03056	3.1085	4.08721	4.86517	4.49485	AI843639	expressed sequence AI843639
1436619_at	110.53	6.31	27.8128	4.64376	97.3336	6.92439	3.97407	-1.13558	3.4996	0.0192	0.0788	0.00163	6.86245	6.79964	6.69811	4.61639	4.6884	5.04988	6.659	6.66677	6.4813	D630045M09Rik	RIKEN cDNA D630045M09 gene
1436645_a_at	174.49	24.04	100.403	6.98954	243.179	11.8882	1.73789	1.39365	2.42202	0.0887	0.0363	0.000131	7.37147	7.65614	7.28693	6.53145	6.68536	6.72502	7.84808	7.93774	7.98831	Cnot4	CCR4-NOT transcription complex, subunit 4
1436665_a_at	527.29	41.64	54.2009	7.48675	184.031	8.24534	9.72843	-2.86522	3.39535	0.994	0.000223	0.00217	9.11576	9.09727	8.90501	5.93676	5.53437	5.7814	7.45821	7.58751	7.52281	Ltbp4	latent transforming growth factor beta binding protein 4
1436684_a_at	189.61	13.1	151.265	4.75399	402.848	50.2531	1.25349	2.12461	2.66319	0.00542	0.0028	0.00386	7.67764	7.50683	7.50944	7.18976	7.27823	7.25338	8.79931	8.44067	8.69899	Riok2	RIO kinase 2 (yeast)
1436714_at	242.21	23.01	634.275	44.6065	1310.27	173.563	-2.6187	5.40963	2.06577	0.93	0.000124	0.00363	7.86105	8.06869	7.81792	9.24561	9.25277	9.42154	10.354	10.1516	10.5358	Lpp	LIM domain containing preferred translocation partner in lipoma
1436735_at	62.5	3.69	42.5098	1.73331	143.237	11.6023	1.47025	2.2918	3.36951	0.0698	0.000267	0.000231	5.86816	5.98911	6.03515	5.36236	5.47436	5.39008	7.02226	7.21068	7.24408	Nsun3	NOL1/NOP2/Sun domain family 3
1436750_a_at	173.79	42.28	41.4369	9.99381	105.964	18.9571	4.19409	-1.64009	2.55723	0.257	0.0576	0.00826	7.7603	7.42855	7.04763	4.93621	5.43879	5.65305	6.92558	6.40711	6.80039	Oxct1	3-oxoacid CoA transferase 1
1436775_a_at	284.73	45.17	320.038	19.2612	847.272	132.623	-1.12401	2.9757	2.64741	0.482	0.00122	0.00471	8.17622	8.35519	7.89156	8.22286	8.34458	8.39356	9.44201	9.87825	9.82199	Ankrd17	ankyrin repeat domain 17
1436799_at	116.59	20.69	9.14621	1.46779	30.8467	4.2602	12.7474	-3.77966	3.37262	0.00404	0.000925	0.000555	7.04427	6.96249	6.54041	3.02558	3.43708	3.08145	5.15705	4.78859	4.86897	D230005D02Rik	RIKEN cDNA D230005D02 gene
1436811_at	121.36	15.33	107.113	12.1546	253.409	52.1722	1.13301	2.08808	2.36582	0.8	0.0125	0.00886	6.95392	7.07916	6.71268	6.56717	6.74668	6.89637	7.61741	8.22261	8.05066	Kctd3	potassium channel tetramerisation domain containing 3
1436837_at	112.21	18.78	13.2058	1.77561	136.66	4.78382	8.497	1.21789	10.3484	0.151	0.165	0.000616	6.54444	6.81255	7.03231	3.49733	3.88763	3.75741	7.04148	7.09758	7.14249	Mael	maelstrom homolog (Drosophila)
1436895_at	13.39	2.02	30.586	2.81523	123.17	16.6159	-2.28424	9.19863	4.02699	0.0527	4.67e-05	0.000323	3.9702	3.66707	3.56179	5.04442	4.96642	4.78103	6.7044	7.01873	7.08269	Centd1	centaurin, delta 1
1436905_x_at	1595.49	172.53	17.3181	0.497623	201.647	38.0054	92.1282	-7.9123	11.6437	0.122	0.00026	0.00147	10.7797	10.6564	10.466	4.12295	4.15013	4.06835	7.93611	7.44	7.54213	Laptm5	lysosomal-associated protein transmembrane 5
1436907_at	64.33	8.29	27.263	2.31195	58.509	8.05596	2.35961	-1.09949	2.14609	0.4	0.42	0.00252	6.2058	5.8701	5.92337	4.90047	4.66965	4.72635	5.82736	5.68528	6.07228	Nav1	neuron navigator 1
1436926_at	1410.36	87.29	12.8383	2.52617	92.1131	31.5305	109.855	-15.3112	7.17485	0.293	0.00339	0.002	10.5258	10.4977	10.3564	3.61793	3.4114	3.96327	7.00456	6.15891	6.25703	Esrrb	estrogen related receptor, beta
1436932_at	110.41	19.19	14.6309	2.16336	41.9874	1.14963	7.54636	-2.6296	2.86978	0.499	0.00917	0.00545	6.54263	6.73999	7.03468	4.05513	3.62407	3.90107	5.34699	5.40417	5.4234	Tfcp2l4	transcription factor CP2-like 4
1436936_s_at	793.91	49.75	47.886	5.28486	143.583	30.2895	16.5792	-5.52929	2.99842	0.0146	0.00353	0.00583	9.72871	9.55278	9.6114	5.75443	5.47928	5.49397	6.76634	7.29743	7.36266	Xist	inactive X specific transcripts
1436978_at	16.82	5.79	85.0201	3.01936	203.067	18.0323	-5.0547	12.073	2.38846	0.0021	0.00605	0.00109	4.31432	4.35296	3.34275	6.36514	6.3973	6.46495	7.63499	7.55128	7.79999	Wnt9a	wingless-type MMTV integration site 9A
1436983_at	153.23	43.86	112.945	2.74324	324.021	50.3713	1.35668	2.1146	2.86885	0.508	0.0312	0.0069	7.35119	7.57894	6.7172	6.77906	6.84521	6.83329	8.06409	8.51	8.40887	Crebbp	CREB binding protein
1436990_s_at	9723.11	280.06	1040.12	113.984	2723.45	106.961	9.34803	-3.57014	2.61839	0.575	3.6e-06	0.00159	13.1984	13.2714	13.2706	9.94244	9.91458	10.1939	11.4227	11.4604	11.3483	MGI:2143558	Nur77 downstream gene 2
1437009_a_at	466.25	10.3	269.106	19.2867	654.361	38.165	1.73259	1.40345	2.43161	0.642	0.00503	0.000106	8.8998	8.83798	8.85638	8.1566	8.09896	7.95298	9.25574	9.4179	9.38318	Zfp364	zinc finger protein 364
1437013_x_at	866.57	45.69	550.943	12.0565	1675.69	273.605	1.57288	1.93371	3.0415	0.495	0.0124	0.00605	9.76995	9.8276	9.67593	9.11375	9.13231	9.07053	10.5109	10.9536	10.63	Atp6v0b	ATPase, H+ transporting, V0 subunit B
1437015_x_at	365.34	31.91	13.6895	1.33265	48.9931	4.15839	26.6876	-7.45696	3.57889	0.51	8.76e-06	8.72e-05	8.64958	8.46342	8.41559	3.87388	3.60528	3.83164	5.72467	5.62906	5.47925	Pla2g1b	phospholipase A2, group IB, pancreas
1437050_s_at	148.03	5.07	93.7716	4.77324	211.921	9.72149	1.57862	1.43161	2.25997	0.0211	0.000655	3.76e-05	7.25866	7.15977	7.2091	6.60294	6.58181	6.46468	7.64902	7.76904	7.761	Angel2	angel homolog 2 (Drosophila)
1437055_x_at	35.34	3.37	25.9369	0.945093	88.6805	8.88777	1.36254	2.50935	3.41909	0.158	0.00032	0.000694	5.17862	5.25512	4.98306	4.64903	4.75255	4.68732	6.38736	6.6285	6.38177	1200003O06Rik	Major facilitator superfamily domain containing 1 (Mfsd1), mRNA
1437062_s_at	26.57	0.55	11.3473	1.86211	35.7186	1.78691	2.34153	1.34432	3.14777	0.0174	0.00424	0.0036	4.70646	4.72294	4.76465	3.73876	3.27325	3.46253	5.20333	5.07288	5.19591	Phyhipl	phytanoyl-CoA hydroxylase interacting protein-like
1437074_at	57.38	7.19	51.9065	6.58084	150.828	13.4052	1.10545	2.62858	2.90576	0.256	0.000827	0.000517	5.9174	5.96664	5.61979	5.87418	5.68812	5.50802	7.10809	7.36379	7.22704	Snx5	sorting nexin 5
1437110_at	731.17	44.4	184.534	16.8893	437.574	23.136	3.96225	-1.67096	2.37124	0.0239	0.000436	0.000546	9.5916	9.41705	9.52818	7.65776	7.51928	7.39412	8.85628	8.71042	8.74947	2810474O19Rik	RIKEN cDNA 2810474O19 gene
1437120_at	149.76	14.26	123.804	10.536	338.729	18.8804	1.20965	2.26181	2.73601	0.177	0.000634	0.000192	7.37496	7.17031	7.12161	6.95439	7.06859	6.82227	8.33031	8.38886	8.48835	Snx30	sorting nexin family member 30
1437177_at	314.51	34.64	206.995	7.17726	501.175	81.2146	1.51941	1.59351	2.42119	0.0922	0.0207	0.00926	8.19072	8.46931	8.21405	7.66873	7.66003	7.74989	8.70658	9.17993	8.98226	D330037H05Rik	RIKEN cDNA D330037H05 gene
1437202_at	85.83	8.1	31.8284	5.08998	101.478	14.4481	2.69665	1.18231	3.18828	0.0532	0.196	0.000872	6.44915	6.54004	6.26809	5.04126	5.18104	4.7158	6.41111	6.81281	6.74022	Mysm1	myb-like, SWIRM and MPN domains 1
1437236_a_at	728.28	50.24	125.806	6.85715	459.732	32.1742	5.78891	-1.58414	3.65429	0.0304	0.00136	2.71e-05	9.5772	9.55102	9.38975	6.96921	6.89745	7.05424	8.72343	8.89443	8.90881	Zfp110	zinc finger protein 110
1437237_x_at	790.2	28.8	144.847	8.89998	471.112	43.2768	5.45542	-1.67731	3.25249	0.0309	0.0052	0.000154	9.65993	9.65211	9.56421	7.2602	7.08276	7.1867	8.71917	8.96767	8.9403	Zfp110	zinc finger protein 110
1437250_at	1160.04	26.65	147.823	12.5709	826.671	90.4623	7.84749	-1.40327	5.5923	0.228	0.0304	5.14e-05	10.2105	10.1841	10.1445	7.06142	7.29752	7.25348	9.783	9.49634	9.77606	MGI:2151839	whn-dependent transcript 2
1437277_x_at	169.17	37.56	290.42	19.666	666.306	117.769	-1.71673	3.93868	2.29428	0.0555	0.00175	0.00755	6.99693	7.48248	7.65078	8.11873	8.13036	8.29044	9.63921	9.15362	9.3037	Tgm2	transglutaminase 2, C polypeptide
1437302_at	8.45	2.15	15.1362	0.491751	31.445	3.61931	-1.79126	3.72131	2.07748	0.812	0.00421	0.00562	2.73216	2.97883	3.43621	3.9575	3.93414	3.8666	5.01297	4.78022	5.11136	Adrb2	adrenergic receptor, beta 2
1437353_at	150.81	18.86	46.1486	2.1398	106.634	16.6131	3.26792	-1.41427	2.31067	0.423	0.0427	0.00754	7.28966	7.37675	7.01983	5.53739	5.58874	5.45539	6.73231	6.49472	6.94721	BC035291	cDNA sequence BC035291
1437373_at	49.56	3.17	37.3239	7.74218	118.4	30.267	1.32784	2.38902	3.17223	0.0323	0.0269	0.0053	5.6391	5.71648	5.53186	4.89798	5.50081	5.20462	6.4246	7.18768	6.94855	Isg20l1	interferon stimulated exonuclease gene 20-like 1
1437404_at	18.68	6.49	31.7198	1.784	65.017	5.45723	-1.69806	3.48057	2.04973	0.088	0.0177	0.000635	3.71617	4.69042	4.09378	5.0773	4.92887	4.95129	5.87568	6.08957	6.09245	Mast4	microtubule associated serine/threonine kinase family member 4
1437479_x_at	471.36	85.18	14.344	2.0389	31.4525	6.71968	32.8612	-14.9864	2.19273	0.135	7.54e-05	0.00769	8.72436	9.15408	8.71912	3.58838	3.98825	3.91966	5.29045	4.73755	4.83509	Tbx3	T-box 3
1437494_at	177.28	26.54	79.6032	6.5409	219.872	28.5633	2.22705	1.24025	2.7621	0.0227	0.133	0.00102	7.69249	7.40459	7.28112	6.27461	6.44222	6.21789	7.5522	7.84367	7.92014	Mapkapk3	mitogen-activated protein kinase-activated protein kinase 3
1437500_at	59.1	2.62	26.082	1.62652	71.2284	3.16506	2.26593	1.20522	2.73094	0.448	0.00665	4.53e-05	5.84036	5.85574	5.9567	4.8023	4.63057	4.67654	6.08655	6.15891	6.21481	AF233884	Nucleolar complex associated 3 homolog (S. cerevisiae) (Noc3l), mRNA
1437521_s_at	835.65	77.1	824.768	28.1546	1810.03	167.896	1.01319	2.16602	2.1946	0.107	0.000556	0.00202	9.75882	9.80197	9.54673	9.73427	9.63584	9.69174	10.6709	10.9386	10.8433	E230022H04Rik	RIKEN cDNA E230022H04 gene
1437540_at	12.84	2.17	57.1008	3.13899	129.134	15.7898	-4.4471	10.0572	2.26152	0.0552	0.000122	0.00267	3.36899	3.83029	3.80298	5.80421	5.92284	5.77497	6.82741	7.00783	7.18129	---	---
1437566_at	23.56	1.27	14.6913	1.56617	56.8233	16.5956	1.60367	2.41185	3.86781	0.378	0.0335	0.0088	4.63979	4.48669	4.54429	3.93256	3.69134	3.98972	5.37317	6.21752	5.77105	---	---
1437586_at	122.67	15.21	77.0009	4.689	156.573	10.517	1.5931	1.27637	2.03339	0.0683	0.0509	0.000188	6.88149	7.12614	6.78686	6.33641	6.16517	6.29338	7.18536	7.37935	7.30079	Cnot4	CCR4-NOT transcription complex, subunit 4
1437630_at	413.29	28.78	207.445	22.7546	432.119	35.1911	1.99229	1.04556	2.08305	0.338	0.524	0.00115	8.74259	8.75301	8.57025	7.83114	7.72639	7.51441	8.62168	8.85543	8.77899	D16Bwg1547e	DNA segment, Chr 16, Brigham & Women's Genetics 1547 expressed
1437658_a_at	415.88	1.87	96.7623	3.14968	241.101	41.8415	4.29796	-1.72492	2.49168	0.346	0.0287	0.00909	8.70513	8.70222	8.6927	6.54914	6.5954	6.64305	7.77238	8.1768	7.75014	Rnu22	RNA, U22 small nucleolar
1437666_x_at	1607.77	163.51	2161.34	105.871	4492.65	418.11	-1.34431	2.79434	2.07864	0.106	0.000231	0.0012	10.4822	10.7751	10.68	11.1473	11.0059	11.0765	11.9938	12.2628	12.1309	Ubc	ubiquitin C
1437688_x_at	2590.43	201.02	1476.43	110.345	3406.86	209.245	1.75452	1.31517	2.30749	0.0526	0.0105	0.000142	11.4171	11.3859	11.205	10.6395	10.509	10.4273	11.6424	11.8199	11.7349	Atp6ap2	ATPase, H+ transporting, lysosomal accessory protein 2
1437743_at	55.39	3.66	21.3304	1.33448	62.3173	8.97324	2.59676	1.12506	2.92152	0.227	0.332	0.00252	5.73552	5.89774	5.73552	4.32494	4.40893	4.50503	6.07923	5.69924	6.0743	Aebp2	AE binding protein 2
1437753_at	12.84	1.89	31.7138	3.5841	65.0626	12.0955	-2.46993	5.06718	2.05155	0.563	0.000447	0.00908	3.90908	3.54015	3.5688	5.14252	4.98477	4.81532	6.26309	6.03878	5.71811	---	Transcribed locus
1437786_at	137.82	7.61	12.2006	1.87802	29.124	3.91912	11.2961	-4.73218	2.38708	0.242	0.000641	0.00227	7.01167	7.15139	7.15241	3.72871	3.32659	3.73469	5.05782	4.67465	4.83411	C80008	expressed sequence C80008
1437868_at	11.67	2.77	30.5379	3.46969	83.9428	15.5724	-2.61678	7.19304	2.74881	0.48	0.000472	0.00279	3.5085	3.86572	3.17809	4.77846	4.90106	5.09971	6.64995	6.35635	6.11839	BC023892	cDNA sequence BC023892
1438000_x_at	2775.18	89.77	2077.66	145.967	4595.72	555.513	1.33573	1.65601	2.21197	0.131	0.0151	0.00199	11.4595	11.4702	11.3838	11.1331	10.9553	10.9668	11.9597	12.3069	12.2097	Zfp622	zinc finger protein 622
1438019_at	83.29	9.76	66.3657	6.7206	156.761	15.6037	1.25502	1.88211	2.36208	0.116	0.00202	0.000474	6.56299	6.28692	6.2713	6.07898	6.17757	5.8854	7.17433	7.44548	7.24351	1810043M15Rik	RIKEN cDNA 1810043M15 gene
1438024_at	88.56	7.17	56.7162	4.60726	157.528	9.28682	1.56146	1.77877	2.77747	0.186	0.000829	0.000131	6.42699	6.37465	6.59463	5.85465	5.6905	5.92218	7.24142	7.25799	7.39407	6230416A05Rik	RIKEN cDNA 6230416A05 gene
1438045_at	84.33	7.72	66.7394	3.79499	135.096	16.009	1.26357	1.60199	2.02423	0.191	0.00646	0.00312	6.24011	6.446	6.49528	6.00752	6.01724	6.15207	7.04862	6.91425	7.25064	Eea1	early endosome antigen 1
1438078_at	66.99	10.67	20.7073	4.12956	52.2353	10.7617	3.2351	-1.28247	2.52256	0.079	0.176	0.00506	6.06292	6.28044	5.81728	4.67069	4.17893	4.21255	5.36577	5.97132	5.72058	---	Transcribed locus
1438156_x_at	28.89	5.74	5.90657	0.684383	17.6718	2.11692	4.89117	-1.6348	2.9919	0.503	0.028	0.000307	4.7272	5.14767	4.62926	2.43683	2.7416	2.48981	4.32862	4.01526	4.06629	Cpt1a	carnitine palmitoyltransferase 1a, liver
1438167_x_at	280.77	17.24	147.701	17.3793	401.68	31.3791	1.90093	1.43064	2.71954	0.208	0.0041	0.000645	8.20717	8.15461	8.03245	7.00093	7.26544	7.3324	8.53084	8.65312	8.75689	Flcn	Folliculin (Flcn), mRNA
1438183_x_at	8.02	0.76	6.29868	0.77706	14.9382	2.35827	1.27328	1.86262	2.37164	0.469	0.00978	0.00269	2.99033	2.86962	3.14023	2.50258	2.59996	2.84124	4.05614	3.99408	3.61416	Sdh1	sorbitol dehydrogenase 1
1438214_at	186.54	14.04	24.5869	4.84838	55.9417	6.11713	7.58696	-3.33454	2.27526	0.108	0.000206	0.00892	7.55728	7.42364	7.64093	4.80247	4.74591	4.24966	5.95698	5.6406	5.80266	Trps1	trichorhinophalangeal syndrome I (human)
1438237_at	5108.78	119.16	75.0947	7.55125	1984.42	21.9224	68.0311	-2.57444	26.4256	0.991	1.34e-05	0.000269	12.3117	12.2889	12.3549	6.08305	6.37282	6.22147	10.9364	10.9603	10.9667	Rex2	reduced expression 2
1438268_at	129.09	3.41	134.208	12.3019	312.575	38.9528	-1.03965	2.42137	2.32903	0.248	0.0047	0.000957	7.05517	6.99484	6.98556	7.21339	6.98502	6.99484	8.14302	8.22121	8.47827	Mnab	membrane associated DNA binding protein
1438293_at	57.82	4.93	63.8481	0.555777	128.596	12.3279	-1.10426	2.22408	2.01409	0.134	0.000487	0.00621	5.742	5.82674	5.98176	6.01044	5.98609	5.99308	6.84335	7.04814	7.11495	A930031F18Rik	RIKEN cDNA A930031F18 gene
1438310_at	596.21	63.35	32.4696	3.6442	80.1564	10.2431	18.3621	-7.43809	2.46866	0.391	3.7e-05	0.000804	9.38457	9.15562	9.10304	4.83151	5.05868	5.15412	6.51621	6.16317	6.27189	---	10 days neonate cerebellum cDNA, RIKEN full-length enriched library, clone:B930095L19 product:unclassifiable, full insert sequence
1438318_x_at	533.59	20.66	230.399	21.9384	525.702	40.9542	2.31594	-1.01501	2.2817	0.084	0.768	0.000412	9.09079	9.09215	8.99362	7.69111	7.96535	7.87414	8.91081	9.13444	9.06015	1500001L15Rik	RIKEN cDNA 1500001L15 gene
1438401_at	268.02	21.31	213.948	10.0222	727.432	109.335	1.25274	2.7141	3.40004	0.544	0.00252	0.00319	8.19142	8.01825	7.98009	7.817	7.70545	7.69779	9.23448	9.59818	9.6526	Ubn1	ubinuclein 1
1438403_s_at	2486.2	73.96	1725.33	178.283	4660.19	759.54	1.441	1.87442	2.70104	0.153	0.019	0.00167	11.3117	11.296	11.2302	10.8273	10.5697	10.8448	11.9571	12.1443	12.4193	BC003324	CDNA sequence BC003324, mRNA (cDNA clone MGC:7036 IMAGE:3156139)
1438487_s_at	59.52	6.23	79.0797	13.2581	210.604	30.6009	-1.32862	3.53837	2.66319	0.0689	0.000499	0.00196	5.86804	6.04924	5.75279	6.00748	6.37319	6.49206	7.73958	7.4803	7.90405	Zzz3	zinc finger, ZZ domain containing 3
1438527_at	301.81	2.28	75.6802	5.4553	164.314	20.9833	3.98797	-1.83678	2.17117	0.327	0.0141	0.0024	8.22509	8.24579	8.24153	6.35239	6.15136	6.2144	7.16186	7.53264	7.36268	Rpl3; LOC244512; LOC433745; LOC544982; LOC545543; LOC545545; LOC545864; LOC547402	ribosomal protein L3; similar to 60S ribosomal protein L3 (L4); similar to Ribosomal protein L3; similar to 60S ribosomal protein L3 (L4); similar to 60S ribosomal protein L3 (L4); similar to 60S ribosomal protein L3 (L4); similar to Ribosomal protein ...
1438578_a_at	410.34	3.33	181.788	11.4945	459.413	35.9183	2.25724	1.11959	2.52719	0.546	0.135	0.000132	8.67433	8.69413	8.67348	7.60726	7.46249	7.44295	8.71392	8.93691	8.87111	Btbd10	BTB (POZ) domain containing 10
1438580_at	51.16	4.64	23.3836	2.59103	65.1546	14.2547	2.18786	1.27354	2.78634	0.0708	0.226	0.00769	5.73696	5.76333	5.51853	4.44107	4.46335	4.72077	5.62624	6.10698	6.26949	---	---
1438644_x_at	215.26	6.63	293.37	33.4126	597.115	48.1918	-1.36286	2.77392	2.03536	0.536	0.000691	0.00139	7.78511	7.69929	7.76395	8.35848	8.0312	8.18141	9.08789	9.31833	9.24977	Commd9	COMM domain containing 9
1438704_at	138.92	3.02	17.4969	1.24609	109.003	25.0377	7.9397	-1.27446	6.22983	0.0185	0.195	0.0031	7.13576	7.13644	7.08149	4.22633	4.13307	4.02032	6.38522	6.7784	7.06227	Trim63	tripartite motif-containing 63
1438725_at	20.19	0.95	47.6074	3.73583	152.945	30.0142	-2.35797	7.57529	3.21263	0.0524	0.00199	0.00428	4.25715	4.38697	4.36034	5.51677	5.49612	5.6978	6.96527	7.22149	7.52857	Thrap1	thyroid hormone receptor associated protein 1
1438727_at	19.11	3.21	51.1118	1.28198	107.493	2.10534	-2.67461	5.62495	2.10309	0.0912	0.00301	4.06e-06	4.45824	4.29977	3.96715	5.67741	5.63803	5.7104	6.74278	6.77831	6.72265	Wdr32	WD repeat domain 32
1438740_at	43.11	6.61	110.952	10.4541	246.653	42.5518	-2.57369	5.72147	2.22306	0.108	0.000269	0.00691	5.52088	5.58089	5.15225	6.91781	6.64479	6.8058	7.62592	8.07863	8.08794	Nmt2	N-myristoyltransferase 2, mRNA (cDNA clone MGC:46936 IMAGE:5253732)
1438820_at	381.99	33.88	31.3417	1.43968	96.6928	12.2643	12.1879	-3.95055	3.08512	0.0783	0.000223	0.00174	8.51485	8.71744	8.48887	4.89798	5.03012	4.97888	6.77219	6.40611	6.58448	Rnf17	ring finger protein 17
1438824_at	169.93	9.04	54.161	10.5339	377.278	94.3864	3.1375	2.22019	6.96585	0.682	0.0346	0.000905	7.49434	7.35529	7.37287	6.02338	5.45999	5.73932	8.07867	8.6882	8.81057	Slc20a1	solute carrier family 20, member 1
1438831_at	49.48	8.29	21.5622	2.74849	48.0337	8.70354	2.29476	-1.03011	2.22769	0.0797	0.837	0.00548	5.38105	5.86231	5.60269	4.58971	4.21952	4.45797	5.27388	5.62939	5.80504	Crk7	Protein kinase for splicing component (Pksc)
1438844_x_at	84.47	11.36	53.2833	5.06289	148.615	11.1056	1.5853	1.75938	2.78915	0.148	0.00791	0.000202	6.45525	6.55212	6.16658	5.84225	5.57349	5.77765	7.16492	7.3341	7.13942	Spata5	spermatogenesis associated 5
1438871_at	54.84	3.27	26.2858	4.12236	73.7092	19.5242	2.0863	1.34408	2.80415	0.0211	0.22	0.00973	5.69631	5.76398	5.86643	4.58971	4.56903	4.95614	5.76354	6.54489	6.19834	Son	Son cell proliferation protein (Son), transcript variant 2, mRNA
1438872_at	666.16	30.04	12.8441	2.99346	36.7207	10.1347	51.865	-18.1412	2.85895	0.87	0.00274	0.00943	9.4484	9.36738	9.3205	3.38311	4.01745	3.57343	5.53015	5.24436	4.70296	BC050188	cDNA sequence BC050188
1438941_x_at	312.61	29.36	485.742	10.3386	1004.59	101.553	-1.55383	3.21355	2.06815	0.00886	0.000135	0.00506	8.43611	8.22184	8.19443	8.9205	8.89497	8.95601	9.80859	9.99234	10.1012	Ampd2	adenosine monophosphate deaminase 2 (isoform L)
1439033_at	20.6	3.36	11.1935	0.934056	26.5383	2.67553	1.84035	1.28827	2.37086	0.411	0.103	0.000368	4.5086	4.06407	4.4795	3.36675	3.47119	3.60585	4.627	4.88797	4.66085	Zcchc7	zinc finger, CCHC domain containing 7
1439036_a_at	1586.75	131.1	267.145	38.9751	729.94	86.6966	5.93966	-2.17381	2.73238	0.491	0.00121	0.000802	10.6455	10.7395	10.5006	8.28405	7.90339	7.96756	9.68073	9.33983	9.49409	Atp1b1	ATPase, Na+/K+ transporting, beta 1 polypeptide
1439050_at	116.38	10.58	39.2445	1.69575	113.36	7.84487	2.96551	-1.02664	2.88855	0.0786	0.724	8.77e-05	6.99169	6.8547	6.72968	5.22713	5.30189	5.35153	6.92301	6.82101	6.72338	AI649393	expressed sequence AI649393
1439063_at	112.1	14.67	61.0851	5.56389	140.239	19.6394	1.83514	1.25102	2.2958	0.115	0.119	0.00237	6.73828	7.00782	6.65594	5.80305	5.91902	6.06427	6.88275	7.2043	7.27832	Asxl2	additional sex combs like 2 (Drosophila)
1439065_x_at	1558.55	125.51	94.4247	3.58494	766.094	71.8854	16.5057	-2.03441	8.11329	0.418	0.000707	0.000144	10.6598	10.6826	10.466	6.58243	6.60129	6.49745	9.63608	9.41814	9.67675	---	CDNA clone MGC:76795 IMAGE:30111586
1439077_at	6.57	1.24	10.727	0.816116	21.8517	1.26401	-1.63273	3.32598	2.03707	0.556	0.00519	0.000284	2.94344	2.38859	2.75885	3.38731	3.33273	3.54131	4.50279	4.49107	4.35021	Zxda	zinc finger, X-linked, duplicated A
1439180_at	184.01	18.87	98.9721	11.1975	216.312	30.5996	1.85921	1.17555	2.18559	0.265	0.204	0.0022	7.56473	7.34922	7.64137	6.79824	6.58799	6.48252	7.5301	7.76918	7.94223	A430093A21Rik	RIKEN cDNA A430093A21 gene
1439189_at	372.55	40.14	176.053	6.30479	370.895	5.3686	2.11612	-1.00446	2.10672	0.0426	0.991	0.000146	8.46515	8.7097	8.43283	7.44353	7.41766	7.51657	8.55002	8.54341	8.51086	D630023B12Rik	RIKEN cDNA D630023B12 gene
1439207_at	184.81	18.68	24.3968	0.775088	66.2002	5.21444	7.57517	-2.79168	2.71348	0.0956	0.00025	0.000567	7.35977	7.56551	7.6492	4.603	4.5652	4.65621	6.16245	6.03878	5.93614	---	PREDICTED: Mus musculus mKIAA1934 protein (mKIAA1934), mRNA
1439255_s_at	45.51	4.89	103.1	7.69552	418.566	10.2764	-2.26544	9.19723	4.05979	0.377	0.000494	0.000331	5.56274	5.62292	5.32136	6.78974	6.57378	6.69212	8.71343	8.74212	8.67152	Tm7sf1	transmembrane 7 superfamily member 1
1439256_x_at	44.51	3.86	82.7059	1.93819	282.523	22.3004	-1.85814	6.34741	3.416	0.0402	1.28e-05	0.000621	5.3263	5.56711	5.52331	6.38588	6.33054	6.39254	8.14779	8.24915	8.02068	Tm7sf1	transmembrane 7 superfamily member 1
1439399_a_at	1313.43	65.8	1479.03	116.039	3735.38	318.665	-1.12608	2.84399	2.52556	0.0489	0.000238	0.000177	10.394	10.2735	10.4062	10.3935	10.59	10.5986	11.7262	11.8934	11.9708	Rnu22	RNA, U22 small nucleolar
1439456_x_at	1824.57	96.05	1050.16	83.8404	2480.6	201.677	1.73742	1.35956	2.36212	0.0298	0.0087	0.000211	10.8999	10.8471	10.749	10.1205	10.0798	9.89939	11.1467	11.3816	11.2914	Atp6ap2	ATPase, H+ transporting, lysosomal accessory protein 2
1439478_at	352.58	50.07	247.156	10.1542	681.46	100.788	1.42655	1.93278	2.7572	0.0859	0.0053	0.00453	8.64657	8.4764	8.23271	8.00892	7.94589	7.8906	9.18703	9.40343	9.61528	Acot2	acyl-CoA thioesterase 2
1439517_at	125.57	45	67.0459	15.248	156.822	30.1147	1.8729	1.24888	2.33903	0.106	0.398	0.00797	7.22498	6.20261	7.26158	6.38085	6.01546	5.731	7.02084	7.5647	7.2411	C130067A03Rik	MKIAA1915 protein
1439854_at	186.67	25.26	30.9558	7.84211	108.578	23.2421	6.0302	-1.71923	3.50751	0.889	0.0284	0.00267	7.67312	7.63085	7.30109	4.77893	5.31972	4.67102	6.40652	6.77639	7.03651	AI838259	expressed sequence AI838259
1439859_at	76.8	13.64	33.5643	4.91886	79.3718	7.06692	2.28815	1.03349	2.36477	0.951	0.755	0.00256	6.3866	6.42021	5.93295	5.21412	5.1547	4.80481	6.15553	6.39854	6.36575	9630033F20Rik	RIKEN cDNA 9630033F20 gene
1439880_at	22.42	2.9	9.21232	1.64515	19.3654	1.40836	2.4337	-1.15774	2.10212	0.279	0.192	0.00867	4.48869	4.28592	4.66132	3.10814	2.98973	3.46872	4.27761	4.37564	4.16531	D630023F18Rik	RIKEN cDNA D630023F18 gene
1439944_at	8.17	1.12	16.8165	0.304892	127.164	5.40276	-2.05832	15.5647	7.56184	0.316	0.000302	1.41e-05	3.22603	3.00488	2.83522	4.10169	4.05689	4.05635	7.05314	6.93112	6.98477	---	---
1439958_at	10.04	0.8	9.67318	0.9018	24.5963	2.02984	1.03792	2.44983	2.54273	0.304	0.000181	0.000209	3.23304	3.45195	3.29004	3.22012	3.17033	3.41932	4.48075	4.71371	4.65657	LOC546257	similar to transcription elongation factor B polypeptide 3 binding protein 1
1440076_at	52.93	5.1	38.3479	1.79117	92.6695	15.4833	1.38026	1.75079	2.41654	0.123	0.0162	0.00964	5.76304	5.83807	5.56318	5.24274	5.33383	5.20355	6.22534	6.65426	6.67899	3010026O09Rik	RIKEN cDNA 3010026O09 gene, mRNA (cDNA clone MGC:41012 IMAGE:1315017)
1440085_at	101.04	3.22	103.119	1.11646	318.726	37.2659	-1.02058	3.15445	3.09085	0.536	0.00222	0.00361	6.70276	6.661	6.61091	6.6713	6.6908	6.70223	8.11125	8.43919	8.37747	Eda2r	ectodysplasin A2 isoform receptor
1440120_at	136.44	18.38	37.1979	7.81273	84.9175	12.8355	3.66795	-1.60674	2.28286	0.000728	0.0165	0.00628	6.91027	7.28935	7.05102	4.92453	5.15003	5.51468	6.15006	6.58973	6.44989	Gnb2-rs1	Guanine nucleotide binding protein (G protein), beta polypeptide 2 like 1 (Gnb2l1), mRNA
1440125_at	24.75	2.69	9.55489	1.67403	20.0764	2.81571	2.5903	-1.23279	2.10116	0.0426	0.11	0.00632	4.62883	4.77831	4.46358	3.42115	3.367	2.9327	4.53147	4.28735	4.13555	---	---
1440193_at	205.07	16.01	101.664	6.52965	360.087	72.5642	2.01714	1.75592	3.54193	0.0279	0.0354	0.00603	7.80137	7.64167	7.58816	6.75769	6.57215	6.66719	8.11579	8.69047	8.60633	Ankrd12	ankyrin repeat domain 12
1440205_at	68.61	10.13	35.9524	2.10825	81.4462	13.4098	1.90836	1.18709	2.26539	0.318	0.248	0.00724	5.9373	6.325	6.00875	5.23648	5.19167	5.07085	6.11486	6.58253	6.30737	---	---
1440254_at	267.73	5.01	139.216	24.0496	289.114	53.4731	1.92313	1.07987	2.07673	0.00329	0.614	0.00799	8.09322	8.06054	8.03971	6.89851	7.04883	7.37448	7.86283	8.40588	8.20646	---	Transcribed locus
1440268_at	52.84	6.68	24.488	3.95151	70.0913	16.725	2.15779	1.32648	2.86227	0.577	0.211	0.0071	5.85903	5.50155	5.78593	4.61079	4.36205	4.83119	5.67037	6.35305	6.27801	Trim41	tripartite motif-containing 41
1440391_at	32	4.94	19.5578	2.78018	44.814	8.40421	1.63617	1.40044	2.29135	0.0654	0.0774	0.00473	4.84111	4.8907	5.2358	4.50472	4.21329	4.1229	5.20187	5.74322	5.46174	Gcn1l1	GCN1 general control of amino-acid synthesis 1-like 1 (yeast), mRNA (cDNA clone IMAGE:6853233)
1440527_at	22.94	4.68	8.23498	1.25231	24.7004	4.98935	2.78568	1.07674	2.99945	0.322	0.689	0.00302	4.45244	4.23724	4.81006	2.90594	2.91246	3.27514	4.83908	4.25434	4.72214	---	Transcribed locus
1440720_s_at	55.18	5.44	37.9954	8.22512	97.2692	6.33018	1.45228	1.76276	2.56002	0.177	0.00189	0.0098	5.93766	5.66891	5.73781	5.5693	5.07256	5.03799	6.59968	6.69679	6.50916	Gle1l	GLE1 RNA export mediator-like (yeast
1440831_at	1059.75	118.27	537.936	9.36619	1653.04	201.789	1.97003	1.55984	3.07292	0.496	0.0104	0.00345	10.1591	10.1181	9.85244	9.09739	9.06864	9.0474	10.5026	10.6917	10.8567	6230421P05Rik	RIKEN cDNA 6230421P05 gene
1440836_at	162.73	9.15	62.4283	4.74629	143.306	4.12056	2.60667	-1.13554	2.29553	0.611	0.0401	0.000875	7.33125	7.4314	7.2719	6.08241	5.87456	5.92724	7.19428	7.17816	7.11522	BC035291	cDNA sequence BC035291
1440858_at	90.77	3.75	68.6519	11.8602	166.19	19.101	1.32218	1.83089	2.42076	0.0627	0.00721	0.00319	6.54637	6.52919	6.43457	6.12431	6.32048	5.81447	7.17475	7.44013	7.49526	Crk7	CDC2-related kinase 7
1440870_at	32.72	9.15	10.7679	1.71334	26.11	4.16284	3.03867	-1.25316	2.4248	0.663	0.354	0.00259	5.02827	5.38917	4.56158	3.22488	3.66351	3.36214	4.42121	4.87692	4.7825	Prdm16	MKIAA1675 protein
1440890_a_at	363.03	42.13	95.8961	21.3816	247.409	25.2671	3.78566	-1.46733	2.57997	0.735	0.0125	0.00671	8.683	8.43477	8.37528	6.91202	6.3437	6.42701	7.79499	8.09076	7.95138	BB114266	expressed sequence BB114266
1440910_at	92.05	3.96	8.90046	1.76557	54.0695	15.3977	10.3422	-1.70244	6.07491	0.491	0.0659	0.00109	6.45662	6.5803	6.53332	3.42684	2.85577	3.12237	5.481	6.1667	5.51434	---	CDNA clone IMAGE:5252333
1440917_at	46.45	6.84	44.6413	8.13907	173.084	52.0246	1.04052	3.72623	3.87721	0.0138	0.00788	0.00598	5.6926	5.61176	5.27509	5.42454	5.22811	5.7413	6.93459	7.82202	7.41477	2900093K20Rik	RIKEN cDNA 2900093K20 gene
1441023_at	67.09	1.9	19.0246	0.59837	49.5735	3.77058	3.52649	-1.35334	2.60576	0.537	0.0131	0.000626	6.03989	6.04866	6.11411	4.2335	4.30016	4.21431	5.49899	5.6891	5.69778	Eif2s2	eukaryotic translation initiation factor 2, subunit 2 (beta)
1441026_at	35.35	3.96	43.0585	3.94518	98.5989	14.0249	-1.21806	2.78922	2.28988	0.078	0.000823	0.00216	5.23316	5.23503	4.94368	5.52383	5.26968	5.47864	6.39565	6.63507	6.81006	Parp4	poly (ADP-ribose) polymerase family, member 4
1441045_at	150.87	22.61	10.3453	2.10496	52.1796	14.5298	14.5835	-2.89136	5.04381	0.865	0.0102	0.00214	7.3043	7.40093	6.97197	3.42831	3.01113	3.60982	5.21999	6.05091	5.72708	LOC546149	similar to DEAD (Asp-Glu-Ala-Asp) box polypeptide 43
1441081_a_at	1322.89	13.03	867.847	133.101	1981.37	274.559	1.52434	1.49776	2.28309	0.0502	0.041	0.0028	10.3831	10.3705	10.3547	9.48454	9.84726	9.91596	10.7022	11.0818	11.0435	1110038B12Rik	RIKEN cDNA 1110038B12 gene
1441178_at	110.24	11.52	37.0982	4.11364	157.139	11.7684	2.97157	1.42543	4.23577	0.0789	0.0123	0.000141	6.8687	6.86936	6.59913	5.3345	5.2657	5.0212	7.17629	7.39233	7.31088	---	---
1441272_at	155.04	19.02	39.5999	4.04772	132.859	19.6558	3.91516	-1.16695	3.35503	0.532	0.231	0.000597	7.19905	7.14375	7.46566	5.42475	5.13357	5.34839	6.82156	7.25189	7.05583	Matr3	Matrin 3, mRNA (cDNA clone MGC:28206 IMAGE:3989914)
1441279_at	42.25	8.1	12.5655	1.60386	30.8994	6.24958	3.36239	-1.36734	2.45907	0.139	0.126	0.00516	5.64715	5.08429	5.41634	3.4617	3.82983	3.63916	5.22819	4.91482	4.6467	C430002E04Rik	RIKEN cDNA C430002E04 gene
1441315_s_at	176.4	4.16	161.48	8.702	561.796	97.649	1.0924	3.18478	3.47905	0.179	0.00758	0.0043	7.42706	7.49509	7.46517	7.25074	7.40603	7.34463	8.81823	9.31477	9.22198	Slc19a2	solute carrier family 19 (thiamine transporter), member 2
1441604_at	13.13	1.03	11.9476	1.85057	29.8858	3.18577	1.09897	2.27615	2.50142	0.887	0.000643	0.00222	3.70481	3.82889	3.60251	3.72949	3.67203	3.29745	4.74944	4.88367	5.05477	Esd	Esterase D/formylglutathione hydrolase (Esd), mRNA
1441706_at	9.29	1.01	7.51587	0.589144	116.162	39.022	1.23605	12.504	15.4555	0.02	0.00422	0.00465	3.2501	3.03246	3.34681	2.87717	3.03051	2.81343	6.20695	7.23625	6.95232	Dscaml1	Down syndrome cell adhesion molecule-like 1
1441737_s_at	224.15	20.68	459.721	30.7912	981.043	124.266	-2.05095	4.37672	2.134	0.0679	0.000192	0.00311	7.79786	7.67471	7.94014	8.91983	8.73197	8.87544	9.71104	10.0549	10.0242	Rassf1	Ras association (RalGDS/AF-6) domain family 1
1441879_x_at	111.19	18.72	13.1971	1.29136	30.9612	6.33512	8.42531	-3.59127	2.34605	0.537	0.00111	0.00717	7.0292	6.54329	6.77726	3.55746	3.75757	3.83723	5.25605	4.81542	4.72859	Mkrn1	makorin, ring finger protein, 1
1441971_at	287.46	40.83	310.438	20.3479	1756.62	236.314	-1.07994	6.11082	5.6585	0.94	9.07e-05	0.000411	8.38539	8.02327	8.06509	8.16464	8.33334	8.33014	10.535	10.8844	10.8885	---	Transcribed locus
1442003_at	258.6	11.92	87.2974	11.9177	226.375	2.73976	2.96229	-1.14235	2.59315	0.435	0.0323	0.00653	8.06283	7.93681	8.04099	6.23018	6.45847	6.62761	7.84253	7.81106	7.81391	---	Mus musculus, clone IMAGE:4219318, mRNA
1442145_at	64.7	14.99	106.818	13.924	269.825	22.8849	-1.65097	4.1704	2.52603	0.594	0.00334	0.00105	6.35763	5.81284	5.8044	6.91745	6.73517	6.53975	7.94312	8.08534	8.18869	Atp13a3	ATPase type 13A3
1442175_at	33.18	2.36	27.012	3.90054	65.0843	7.18001	1.22834	1.96155	2.40946	0.886	0.00201	0.00151	5.16431	5.01149	4.97329	4.52801	4.7599	4.94817	6.05523	6.15891	5.84053	C030027H14Rik	RIKEN cDNA C030027H14 gene
1442183_at	115.93	6.58	8.84928	1.68365	54.1961	12.0612	13.1005	-2.13908	6.12435	0.21	0.0245	0.000623	6.82727	6.94674	6.79271	2.82516	3.38422	3.17308	5.35004	6.00359	5.84905	---	PREDICTED: similar to Cdv3 protein [Mus musculus], mRNA sequence
1442404_at	124.73	32.29	69.6601	11.2353	207.678	20.522	1.79055	1.66502	2.9813	0.157	0.0505	0.00124	6.78331	6.67675	7.3376	6.3605	5.91704	6.05287	7.65008	7.85012	7.58066	Ncl	Nucleolin, mRNA (cDNA clone MGC:6363 IMAGE:3495665)
1442743_at	47.39	7.95	16.1726	1.65138	34.371	1.98408	2.93027	-1.37878	2.12527	0.724	0.0773	0.00105	5.61523	5.27601	5.76562	3.92881	3.92682	4.17627	5.01702	5.18379	5.10373	---	Adult male olfactory brain cDNA, RIKEN full-length enriched library, clone:6430530F17 product:unclassifiable, full insert sequence
1443437_at	7.61	1.32	27.1623	3.9095	142.642	16.7846	-3.56929	18.744	5.25147	0.587	4.65e-05	0.000122	2.65934	3.16192	2.91792	4.56833	4.71956	4.97339	7.30211	6.96132	7.18482	---	PREDICTED: similar to hypothetical protein MGC27016 [Mus musculus], mRNA sequence
1443535_at	29.39	3.78	15.1291	2.06967	33.0677	5.84596	1.94261	1.12513	2.1857	0.112	0.442	0.00554	5.07308	4.72726	4.8084	3.67125	4.0259	4.03192	4.72726	5.23509	5.13142	Strbp	Spermatid perinuclear RNA binding protein, mRNA (cDNA clone MGC:25337 IMAGE:4502840)
1443558_s_at	163.85	7.88	56.097	3.86042	197.02	40.9212	2.92084	1.20244	3.51213	0.865	0.271	0.00437	7.35336	7.28673	7.42537	5.70755	5.90635	5.80881	7.39547	7.93006	7.48226	C630002B14Rik	RIKEN cDNA C630002B14 gene
1443779_s_at	95.34	13.48	144.15	3.05141	294.649	25.2463	-1.51196	3.09051	2.04404	0.0313	0.000836	0.0034	6.59085	6.75841	6.34646	7.19043	7.13577	7.18743	8.05255	8.27252	8.27251	A630025C20Rik	RIKEN cDNA A630025C20 gene
1443867_at	37.25	3.96	22.1559	1.28908	80.0786	13.7744	1.68127	2.14976	3.61432	0.48	0.00446	0.00265	5.33934	5.2647	5.03695	4.44451	4.39925	4.56028	6.12766	6.22028	6.58131	Ankrd12	ankyrin repeat domain 12
1443870_at	927.74	99.48	55.1298	5.06611	226.044	11.7013	16.8283	-4.10425	4.10021	0.144	0.000357	0.000144	9.89603	9.98341	9.67619	5.85706	5.62296	5.86159	7.84642	7.87737	7.73365	Abcc4	ATP-binding cassette, sub-family C (CFTR/MRP), member 4
1443892_at	502.64	65.95	8.23789	2.1673	89.7715	17.2084	61.0157	-5.5991	10.8974	0.0993	0.00032	0.000292	9.13558	9.00436	8.7546	2.82852	2.78099	3.42451	6.77665	6.3206	6.31735	LOC435970	hypothetical LOC435970
1443961_at	200.37	39.3	52.391	1.69064	1711.13	345.061	3.82451	8.53984	32.6608	0.346	0.00022	0.000981	7.33212	7.64549	7.90534	5.75439	5.71634	5.6615	10.3822	10.9747	10.8028	LOC544730; LOC544731; LOC544732	similar to ALY; similar to ALY; similar to ALY
1444051_at	418.73	19	67.6552	1.50323	173.823	17.6667	6.18918	-2.40894	2.56925	0.151	0.00143	0.00299	8.74694	8.74745	8.63226	6.08447	6.04571	6.10949	7.26146	7.51963	7.52778	5830405N20Rik	RIKEN cDNA 5830405N20 gene, mRNA (cDNA clone MGC:73639 IMAGE:582670)
1444529_at	10.6	0.63	7.86562	1.52658	80.5746	15.0224	1.34764	7.60138	10.2439	0.519	0.0017	0.000126	3.50201	3.35625	3.35625	3.26296	2.8627	2.74923	6.48016	6.47933	5.9825	MGC107533; LOC435337; LOC544881	similar to Eukaryotic translation initiation factor 1A (eIF-1A) (eIF-4C); similar to Eukaryotic translation initiation factor 1A (eIF-1A) (eIF-4C); similar to Eukaryotic translation initiation factor 1A (eIF-1A) (eIF-4C)
1444779_s_at	267.02	33.72	38.7462	2.21079	79.0165	5.15219	6.89151	-3.3793	2.03933	0.315	0.000713	0.000159	8.06933	8.22845	7.86135	5.29705	5.34398	5.18215	6.30313	6.39565	6.20732	Zfp59	zinc finger protein 59
1444797_at	71.75	3.63	29.7851	1.24846	86.8422	9.44776	2.40892	1.21034	2.91562	0.295	0.0851	0.00143	6.24672	6.11806	6.12643	4.88516	4.96041	4.84147	6.24672	6.52458	6.53178	8030474K03Rik	RIKEN cDNA 8030474K03 gene
1445626_at	7.18	0.95	7.74524	1.03949	19.9914	2.47451	-1.07872	2.78432	2.58112	0.039	0.000642	0.00098	2.86613	3.01097	2.62765	2.71253	3.03707	3.08284	4.14309	4.49784	4.30103	Lgals3	Lectin, galactose binding, soluble 3 (Lgals3), mRNA
1445849_at	8.65	0.38	7.69539	1.16835	31.7936	7.44717	1.12405	3.67557	4.13152	0.572	0.0111	0.00274	3.14984	3.14984	3.03757	3.14809	2.70666	2.9436	4.53596	5.18281	5.16428	LOC546190	similar to CDNA sequence BC061212
1446861_at	28.71	5.42	16.5909	1.78773	35.0453	4.76378	1.73046	1.22067	2.11232	0.993	0.208	0.00189	4.83981	4.54422	5.09438	3.86407	4.11097	4.16448	4.98702	5.33991	5.04093	Gns	glucosamine (N-acetyl)-6-sulfatase
1447021_at	300.73	15.41	21.273	1.52786	65.8042	14.33	14.1367	-4.57008	3.09331	0.485	0.00491	0.00759	8.19882	8.31466	8.17979	4.46189	4.47688	4.28643	6.3289	5.69326	6.02864	---	PREDICTED: Mus musculus similar to Glyceraldehyde-3-phosphate dehydrogenase (GAPDH) (LOC544966), mRNA
1447165_at	8.88	0.21	6.95961	0.432683	15.3952	0.60119	1.27593	1.73369	2.21207	0.537	0.000113	0.000175	3.1619	3.1121	3.17926	2.81442	2.87776	2.6992	3.91354	3.90951	4.008	AI447928	Ankyrin repeat domain 12 (Ankrd12), mRNA
1447432_s_at	241.68	21.39	141.173	12.5484	305.402	46.1081	1.71194	1.26366	2.16332	0.438	0.114	0.00439	8.0398	7.91582	7.78383	6.98785	7.18991	7.23443	7.9789	8.38837	8.36125	Zfp263	zinc finger protein 263
1447775_x_at	119.33	3.64	82.5054	3.59844	211.35	33.3828	1.44633	1.77114	2.56165	0.533	0.0247	0.00722	6.93243	6.91425	6.84827	6.29356	6.41432	6.38858	7.43423	7.8304	7.86722	Zfp622	zinc finger protein 622
1447784_x_at	17.01	2.04	14.3652	1.42749	30.0375	4.30017	1.18411	1.76587	2.091	0.837	0.00718	0.00303	4.1905	4.17915	3.87358	3.8353	3.98515	3.69884	4.68361	4.91247	5.10004	9130023D20Rik	RIKEN cDNA 9130023D20 gene
1447864_s_at	17.63	0.19	50.6539	7.19553	172.122	6.24609	-2.87317	9.76299	3.39799	0.626	2.2e-05	0.00289	4.15362	4.1443	4.12254	5.66829	5.43831	5.85168	7.43091	7.47687	7.37217	Pogk	pogo transposable element with KRAB domain
1448118_a_at	810.9	19.95	643.365	9.55442	1708.17	97.8522	1.2604	2.10651	2.65505	0.791	0.000479	0.000617	9.63165	9.70139	9.65624	9.31051	9.32505	9.3526	10.6481	10.8132	10.7486	Ctsd	cathepsin D
1448133_at	794.13	11.16	433.591	23.6946	925.67	57.0269	1.83152	1.16564	2.13489	0.539	0.0466	0.000107	9.6252	9.61809	9.6561	8.66839	8.82022	8.78757	9.74793	9.90682	9.9027	Nmd3	NMD3 homolog (S. cerevisiae)
1448163_at	1146.32	21.91	220.303	24.0405	623.889	50.7902	5.20338	-1.83738	2.83196	0.0878	0.00442	0.000251	10.194	10.143	10.1509	7.95397	7.67538	7.70411	9.1438	9.33742	9.36434	Gnpda1; LOC231914	glucosamine-6-phosphate deaminase 1; similar to mKIAA0060 protein
1448239_at	209.42	13.15	236.975	7.70716	1182.94	165.879	-1.13158	5.64864	4.99182	0.316	0.000634	0.0019	7.81105	7.65204	7.66202	7.85554	7.94138	7.86735	9.95344	10.3258	10.315	Hmox1	heme oxygenase (decycling) 1
1448247_at	103.74	6.97	80.7989	5.12366	189.728	15.2342	1.28393	1.82888	2.34816	0.121	0.00073	0.000209	6.80243	6.66138	6.62009	6.42408	6.24078	6.3381	7.42824	7.62111	7.64442	Bcl7b	B-cell CLL/lymphoma 7B
1448270_at	607.07	23.92	328.25	3.44173	731.931	40.3284	1.84941	1.20568	2.2298	0.0761	0.0108	0.00109	9.30604	9.23447	9.19438	8.36057	8.34257	8.37266	9.48624	9.45334	9.6028	Ddx21	DEAD (Asp-Glu-Ala-Asp) box polypeptide 21
1448271_a_at	103.85	2.05	59.7551	4.71573	202.858	16.0062	1.73793	1.95338	3.39483	0.506	0.0032	4.99e-05	6.71398	6.71529	6.66506	5.96047	5.76328	5.96993	7.52852	7.70948	7.74573	Ddx21	DEAD (Asp-Glu-Ala-Asp) box polypeptide 21
1448289_at	25.67	4.53	33.8082	5.10917	151.067	12.8861	-1.31703	5.88497	4.46836	0.334	0.000583	0.000375	4.61795	4.93812	4.44619	5.30912	4.98292	4.91431	7.09035	7.32048	7.29545	Crmp1	collapsin response mediator protein 1
1448297_a_at	413.29	32.83	160.284	4.43417	328.828	33.8672	2.57849	-1.25686	2.05153	0.478	0.0396	0.00425	8.69423	8.56993	8.79977	7.3698	7.30322	7.29935	8.22773	8.5158	8.32501	Tnk2	tyrosine kinase, non-receptor, 2
1448303_at	15.2	1.45	20.3969	2.30721	78.9774	17.4308	-1.3419	5.19588	3.87202	0.531	0.00183	0.00233	3.91918	3.78543	4.06114	4.50754	4.18062	4.34418	6.00813	6.21531	6.61867	Gpnmb	glycoprotein (transmembrane) nmb
1448313_at	1642.71	143.44	888.121	32.5354	1895.2	265.339	1.84965	1.1537	2.13394	0.227	0.242	0.00877	10.8139	10.6515	10.5693	9.85056	9.74652	9.78483	10.6472	11.0517	10.936	Tpp1	tripeptidyl peptidase I
1448360_s_at	247.88	33.38	149.605	8.39015	303.812	22.1197	1.6569	1.22564	2.03076	0.441	0.0931	0.000248	7.79211	8.1571	7.88596	7.26229	7.27911	7.129	8.15444	8.22092	8.3582	Angel2	angel homolog 2 (Drosophila)
1448370_at	510.56	46.23	121.988	10.8303	266.371	8.25706	4.18534	-1.91673	2.18358	0.172	0.00331	0.00208	8.85325	9.00708	9.11553	7.01153	6.77501	6.99345	8.05161	8.10382	8.01507	Ulk1	Unc-51 like kinase 1 (C. elegans)
1448371_at	632.24	45.33	36.7366	5.26132	200.757	36.8557	17.2101	-3.14927	5.46477	0.778	0.00325	0.000275	9.41908	9.24221	9.24448	5.09963	5.41873	5.05076	7.92401	7.44592	7.53175	Mylpf	myosin light chain, phosphorylatable, fast skeletal muscle
1448376_at	139.44	14.37	118.102	4.76911	250.559	34.6742	1.18067	1.79689	2.12154	0.697	0.00597	0.0078	7.03562	7.28568	7.03434	6.81525	6.91228	6.92177	7.73774	8.14021	8.00055	Wrnip1	Werner helicase interacting protein 1
1448396_at	1190.15	121.17	294.106	8.58827	687.572	69.5775	4.04666	-1.73095	2.33783	0.553	0.00273	0.00293	10.1582	10.3749	10.1031	8.20209	8.15649	8.24076	9.25183	9.53813	9.47086	D1Bwg0491e	DNA segment, Chr 1, Brigham & Women's Genetics 0491 expressed
1448399_at	695.81	57.85	446.426	25.478	1088.53	97.9468	1.55862	1.5644	2.43831	0.549	0.00355	0.000396	9.50182	9.51818	9.29733	8.85252	8.70403	8.84548	9.93605	10.1915	10.1249	Tax1bp1	Tax1 (human T-cell leukemia virus type I) binding protein 1
1448435_at	180.21	2.98	101.61	8.52143	267.775	34.7111	1.77354	1.4859	2.63531	0.448	0.0356	0.0011	7.51163	7.50234	7.4663	6.78809	6.54739	6.65513	7.83638	8.13051	8.20228	Pcqap	positive cofactor 2, multiprotein complex, glutamine/Q-rich-associated protein
1448557_at	142.82	16.27	29.0114	1.57248	58.493	3.70031	4.92289	-2.44166	2.01621	0.8	0.00114	0.000159	7.18527	7.29981	6.96997	4.79467	4.94368	4.83313	5.89531	5.94418	5.76521	1200015N20Rik	RIKEN cDNA 1200015N20 gene
1448568_a_at	1393.19	184.2	442.153	36.9793	2271.79	335.669	3.15092	1.63064	5.13802	0.742	0.0152	0.000423	10.4532	10.6192	10.2346	8.85568	8.64188	8.85718	10.8829	11.2377	11.2947	Slc20a1	solute carrier family 20, member 1
1448612_at	57.31	2.63	145.077	4.70653	442.032	72.207	-2.53144	7.713	3.04688	0.414	0.00125	0.00618	5.84231	5.77239	5.90475	7.15756	7.14942	7.23354	8.98354	8.50716	8.83309	Sfn	stratifin
1448639_a_at	231.6	7.74	127.332	10.8897	346.537	33.8542	1.81887	1.49627	2.72153	0.195	0.0114	0.000186	7.8096	7.90534	7.84987	7.12735	6.93571	6.90403	8.33159	8.58942	8.37622	Spata5	spermatogenesis associated 5
1448695_at	116.34	4.06	81.4877	4.28282	195.381	23.7638	1.4277	1.67939	2.39767	0.653	0.0122	0.00206	6.90924	6.86679	6.80869	6.41813	6.26659	6.35679	7.45452	7.7922	7.56286	Prkci	protein kinase C, iota
1448704_s_at	406.81	14.17	682.288	13.8708	1570.41	209.476	-1.67717	3.86029	2.30168	0.54	0.00184	0.00721	8.70095	8.60919	8.6927	9.4062	9.38954	9.44638	10.4385	10.813	10.5741	H47	histocompatibility 47
1448708_at	147.83	11.83	104.6	14.1321	242.709	25.9366	1.41328	1.64181	2.32035	0.938	0.00392	0.00146	7.30203	7.23773	7.07423	6.74267	6.48203	6.87434	7.76414	7.91598	8.07265	Pparbp	peroxisome proliferator activated receptor binding protein
1448722_s_at	229.11	23.13	83.0582	6.79167	191.521	19.9399	2.75843	-1.19626	2.30587	0.618	0.103	0.000609	7.97614	7.84516	7.68351	6.24978	6.48651	6.38215	7.64183	7.68689	7.39908	Ppcs	phosphopantothenoylcysteine synthetase
1448747_at	8.87	0.76	32.5295	5.61133	97.2153	13.8163	-3.66736	10.96	2.98853	0.0676	9.63e-05	0.00118	3.27469	3.13153	3.0303	5.26942	4.78029	4.97904	6.35446	6.7622	6.6621	Fbxo32	F-box only protein 32
1448803_at	110.21	10.39	59.2546	4.53684	142.011	19.6874	1.85994	1.28855	2.39662	0.108	0.0771	0.00252	6.65519	6.92304	6.76139	5.944	5.75563	5.95821	6.89834	7.26715	7.25458	Golga4	golgi autoantigen, golgin subfamily a, 4
1448814_at	156.82	27.07	54.9259	6.86111	179.716	20.7017	2.85512	1.146	3.27196	0.804	0.3	0.000256	7.11915	7.16472	7.55436	5.69318	5.6507	5.97271	7.47694	7.3205	7.65217	Gab1	growth factor receptor bound protein 2-associated protein 1
1448839_at	156.41	21.64	31.8861	3.85741	66.1151	4.38567	4.90527	-2.36572	2.07348	0.394	0.00253	0.00238	7.11711	7.22715	7.49652	4.81311	5.16276	4.98754	6.04734	6.13936	5.94765	Ankrd47	ankyrin repeat domain 47
1448845_at	346.99	18.72	13.8956	0.676119	118.336	16.8151	24.9712	-2.93223	8.51611	0.425	0.00215	0.000473	8.4217	8.36917	8.52124	3.87539	3.75345	3.75748	6.7203	7.10177	6.81009	Rpp25	ribonuclease P 25 subunit (human)
1448855_at	296.88	37.4	646.705	16.4894	1511.54	206.569	-2.17834	5.09142	2.3373	0.316	0.000122	0.00726	8.26995	7.99442	8.35296	9.37557	9.30268	9.33171	10.3465	10.744	10.5676	Rassf1	Ras association (RalGDS/AF-6) domain family 1
1448916_at	121.88	8.12	76.2157	4.31158	185.762	30.9097	1.59914	1.52414	2.43732	0.177	0.036	0.00658	7.02666	6.83567	6.9192	6.28003	6.15696	6.31436	7.28546	7.76626	7.52018	Mafg	v-maf musculoaponeurotic fibrosarcoma oncogene family, protein G (avian)
1448968_at	167.36	5.87	269.435	14.4657	559.816	53.968	-1.60991	3.34498	2.07774	0.547	0.000721	0.00109	7.37307	7.34384	7.44184	8.12381	7.98178	8.11154	8.99384	9.26919	9.11009	D7Wsu128e	DNA segment, Chr 7, Wayne State University 128, expressed
1448991_a_at	88.88	10.79	15.3645	1.25947	407.831	163.86	5.78475	4.58856	26.5437	0.329	0.0186	0.00419	6.64855	6.44989	6.30194	3.86014	4.07145	3.88358	7.99143	9.18113	8.60184	Ina	internexin neuronal intermediate filament protein, alpha
1448992_at	60.9	16.48	22.6109	2.83559	201.397	63.2065	2.69339	3.30701	8.90706	0.692	0.0119	0.00456	6.29381	5.8701	5.51623	4.66922	4.30541	4.49935	7.00852	7.92994	7.85528	Ina	internexin neuronal intermediate filament protein, alpha
1448994_at	45.72	2.08	20.4256	4.87196	61.2584	11.1811	2.23837	1.33986	2.9991	0.77	0.117	0.00326	5.58644	5.49489	5.46026	4.10066	4.70183	4.17756	5.62016	6.15496	5.98487	Sp1	trans-acting transcription factor 1
1449002_at	158.09	12.79	478.039	16.2126	988.959	130.268	-3.02384	6.25567	2.06878	0.791	0.00016	0.00853	7.29789	7.18665	7.41984	8.95607	8.86711	8.87814	9.72115	10.0984	10.0036	Phlda3	pleckstrin homology-like domain, family A, member 3
1449006_at	26.81	2.47	22.0422	2.29327	52.0996	7.23209	1.2163	1.94329	2.36363	0.0479	0.00386	0.0014	4.70991	4.62841	4.88456	4.61106	4.44764	4.31234	5.68026	5.50187	5.89984	Gla	galactosidase, alpha
1449010_at	15.3	3.05	27.6471	4.66329	112.028	22.2728	-1.807	7.32208	4.05206	0.257	0.000303	0.000895	4.12364	3.56169	4.05802	5.03562	4.7238	4.56785	6.49093	6.80294	7.07128	Hspa4l	heat shock 70kDa protein 4 like
1449019_at	389.78	18.3	62.6551	15.2855	220.421	36.7757	6.22104	-1.76834	3.51801	0.634	0.0234	0.00235	8.67019	8.61152	8.53465	6.31723	5.85677	5.65175	7.4761	7.90223	7.93069	Akap1	A kinase (PRKA) anchor protein 1
1449037_at	25.08	1.85	27.21	1.71662	109.5	14.0427	-1.08493	4.36604	4.02426	0.697	0.000249	0.000504	4.67466	4.52585	4.73615	4.69969	4.86653	4.72635	6.72119	6.96702	6.61304	Crem	cAMP responsive element modulator
1449059_a_at	480.1	28.4	109.005	8.39738	253.722	14.3182	4.4044	-1.89223	2.32762	0.138	0.000176	0.000162	8.88822	8.9975	8.83087	6.89105	6.70826	6.69709	7.89218	8.01548	8.04897	Oxct1	3-oxoacid CoA transferase 1
1449064_at	3300.3	128.24	39.5639	1.61271	737.61	203.548	83.417	-4.47432	18.6435	0.255	0.00859	0.00223	11.7278	11.6228	11.7124	5.37241	5.27441	5.26916	9.92247	9.21254	9.34238	Tdh	L-threonine dehydrogenase
1449119_at	107.21	7.71	86.2043	11.1488	269.308	9.53707	1.24367	2.51197	3.12407	0.972	0.00035	0.00226	6.83894	6.75498	6.63124	6.63046	6.32113	6.31436	8.03186	8.12935	8.05634	Arih2	ariadne homolog 2 (Drosophila)
1449133_at	17.85	5.26	40.042	5.40442	180.976	58.5838	-2.24325	10.1387	4.51967	0.751	0.000919	0.00705	4.42715	4.33732	3.56433	5.15768	5.26067	5.52648	7.05192	7.94339	7.35834	Sprr1a	small proline-rich protein 1A
1449195_s_at	12.1	1.03	55.5358	5.30085	384.545	33.6119	-4.58974	31.7806	6.92427	0.546	1.1e-06	1.51e-05	3.49588	3.72903	3.55417	5.91228	5.63761	5.8227	8.43738	8.63002	8.68226	Cxcl16	chemokine (C-X-C motif) ligand 16
1449229_a_at	37.03	7.37	30.245	5.03044	63.6181	8.35363	1.22433	1.71801	2.10342	0.441	0.0201	0.00506	5.4988	5.12794	4.95016	5.10351	4.98688	4.6232	6.19498	5.87277	5.88253	Cdkl2	cyclin-dependent kinase-like 2 (CDC2-related kinase)
1449231_at	629.41	26.18	23.2015	1.77955	135.007	21.0439	27.128	-4.66204	5.81892	0.0855	0.00175	0.000408	9.3584	9.29404	9.23864	4.45416	4.65726	4.48873	6.95232	7.31543	6.92958	Zfp296	zinc finger protein 296
1449254_at	3004.26	243.39	117.457	6.01696	657.136	160.392	25.5775	-4.57175	5.59468	0.405	0.0046	0.0052	11.6793	11.5095	11.4603	6.83546	6.95885	6.82995	9.69031	8.98608	9.31774	Spp1	secreted phosphoprotein 1
1449288_at	768.96	33.77	27.9859	5.49848	110.556	10.0429	27.4767	-6.95536	3.95043	0.229	8.67e-05	0.00251	9.6498	9.52316	9.58454	5.03362	4.86947	4.45755	6.90454	6.64203	6.80724	Gdf3	growth differentiation factor 3
1449292_at	18.75	3.61	20.2809	0.675066	67.9948	15.5458	-1.08165	3.62639	3.35265	0.101	0.0017	0.00982	4.18041	4.50027	3.95361	4.32155	4.30714	4.39588	6.42026	5.8158	5.95449	Rb1cc1	RB1-inducible coiled-coil 1
1449311_at	175.36	15.48	89.4993	7.66973	270.002	24.0677	1.95934	1.5397	3.01681	0.381	0.00402	0.000109	7.58927	7.34502	7.41731	6.5992	6.49052	6.35102	7.92968	8.1034	8.18569	Bach1	BTB and CNC homology 1
1449336_a_at	53.04	2.88	73.7822	14.9517	204.192	34.3161	-1.39107	3.84978	2.7675	0.324	0.00317	0.00259	5.69673	5.81549	5.6704	6.50676	6.06407	5.98881	7.37334	7.85731	7.74739	Slk	STE20-like kinase (yeast)
1449372_at	153.52	9.04	167.624	14.5045	631.939	52.8388	-1.09187	4.11633	3.76998	0.545	4.55e-05	4.39e-05	7.16611	7.33381	7.28176	7.52255	7.34892	7.28521	9.16757	9.40832	9.32477	Dnajc3	DnaJ (Hsp40) homolog, subfamily C, member 3
1449408_at	2627.66	79.25	18.855	3.37166	143.451	29.2878	139.361	-18.3174	7.60812	0.0646	0.0012	0.000195	11.341	11.4084	11.328	3.98939	4.49306	4.18297	7.46763	7.02622	6.94255	Jam2	junction adhesion molecule 2
1449437_at	229.16	23.74	93.4775	3.27732	195.958	14.7383	2.4515	-1.16943	2.09632	0.663	0.115	0.000822	7.96903	7.86604	7.66977	6.5619	6.58704	6.48891	7.49805	7.71567	7.62127	D6Wsu163e	DNA segment, Chr 6, Wayne State University 163, expressed
1449439_at	27.33	2.18	76.1055	8.02726	197.928	26.0531	-2.78469	7.24215	2.60071	0.142	0.000126	0.000874	4.6388	4.86511	4.80322	6.06559	6.30885	6.35863	7.39734	7.69243	7.77049	Klf7	Kruppel-like factor 7 (ubiquitous)
1449485_at	54.54	4.85	60.1724	3.89191	122.906	14.3729	-1.10327	2.25351	2.04257	0.965	0.000862	0.00214	5.64415	5.89843	5.75408	5.82357	5.89588	6.00765	6.79396	7.11747	6.89355	Ripk1	receptor (TNFRSF)-interacting serine-threonine kinase 1
1449502_at	184.19	4.59	9.64407	1.43067	101.718	24.2517	19.0988	-1.81079	10.5472	0.301	0.0519	0.000619	7.5236	7.48934	7.56123	3.20414	3.49056	3.08344	6.22254	6.92523	6.76746	Dazl	deleted in azoospermia-like
1449519_at	859.01	50.44	287.289	25.0166	909.293	153.833	2.99005	1.05854	3.16508	0.634	0.686	0.00216	9.71779	9.83881	9.67812	8.03733	8.16207	8.28874	9.54562	10.0409	9.85656	Gadd45a	growth arrest and DNA-damage-inducible 45 alpha
1449530_at	107.59	12.84	15.229	2.2543	34.9405	1.71035	7.06482	-3.07924	2.29434	0.821	0.00106	0.00521	6.64433	6.93575	6.64851	3.81166	3.78831	4.15614	5.06303	5.20152	5.1125	Trps1	trichorhinophalangeal syndrome I (human)
1449534_at	1043.84	53.95	445.561	42.5083	1975.11	280.305	2.34276	1.89216	4.43287	0.974	0.0105	0.000317	10.0972	10.034	9.948	8.66057	8.93521	8.78955	10.7035	11.1138	10.9956	Sycp3	synaptonemal complex protein 3
1449552_at	45.64	3.29	26.0158	5.29501	73.5122	2.84988	1.75432	1.6107	2.82567	0.327	0.00172	0.00956	5.43908	5.46364	5.62676	4.43528	4.99548	4.61546	6.15139	6.26018	6.18601	Zfr	zinc finger RNA binding protein
1449579_at	55.91	6.58	129.691	11.521	276.943	13.9379	-2.31963	4.95337	2.13541	0.457	0.000369	0.000919	5.98618	5.6737	5.73555	7.09778	7.08415	6.86305	8.07198	8.19493	8.06983	Sh3yl1	Sh3 domain YSC-like 1
1449592_at	456.5	15.95	86.7259	14.5283	222.337	13.5735	5.26371	-2.05319	2.56368	0.757	0.000262	0.00594	8.89041	8.81592	8.79536	6.15163	6.48015	6.64114	7.77121	7.89135	7.72196	Tcf15	transcription factor 15
1449594_at	6.13	0.36	5.58925	0.836842	16.3087	0.995532	1.09675	2.66047	2.91786	0.664	3.83e-05	0.00247	2.69553	2.52774	2.62066	2.25129	2.47824	2.68583	4.04982	4.10038	3.92703	Abcb1b	ATP-binding cassette, sub-family B (MDR/TAP), member 1B (Abcb1b), mRNA
1449623_at	71.82	9.91	40.6808	6.44677	107.168	21.0828	1.76545	1.49218	2.63437	0.603	0.0618	0.00386	6.28303	6.27087	5.91605	5.39595	5.53281	5.07213	6.38569	6.9574	6.828	Txnrd3	thioredoxin reductase 3
1449668_s_at	324.14	41.38	122.337	28.8702	942.525	194.974	2.64958	2.90777	7.70436	0.507	0.00432	0.000517	8.50828	8.3523	8.13691	6.48364	7.1668	7.06428	9.4981	9.97798	10.098	A730024A03Rik	RIKEN cDNA A730024A03 gene
1449670_x_at	8.56	1.01	12.7115	1.20153	50.332	3.93754	-1.48498	5.87991	3.95958	0.389	9.92e-05	5.81e-05	3.14689	3.2324	2.89424	3.51345	3.69142	3.78615	5.77054	5.63187	5.54908	Tm7sf1	transmembrane 7 superfamily member 1
1449702_at	73.12	8.03	76.4485	10.892	476.615	121.461	-1.04552	6.51826	6.23446	0.413	0.00214	0.00138	6.08877	6.10681	6.36407	6.4726	6.17575	6.0927	8.52622	9.24826	8.82346	Zfand2a	zinc finger, AN1-type domain 2A
1449949_a_at	60.82	6.31	113.317	15.8443	278.134	67.6436	-1.86316	4.57307	2.45447	0.416	0.00288	0.00888	6.05403	5.95449	5.75481	6.59234	6.85184	6.99947	7.80143	8.46616	8.00941	Cxadr	coxsackievirus and adenovirus receptor
1449972_s_at	1078.04	55.15	329.382	28.4725	668.578	25.5402	3.27292	-1.61244	2.0298	0.401	0.000307	0.00168	10.0141	10.1547	10.05	8.21331	8.4489	8.41749	9.32951	9.38354	9.4397	Zfp97; BC018101	zinc finger protein 97; cDNA sequence BC018101
1450016_at	454.98	12.65	1473.61	18.1044	3116.73	296.882	-3.23883	6.85025	2.11504	0.572	0.000365	0.00496	8.79804	8.81567	8.87419	10.5051	10.531	10.5391	11.452	11.7275	11.6247	Ccng1	cyclin G1
1450017_at	297.5	24.69	569.807	28.8767	1609.69	24.8691	-1.91532	5.41071	2.82497	0.028	0.000599	0.000324	8.27246	8.29533	8.07216	9.18347	9.20715	9.06859	10.6519	10.6304	10.675	Ccng1	cyclin G1
1450050_at	54.31	5.42	34.0895	2.39832	69.4727	4.834	1.59316	1.27919	2.03795	0.269	0.031	0.000259	5.88012	5.59467	5.79963	4.96963	5.13888	5.15791	6.18193	5.99786	6.16814	Hira	histone cell cycle regulation defective homolog A (S. cerevisiae)
1450061_at	423.88	12.53	192.042	8.56335	508.395	75.2652	2.20723	1.19938	2.64732	0.298	0.167	0.00427	8.73414	8.76594	8.68123	7.65383	7.57111	7.52804	8.80277	9.20996	8.926	Enc1	ectodermal-neural cortex 1
1450072_at	59.62	3.01	59.1564	1.90648	149.04	22.3478	1.00784	2.49982	2.51941	0.762	0.00569	0.00768	5.94595	5.81154	5.93217	5.90599	5.83237	5.91952	6.94581	7.351	7.32715	Ash1l	ash1 (absent, small, or homeotic)-like (Drosophila)
1450460_at	281.72	26.76	23.9537	3.20628	146.615	29.4779	11.761	-1.9215	6.12075	0.0767	0.0204	0.000703	8.28346	8.09627	8.02183	4.7802	4.53445	4.40661	6.81477	7.35536	7.35329	Aqp3	aquaporin 3
1450481_at	6.39	0.27	5.92463	0.512501	23.4626	2.95661	1.07855	3.67177	3.96018	0.839	0.00151	0.00026	2.65005	2.62813	2.74348	2.6922	2.55294	2.4443	4.33626	4.59838	4.69843	---	---
1450541_at	16.73	2.34	8.91021	0.909038	18.8332	3.30443	1.87762	1.12571	2.11366	0.154	0.415	0.00566	4.03804	4.2629	3.86334	3.03796	3.1008	3.31302	4.04242	4.49892	4.12197	Pvt1	plasmacytoma variant translocation 1
1450656_at	530.98	92.49	186.968	15.4196	496.497	94.7615	2.83994	-1.06945	2.65551	0.593	0.682	0.00625	9.20712	9.17348	8.72949	7.40985	7.6456	7.57447	8.63116	9.1922	8.98878	Gna13	guanine nucleotide binding protein, alpha 13
1450665_at	127.17	5.56	67.2239	7.41054	193.669	10.45	1.89174	1.52292	2.88096	0.498	0.000621	0.000814	7.06126	6.96093	6.94694	6.2082	5.88926	6.09729	7.50629	7.65486	7.62692	Gabpa	GA repeat binding protein, alpha
1450690_at	529.55	42.15	317.69	25.3051	640.402	7.74594	1.66688	1.20933	2.01581	0.389	0.0523	0.00378	9.122	9.10445	8.91001	8.1755	8.39773	8.35179	9.32512	9.30423	9.33894	Ranbp2	RAN binding protein 2
1450743_s_at	155.48	11.95	170.39	22.3441	457.534	22.0301	-1.0959	2.94272	2.68522	0.247	0.000107	0.00266	7.39543	7.17738	7.26063	7.58009	7.43408	7.19852	8.87375	8.88073	8.75532	Syncrip	synaptotagmin binding, cytoplasmic RNA interacting protein
1450786_x_at	18.65	8.16	19.3037	2.68518	51.5878	5.83953	-1.03505	2.7661	2.67243	0.703	0.0368	0.000728	4.81072	3.83876	3.76317	4.48509	4.13325	4.16737	5.86549	5.60765	5.57591	Pdlim5	PDZ and LIM domain 5
1450791_at	27.13	1.81	49.2398	6.96605	160.604	23.3578	-1.81496	5.91979	3.26167	0.25	0.000369	0.000481	4.79533	4.83421	4.64855	5.83822	5.46995	5.52939	7.17026	7.54935	7.23323	Nppb	natriuretic peptide precursor type B
1450846_at	261.91	41.65	881.878	73.6006	1793.84	117.434	-3.3671	6.84906	2.03411	0.951	0.00055	0.000459	8.26551	7.82225	7.9755	9.88388	9.81358	9.64556	10.71	10.8993	10.811	Bzw1	basic leucine zipper and W2 domains 1
1450853_at	555.18	63.47	167.605	18.1664	406.044	11.7253	3.31243	-1.36729	2.42262	0.647	0.0393	0.00336	9.22163	9.1957	8.91333	7.19735	7.49253	7.45917	8.69048	8.6882	8.61659	Tle4	transducin-like enhancer of split 4, homolog of Drosophila E(spl)
1450871_a_at	939.24	64.49	137.216	9.43878	290.849	3.46657	6.84499	-3.2293	2.11965	0.067	0.000885	0.00214	9.90294	9.95524	9.76093	7.20306	7.00751	7.08357	8.16451	8.19713	8.19053	Bcat1	branched chain aminotransferase 1, cytosolic
1450881_s_at	111.42	5.44	132.446	21.2547	381.444	21.2135	-1.18871	3.42348	2.88	0.074	1.07e-05	0.00359	6.83412	6.71647	6.84539	7.27733	6.82004	7.01366	8.63076	8.61022	8.48044	Tm7sf1	transmembrane 7 superfamily member 1
1450882_s_at	28.36	1.58	66.6861	10.175	187.932	10.5043	-2.35141	6.62666	2.81816	0.296	1.94e-06	0.00304	4.80922	4.91062	4.75296	6.28645	5.99009	5.86887	7.64307	7.52128	7.49343	Tm7sf1	transmembrane 7 superfamily member 1
1450932_s_at	130.42	17.69	73.252	11.0099	159.958	14.8926	1.78043	1.22649	2.18368	0.0351	0.105	0.00316	7.03476	7.20706	6.81235	5.9709	6.17687	6.40405	7.21196	7.46534	7.27515	Dock9	dedicator of cytokinesis 9
1450957_a_at	2001.75	187.99	1375.63	105.806	5316.25	521.936	1.45515	2.6558	3.86459	0.177	0.000271	8.74e-05	11.0656	11.0179	10.8045	10.5481	10.3717	10.3495	12.2039	12.4707	12.4396	Sqstm1	sequestosome 1
1450986_at	2169.51	118.86	1048.17	40.8951	2113.25	212.24	2.0698	-1.02662	2.01612	0.633	0.699	0.00324	11.092	11.1555	10.9975	10.0792	10.0499	9.9696	10.8674	11.1261	11.127	Nol5	nucleolar protein 5
1450989_at	6530.29	415.89	107.797	5.05793	970.548	258.721	60.5796	-6.72845	9.0035	0.17	0.00377	0.00345	12.6092	12.6291	12.7748	6.80724	6.67497	6.77109	10.3093	9.70752	9.65596	Tdgf1	teratocarcinoma-derived growth factor
1450998_at	153.93	20.58	59.4161	2.71862	129.545	8.13771	2.59071	-1.18824	2.1803	0.365	0.162	0.00013	7.38543	7.36071	7.02482	5.81454	5.9277	5.93303	7.07405	6.90889	7.06314	Zfp110	zinc finger protein 110
1451084_at	247.09	13.61	170.418	8.21818	385.472	23.6063	1.44991	1.56005	2.26192	0.554	0.0008	8.38e-05	7.97607	8.00969	7.85645	7.47886	7.41699	7.33958	8.49173	8.66732	8.60692	Etfdh	electron transferring flavoprotein, dehydrogenase
1451152_a_at	1575.03	129.72	286.474	23.6898	598.787	63.7119	5.49799	-2.63037	2.0902	0.462	0.000353	0.000964	10.4839	10.7188	10.6508	8.02022	8.20662	8.24977	9.36296	9.05444	9.24367	Atp1b1	ATPase, Na+/K+ transporting, beta 1 polypeptide
1451164_a_at	1186.35	64.29	607.19	2.35054	1239.04	104.471	1.95384	1.04441	2.04061	0.715	0.518	0.00474	10.2984	10.1822	10.1522	9.24121	9.25213	9.24465	10.1355	10.377	10.3021	Mrps18b	mitochondrial ribosomal protein S18B
1451208_at	707.49	66.32	659.875	48.0483	1598.48	187.44	1.07216	2.25937	2.4224	0.0985	0.00101	0.00114	9.59518	9.46803	9.32376	9.48102	9.3227	9.28695	10.4412	10.7763	10.6893	Etf1	eukaryotic translation termination factor 1
1451247_at	380.71	40.35	250.76	13.7945	868.04	135.755	1.51822	2.28005	3.46163	0.428	0.00332	0.00298	8.67728	8.63726	8.38614	8.05735	7.94042	7.90843	9.47693	9.91178	9.85839	Mfsd1	major facilitator superfamily domain containing 1
1451249_at	351.48	27.13	146.334	7.60554	305.936	25.4158	2.40191	-1.14887	2.09067	0.93	0.107	0.000648	8.49265	8.54371	8.3267	7.27695	7.15541	7.14318	8.11232	8.33541	8.31322	D8Ertd812e	DNA segment, Chr 8, ERATO Doi 812, expressed
1451257_at	46.1	13.1	13.9194	2.64252	32.9218	5.13612	3.31192	-1.40029	2.36517	0.116	0.182	0.00431	5.45436	5.91125	5.09948	3.49398	4.04889	3.80117	4.86421	5.27672	4.94832	Acsl6	acyl-CoA synthetase long-chain family member 6
1451296_x_at	913.24	48.75	853.909	38.9363	2247.08	367.194	1.06948	2.46056	2.63152	0.571	0.00767	0.00739	9.75937	9.91278	9.82827	9.69903	9.69987	9.81197	10.8351	11.2911	11.2339	Pabpc4; LOC432881	poly A binding protein, cytoplasmic 4; similar to Poly(A) binding protein, cytoplasmic 4, isoform 1
1451308_at	15.63	1.63	29.3151	5.07541	122.02	36.4275	-1.87556	7.80678	4.16236	0.264	0.00338	0.00463	3.81291	3.95627	4.11386	5.13166	4.77912	4.66848	6.48793	7.3356	6.84274	Elovl4	elongation of very long chain fatty acids (FEN1/Elo2, SUR4/Elo3, yeast)-like 4
1451316_a_at	1112.26	63.89	848.427	33.4597	1712.2	126.095	1.31097	1.53939	2.01809	0.368	0.00184	0.000687	10.0547	10.2102	10.0883	9.66149	9.75828	9.76389	10.6161	10.8206	10.7802	Picalm	phosphatidylinositol binding clathrin assembly protein
1451347_at	90.78	5.54	56.7824	1.48182	131.912	11.711	1.59873	1.45309	2.32311	0.293	0.00619	0.00213	6.5333	6.57232	6.40191	5.84759	5.78326	5.85028	7.08663	7.14049	6.89145	AI225782	expressed sequence AI225782
1451365_at	74.91	4.97	57.9425	10.0328	180.01	34.7258	1.29283	2.40302	3.1067	0.902	0.0111	0.00199	6.28858	6.27349	6.11249	6.07748	5.5704	5.87721	7.15225	7.71814	7.54857	Rbm19	RNA binding motif protein 19
1451383_a_at	106.51	1.46	68.16	8.60382	162.702	19.0367	1.56265	1.52757	2.38705	0.0682	0.0253	0.000945	6.75489	6.71524	6.73411	6.28318	6.02414	5.94299	7.14201	7.47207	7.40358	Chuk	conserved helix-loop-helix ubiquitous kinase
1451391_at	196.18	16.31	110.747	9.64406	339.857	55.2481	1.77143	1.73237	3.06877	0.16	0.0171	0.00214	7.598	7.73855	7.50163	6.78039	6.91618	6.66589	8.11694	8.58156	8.48727	2700050L05Rik	RIKEN cDNA 2700050L05 gene
1451425_a_at	957.79	43.23	96.9833	1.02552	298.225	21.6858	9.87583	-3.21164	3.07501	0.0937	7.59e-05	0.00114	9.90565	9.96623	9.83586	6.59491	6.61663	6.58729	8.21217	8.32506	8.11593	Mkrn1	makorin, ring finger protein, 1
1451436_at	68.22	1.94	53.4365	4.21148	170.261	18.7318	1.27666	2.49577	3.18623	0.412	0.00323	0.000262	6.10668	6.04503	6.12369	5.86533	5.67692	5.66829	7.22947	7.44001	7.54743	Sbno1	sno, strawberry notch homolog 1 (Drosophila)
1451494_at	376.17	32.59	373.944	34.4649	818.367	49.1267	1.00595	2.17552	2.18848	0.332	0.000457	0.000634	8.59826	8.64939	8.4069	8.38658	8.64071	8.60005	9.57298	9.72461	9.7269	Wac	WW domain containing adaptor with coiled-coil
1451502_at	311.16	2.91	35.8146	7.51861	73.8628	11.1531	8.68807	-4.21268	2.06236	0.57	0.00376	0.00879	8.26605	8.29115	8.28726	4.97393	5.47561	4.97823	6.25696	6.3833	5.94567	Pla2g10	phospholipase A2, group X
1451508_at	85.97	6.46	33.6293	3.92088	221.389	28.5932	2.5564	2.57519	6.58323	0.823	0.00151	6.05e-05	6.54008	6.39956	6.3296	4.88964	5.22811	5.07736	7.55824	7.88008	7.90755	1700108L22Rik	RIKEN cDNA 1700108L22 gene
1451545_at	68.25	5.01	91.0382	1.37259	221.301	24.5189	-1.33389	3.24251	2.43086	0.79	0.000283	0.00466	6.20723	6.05683	6.00675	6.48996	6.53224	6.50268	7.61738	7.79547	7.93886	Tdrd3	tudor domain containing 3
1451556_a_at	140.09	19.01	150.566	11.1425	315.717	4.49791	-1.07478	2.25368	2.09687	0.815	0.00922	0.00256	7.26944	7.20466	6.88863	7.32588	7.11358	7.25526	8.30406	8.32208	8.28104	2700078E11Rik	RIKEN cDNA 2700078E11 gene
1451569_at	87.06	3.11	55.328	8.10591	115.795	15.6106	1.57352	1.33006	2.09288	0.55	0.0668	0.00301	6.44997	6.3887	6.49141	6.0152	5.65194	5.67314	6.61533	6.99298	6.9303	Nr2c2	nuclear receptor subfamily 2, group C, member 2
1451599_at	158.03	24.78	69.394	8.94243	186.781	22.974	2.27729	1.18193	2.6916	0.738	0.215	0.000708	7.22526	7.53848	7.11408	5.91446	6.28899	6.12251	7.32883	7.67449	7.60942	Sesn2	sestrin 2
1451612_at	30.86	2.65	21.1431	3.29421	59.4209	9.26626	1.45958	1.9255	2.81041	0.449	0.00822	0.00138	5.01088	4.7969	5.02358	4.61511	4.16374	4.3923	5.61668	6.06468	5.96026	Mt1	metallothionein 1
1451622_at	170.87	8.85	421.512	66.0947	1227.04	185.832	-2.46686	7.18113	2.91105	0.92	0.000911	0.00111	7.48412	7.42713	7.3351	8.95397	8.64025	8.52987	9.98468	10.3979	10.3649	Lmbrd1	LMBR1 domain containing 1
1451639_at	87.29	4.15	82.1492	9.08702	203.002	42.2082	1.06258	2.32561	2.47114	0.373	0.0191	0.00888	6.52254	6.39161	6.42571	6.53205	6.24232	6.2891	7.28417	7.8906	7.75378	Cebpg	CCAAT/enhancer binding protein (C/EBP), gamma
1451641_at	395.55	36.81	225.215	6.49372	514.72	17.2728	1.75632	1.30128	2.28546	0.905	0.029	7.1e-06	8.66841	8.73259	8.46927	7.86099	7.80201	7.78128	8.95129	9.02788	9.04212	Dbr1	debranching enzyme homolog 1 (S. cerevisiae)
1451680_at	78.27	4.62	35.9267	5.87956	214.391	20.5504	2.17861	2.73912	5.96746	0.896	0.000382	0.000246	6.2038	6.37406	6.28843	4.98214	5.0683	5.41354	7.57752	7.79805	7.84299	Srxn1	sulfiredoxin 1 homolog (S. cerevisiae)
1451751_at	33.24	2.52	61.2585	4.05124	182.737	25.3364	-1.84291	5.49749	2.98304	0.245	0.000361	0.00176	5.01996	5.17246	4.96402	5.84603	6.03483	5.92338	7.26905	7.6634	7.57925	Ddit4l	DNA-damage-inducible transcript 4-like
1451794_at	11.99	2.4	24.1968	4.34172	50.3173	7.82892	-2.01808	4.1966	2.0795	0.211	0.00104	0.00687	3.7298	3.75182	3.20468	4.82669	4.61484	4.30089	5.77289	5.36734	5.78122	Tmcc3	transmembrane and coiled coil domains 3
1451814_a_at	60.94	7.41	31.7512	1.18108	71.0826	5.61614	1.9193	1.16644	2.23874	0.488	0.151	0.000767	5.72796	5.95775	6.08026	4.93544	5.04263	4.98616	6.25042	6.17158	6.02311	Htatip2	HIV-1 tat interactive protein 2, homolog (human)
1452008_at	196.82	24.36	13.4765	1.94057	38.441	6.69637	14.6047	-5.12005	2.85245	0.581	0.000271	0.00139	7.70697	7.73295	7.39893	3.84416	3.492	3.88914	5.16985	5.52406	5.05785	9130422G05Rik	RIKEN cDNA 9130422G05 gene
1452009_at	170.5	22.97	12.8042	1.56767	30.2158	2.53539	13.316	-5.64274	2.35984	0.289	0.000177	0.00108	7.5829	7.44023	7.19087	3.70622	3.83117	3.47603	5.01904	4.77861	4.94368	9130422G05Rik	RIKEN cDNA 9130422G05 gene
1452050_at	121.85	6.28	14.4208	1.93429	32.4439	4.52558	8.44958	-3.75571	2.2498	0.19	0.0017	0.0021	6.88422	7.01237	6.88658	3.81094	4.04605	3.66774	4.77179	5.09278	5.16543	Camk1d	calcium/calmodulin-dependent protein kinase ID
1452063_at	364.03	21.24	30.1594	2.87648	76.0417	15.2312	12.0702	-4.78724	2.52133	0.457	0.00276	0.00587	8.60129	8.44799	8.4697	4.84318	4.8228	5.06492	6.54375	6.13675	6.01046	2410081M15Rik	RIKEN cDNA 2410081M15 gene
1452070_at	85.57	4.49	41.114	5.06043	124.061	13.3126	2.08129	1.44982	3.01749	0.214	0.0155	0.000312	6.48397	6.33416	6.43512	5.22775	5.55128	5.28457	6.76616	7.06149	7.01972	Dedd2	death effector domain-containing DNA binding protein 2
1452093_at	227.75	15.96	130.772	18.1646	263.364	9.16274	1.74158	1.15637	2.01391	0.446	0.0502	0.00863	7.84141	7.92389	7.72147	7.24046	6.96131	6.86404	7.98571	8.08518	8.05009	2500001K11Rik	RIKEN cDNA 2500001K11 gene
1452095_a_at	36.99	5.61	57.1785	10.1491	146.816	15.6985	-1.54578	3.96908	2.56768	0.44	0.000463	0.00349	5.39824	5.23931	4.95562	5.53995	5.86482	6.06036	7.08647	7.36464	7.12654	H47	histocompatibility 47
1452110_at	185.4	17.91	88.2323	5.96978	184.694	19.2924	2.10127	-1.00382	2.09327	0.704	0.959	0.00126	7.49908	7.68032	7.41077	6.54722	6.48248	6.35331	7.34356	7.61295	7.614	Mtrr	5-methyltetrahydrofolate-homocysteine methyltransferase reductase
1452163_at	4.87	0.72	109.674	9.96148	379.78	51.102	-22.5203	77.9836	3.46281	0.0346	3.09e-06	0.000507	2.24513	2.49779	2.08256	6.77957	6.63835	6.90134	8.32768	8.69943	8.65231	Ets1	E26 avian leukemia oncogene 1, 5' domain
1452166_a_at	93.77	3.68	63.3044	8.72751	161.773	31.6639	1.48126	1.72522	2.55549	0.634	0.0409	0.00441	6.6093	6.49673	6.545	5.84903	5.88061	6.19682	6.99982	7.57564	7.38001	Krt1-10	keratin complex 1, acidic, gene 10
1452179_at	328.18	7.67	31.5111	6.31154	114.552	28.1685	10.4147	-2.86489	3.6353	0.775	0.018	0.00299	8.32995	8.39526	8.34909	4.66383	4.96454	5.24648	7.13765	6.40602	6.88315	Phf17	PHD finger protein 17
1452180_at	364.1	20.51	46.1088	9.26255	147.992	10.1541	7.89654	-2.46026	3.20963	0.558	8.92e-05	0.00493	8.59075	8.50018	8.42911	5.8074	5.48163	5.23428	7.26898	7.26179	7.09038	Phf17	PHD finger protein 17
1452208_at	176.47	19	140.366	9.01338	380.244	67.9457	1.25721	2.15472	2.70894	0.701	0.00736	0.00654	7.31924	7.62282	7.43137	7.21586	7.03092	7.14635	8.25495	8.77556	8.63304	Prdm4	PR domain containing 4
1452218_at	150.52	10.5	88.1225	7.35582	206.067	24.6952	1.70808	1.36903	2.33841	0.298	0.0287	0.00104	7.18534	7.34502	7.16412	6.32112	6.55806	6.49483	7.48754	7.83453	7.71753	BC018601	cDNA sequence BC018601
1452224_at	292.22	13.21	125.788	5.67881	292.476	11.0983	2.32312	1.00088	2.32516	0.74	0.976	1.93e-05	8.17113	8.26192	8.13674	6.91974	7.0454	6.95649	8.13341	8.24266	8.19837	Morc3	microrchidia 3
1452240_at	67.25	6.54	12.5238	2.49101	46.7019	15.695	5.36977	-1.43998	3.72905	0.258	0.162	0.00794	6.20772	6.0661	5.92699	3.94468	3.45819	3.48322	5.07028	6.00216	5.40642	Brunol4	bruno-like 4, RNA binding protein (Drosophila)
1452251_at	26.84	4.36	37.0136	6.55918	91.2024	12.5621	-1.37905	3.398	2.46402	0.517	0.000712	0.00252	4.4749	4.95004	4.77412	5.46791	5.14162	4.97641	6.27728	6.67661	6.55073	Nbea	neurobeachin
1452252_at	485.78	87.57	240.063	16.0644	877.014	141.309	2.02355	1.80537	3.65327	0.276	0.0134	0.00231	8.78609	9.19635	8.74568	7.86924	7.83326	8.01297	9.48173	9.92864	9.87881	3830408P06Rik	RIKEN cDNA 3830408P06 gene
1452257_at	249.2	19.48	55.4204	0.628238	170.752	18.9552	4.49654	-1.45943	3.08103	0.911	0.0115	0.00311	8.05511	7.83182	7.98756	5.80504	5.79802	5.77379	7.55571	7.4393	7.23409	Bdh	3-hydroxybutyrate dehydrogenase (heart, mitochondrial)
1452273_at	38.17	8.07	40.3502	7.08902	107.4	15.5463	-1.05712	2.81372	2.6617	0.44	0.00406	0.00177	5.32844	5.49337	4.87198	5.14421	5.21805	5.59888	6.80301	6.49452	6.91133	AA409316	expressed sequence AA409316
1452276_at	772.46	50.57	193.405	11.0437	461.411	54.8104	3.994	-1.67412	2.38573	0.539	0.00658	0.00183	9.60809	9.67698	9.48862	7.64138	7.49708	7.64316	9.00225	8.65722	8.86948	Smarcad1	SWI/SNF-related, matrix-associated actin-dependent regulator of chromatin, subfamily a, containing DEAD/H box 1`
1452291_at	35.12	2.44	118.068	13.2835	505.554	110.01	-3.36184	14.3951	4.2819	0.612	0.00132	0.0028	5.04529	5.11004	5.24046	7.02758	6.70114	6.90307	8.56664	9.12367	9.17912	Centd1	centaurin, delta 1
1452304_a_at	47.44	11.81	98.5511	7.08701	235.091	8.22272	-2.07738	4.95554	2.38547	0.118	0.00609	0.000369	5.34839	5.93255	5.33996	6.73748	6.57102	6.55261	7.83464	7.93206	7.86276	Arhgef5	Rho guanine nucleotide exchange factor (GEF) 5
1452306_at	113.7	6.81	52.7441	1.53752	121.969	4.79686	2.15569	1.07273	2.31247	0.0846	0.175	1.56e-05	6.90293	6.84715	6.73184	5.76233	5.72106	5.67819	6.87686	6.92272	6.98932	Zfyve26	zinc finger, FYVE domain containing 26
1452318_a_at	78.71	6.38	207.73	8.4317	6133.26	534.862	-2.63918	77.9223	29.5252	0.656	3.71e-07	1.51e-05	6.33351	6.39045	6.16168	7.76464	7.66513	7.66358	12.5066	12.7209	12.5092	Hspa1a	heat shock protein 1A
1452324_at	127.87	12.63	51.8316	10.367	234.613	63.0861	2.46703	1.83478	4.52645	0.76	0.0626	0.00315	7.13513	6.84944	6.99685	5.99423	5.55133	5.48724	7.35415	8.15089	8	Pvt1	plasmacytoma variant translocation 1
1452331_s_at	19.22	3.15	23.4903	1.33926	56.2347	2.65075	-1.22218	2.92584	2.39395	0.806	0.00538	4.7e-05	4.43301	4.35063	3.96765	4.6129	4.58722	4.45707	5.73372	5.84095	5.86223	4732486I23Rik	RIKEN cDNA 4732486I23 gene
1452351_at	36.93	7.16	37.6888	1.56827	98.3167	6.7172	-1.02055	2.66225	2.60865	0.228	0.00608	0.000139	5.0845	5.49489	4.98886	5.3032	5.19325	5.20928	6.71137	6.51381	6.62613	C030027K23Rik	RIKEN cDNA C030027K23 gene
1452377_at	74.2	8.65	42.5745	2.04952	121.336	13.22	1.74283	1.63526	2.84997	0.665	0.00597	0.00106	6.38683	6.17344	6.06025	5.3345	5.42584	5.47204	6.7417	6.95319	7.05612	Mll	myeloid/lymphoid or mixed-lineage leukemia
1452378_at	53.9	8.15	42.7817	10.638	111.803	16.7462	1.25988	2.07427	2.61334	0.438	0.00387	0.00788	5.95894	5.74413	5.52075	5.75935	5.36044	5.04857	6.63453	7.03168	6.71716	Malat1	metastasis associated lung adenocarcinoma transcript 1 (non-coding RNA)
1452388_at	20.52	6.28	68.7703	2.59741	2156.36	403.257	-3.35138	105.086	31.356	0.239	6.46e-05	0.000726	4.19882	4.78583	3.96347	6.14285	6.126	6.04021	10.7494	11.298	11.1227	Hspa1a	heat shock protein 1A
1452414_s_at	157.45	24.27	125.42	6.69488	343.026	19.7467	1.25538	2.17863	2.73502	0.721	0.00589	2.44e-05	7.53418	7.18656	7.14277	6.92515	6.92577	7.05691	8.3525	8.51188	8.39743	D19Ertd678e	DNA segment, Chr 19, ERATO Doi 678, expressed
1452438_s_at	179.23	23.92	74.8895	8.09452	164.641	2.91369	2.39326	-1.08861	2.19845	0.65	0.429	0.00525	7.55742	7.6238	7.24884	6.06109	6.3743	6.22772	7.348	7.34873	7.39236	Taf4a	TAF4A RNA polymerase II, TATA box binding protein (TBP)-associated factor
1452521_a_at	254.01	17.46	206.365	7.59978	590.54	81.9431	1.23087	2.32487	2.86162	0.968	0.00293	0.00384	8.07199	7.8758	8.01154	7.73677	7.6973	7.63113	9.38913	8.98517	9.21515	Plaur	urokinase plasminogen activator receptor
1452594_at	65.16	5.09	167.878	9.89076	349.303	27.4686	-2.5764	5.36069	2.08069	0.484	1.29e-05	0.000321	6.11997	5.89682	6.05181	7.41467	7.29375	7.46031	8.33151	8.55865	8.44591	Dusp11	dual specificity phosphatase 11 (RNA/RNP complex 1-interacting)
1452612_at	115.67	24.41	118.891	0.506406	259.541	28.1302	-1.02785	2.2438	2.18301	0.871	0.0122	0.00669	7.00863	7.03058	6.45137	6.89127	6.88877	6.90043	7.83534	8.14508	8.06152	Zfp294	zinc finger protein 294
1452627_at	253.47	30	269.694	7.06503	549.039	49.6925	-1.06401	2.16609	2.03579	0.949	0.00107	0.00335	7.94954	8.16042	7.82717	8.11289	8.07433	8.03732	8.94839	9.2061	9.13567	Senp6	SUMO/sentrin specific peptidase 6
1452647_a_at	48.69	6.03	26.3638	5.08942	68.5141	11.776	1.84685	1.40715	2.59879	0.822	0.0514	0.00374	5.79213	5.55119	5.45136	4.82349	4.3637	4.91595	5.91971	6.35824	5.97653	Dph2	DPH2 homolog (S. cerevisiae)
1452688_at	13.43	1.94	17.2833	3.65485	40.6832	5.37233	-1.28692	3.02928	2.3539	0.367	0.000584	0.00814	3.68721	3.56467	3.96242	3.73312	4.356	4.17585	5.16035	5.5365	5.31736	Prpf39	PRP39 pre-mRNA processing factor 39 homolog (yeast)
1452697_at	173.07	12.12	108.944	12.36	289.041	40.1429	1.58861	1.67008	2.6531	0.0429	0.0124	0.000942	7.54488	7.39961	7.35427	6.70581	6.63677	6.94176	7.94601	8.35049	8.2003	Ctdp1	CTD (carboxy-terminal domain, RNA polymerase II, polypeptide A) phosphatase, subunit 1
1452702_at	96.07	8.4	61.3159	8.09199	194.061	41.8805	1.5668	2.01999	3.16493	0.326	0.0227	0.00404	6.66862	6.64479	6.43329	5.7919	6.14033	5.85813	7.20965	7.84482	7.67432	Clcn7	chloride channel 7
1452730_at	6718.82	147.03	1931.32	81.0799	4183.48	219.459	3.47888	-1.60604	2.16613	0.597	0.00127	5.2e-05	12.7115	12.6834	12.7464	10.8497	10.9234	10.9705	12.0208	12.1084	11.9583	1110033J19Rik	RIKEN cDNA 1110033J19 gene
1452731_x_at	340.52	47.5	917.682	132.237	2017.38	152.429	-2.69494	5.9244	2.19834	0.176	0.000211	0.00395	8.35737	8.61852	8.23151	9.58605	9.99542	9.91246	10.8515	11.0095	11.0653	LOC544986; LOC544991; LOC544997; B930046C15Rik; LOC545001; LOC545005; LOC545007; LOC545008; 2610042L04Rik; LOC545017	similar to hypothetical protein LOC67055; similar to hypothetical protein LOC67055; similar to hypothetical protein LOC67055; RIKEN cDNA B930046C15 gene; hypothetical protein LOC545001; hypothetical protein LOC545005; hypothetical protein LOC545007; si...
1452754_at	484.35	43.62	225.581	12.6274	474.538	66.3491	2.14712	-1.02068	2.10363	0.605	0.817	0.00582	9.00149	8.98416	8.7619	7.77834	7.76228	7.90746	8.67492	9.08053	8.88728	5730592L21Rik	RIKEN cDNA 5730592L21 gene
1452760_at	229.31	14.65	183.434	19.4291	553.169	92.7487	1.2501	2.41232	3.01563	0.366	0.00728	0.00192	7.85068	7.92568	7.7412	7.68302	7.40008	7.45854	8.80893	9.28796	9.19453	2510012J08Rik	RIKEN cDNA 2510012J08 gene
1452796_at	134.06	13.78	30.9911	5.33243	86.8901	11.109	4.32575	-1.54287	2.80371	0.412	0.0118	0.00135	7.22784	6.96414	6.99348	4.75256	4.857	5.21088	6.2282	6.59918	6.47171	Def6	differentially expressed in FDCP 6
1452838_at	489.5	45.75	293.109	20.7845	601.085	71.5532	1.67003	1.22796	2.05072	0.659	0.0891	0.00238	8.91606	9.07182	8.80512	8.2693	8.074	8.23514	9.02408	9.36096	9.28791	Ddx10	DEAD (Asp-Glu-Ala-Asp) box polypeptide 10
1452868_at	89.16	8.66	87.9578	2.2954	236.333	20.3594	1.01367	2.65066	2.68689	0.361	0.000222	0.00116	6.48049	6.61102	6.32953	6.44194	6.43208	6.50122	7.78304	8.01807	7.84245	Usp24	ubiquitin specific peptidase 24
1452887_at	108.03	3.98	38.9834	2.69493	100.514	14.5104	2.77118	-1.07477	2.57838	0.123	0.452	0.00256	6.72472	6.81535	6.72391	5.37706	5.29312	5.17722	6.4195	6.84023	6.6634	Traf3ip1	TNF receptor-associated factor 3 interacting protein 1
1452897_at	169.14	19.06	134.818	9.30487	384.031	68.1858	1.25458	2.27049	2.8485	0.283	0.0059	0.00556	7.39997	7.55703	7.23082	7.16282	7.09065	6.96418	8.25495	8.70944	8.74149	Cdc2l5	cell division cycle 2-like 5 (cholinesterase-related cell division controller)
1452974_at	147.65	12.92	61.4779	19.352	356.857	56.7748	2.40168	2.41691	5.80464	0.324	0.0039	0.00384	7.31113	7.23503	7.06057	5.37709	6.32568	5.96962	8.18639	8.603	8.60894	Nol8	nucleolar protein 8
1452987_at	37.96	2.7	15.4247	1.95168	33.5511	3.32295	2.46099	-1.13141	2.17516	0.945	0.156	0.00141	5.30686	5.12285	5.30158	3.76012	3.93362	4.12469	5.21851	5.02882	4.94368	4930553M18Rik	RIKEN cDNA 4930553M18 gene
1452994_at	126.03	11.56	77.1554	0.963963	177.724	17.1118	1.63346	1.41017	2.30345	0.57	0.0116	0.00396	7.02345	7.07689	6.82	6.25416	6.28936	6.26534	7.32852	7.60699	7.47155	Pip5k3	phosphatidylinositol-3-phosphate/phosphatidylinositol 5-kinase, type III
1453008_at	26.65	3.97	29.9298	4.96516	80.6995	14.1805	-1.12307	3.02812	2.69629	0.409	0.00147	0.00244	4.47983	4.91177	4.78347	4.6064	4.97914	5.08277	6.02927	6.38449	6.54289	2300002D11Rik	RIKEN cDNA 2300002D11 gene
1453023_at	262.47	10.92	122.818	12.581	290.12	51.2062	2.13707	1.10535	2.3622	0.894	0.497	0.00536	7.98958	8.10244	8.01352	7.01142	6.75943	7.03448	7.85336	8.34166	8.29781	Ankhd1	ankyrin repeat and KH domain containing 1
1453092_at	14.17	2.46	14.1478	1.97224	32.0054	4.05522	1.00157	2.25868	2.26222	0.486	0.00425	0.00182	3.87847	3.52262	4.02858	3.60103	4.00685	3.83115	5.1645	4.79594	5.01668	2300002G24Rik	RIKEN cDNA 2300002G24 gene
1453105_at	133.43	14.66	70.7155	5.55602	162.489	19.9482	1.88686	1.21779	2.29779	0.294	0.113	0.0015	6.99509	7.22985	6.93794	6.02058	6.24784	6.15444	7.12826	7.40838	7.47319	Zfp263	zinc finger protein 263
1453119_at	80.24	8.3	42.4891	4.25307	118.747	8.42258	1.88849	1.4799	2.79478	0.223	0.00844	0.000218	6.44787	6.36322	6.15162	5.2911	5.56312	5.35875	6.77491	6.91568	6.97727	Otud1	OTU domain containing 1
1453133_at	11.61	1.02	6.76902	1.53009	41.1467	10.4059	1.71517	3.54408	6.07868	0.518	0.00836	0.000949	3.39832	3.65266	3.54952	2.89178	2.97534	2.32792	5.36257	5.68803	4.94217	Slc25a31	solute carrier family 25 (mitochondrial carrier; adenine nucleotide translocator), member 31
1453169_a_at	320.56	34.95	200.459	17.6315	756.401	95.7973	1.59913	2.35962	3.77336	0.916	0.00114	0.000299	8.48355	8.17333	8.2995	7.75661	7.67015	7.50334	9.33546	9.65317	9.67594	Gtf2h1	general transcription factor II H, polypeptide 1
1453210_at	117.3	11.65	11.724	2.01949	43.5355	3.4293	10.0051	-2.69435	3.71336	0.667	0.000216	0.00164	7.02779	6.82079	6.75992	3.30968	3.79734	3.50507	5.41113	5.56527	5.34717	5730507C01Rik	RIKEN cDNA 5730507C01 gene
1453223_s_at	1812.97	64.63	7.48655	1.57565	367.003	82.3366	242.164	-4.93994	49.0216	0.791	0.00512	2.44e-05	10.8657	10.8393	10.7656	3.20117	2.84162	2.60748	8.83837	8.21452	8.43559	Dppa2	developmental pluripotency associated 2
1453224_at	36.89	3.96	46.4816	5.70078	106.444	7.0302	-1.26001	2.88544	2.29002	0.357	0.000466	0.00152	5.31507	5.01711	5.2664	5.47141	5.72622	5.39713	6.63032	6.82101	6.74418	Za20d2	zinc finger, A20 domain containing 2
1453246_at	13.85	2.3	22.7547	2.49375	94.6647	24.7076	-1.64294	6.835	4.16023	0.57	0.00157	0.00739	3.80197	4.00961	3.52402	4.67964	4.40274	4.42518	6.05107	6.80153	6.72981	Rab39b	RAB39B, member RAS oncogene family
1453264_at	20.82	4.15	43.351	6.99817	137.514	2.19019	-2.08218	6.60488	3.1721	0.167	0.00398	0.00612	4.57876	4.00836	4.48973	5.65274	5.18242	5.44065	7.09455	7.0861	7.12929	Marveld3	MARVEL (membrane-associating) domain containing 3
1453301_a_at	57.72	8.27	37.6849	4.66613	81.3427	2.28027	1.53165	1.40926	2.1585	0.0866	0.0512	0.00596	5.92581	6.00037	5.59577	5.1915	5.07451	5.42009	6.29899	6.37465	6.36305	2010004B12Rik	RIKEN cDNA 2010004B12 gene
1453328_at	10.68	3.1	14.6116	1.55113	74.6821	20.388	-1.36813	6.99271	5.11114	0.845	0.00119	0.00628	3.83115	3.08888	3.21581	3.77854	4.03586	3.77705	5.69334	6.50371	6.34977	2700008G24Rik	RIKEN cDNA 2700008G24 gene
1453359_at	33.34	4.83	23.5996	3.83342	51.2327	7.91239	1.41274	1.53667	2.17092	0.352	0.0227	0.00384	4.95437	4.91269	5.28172	4.78068	4.30908	4.55391	5.49061	5.90983	5.60332	Exosc1	exosome component 1
1453589_a_at	87.06	16.06	183.736	20.559	710.933	130.192	-2.11045	8.16601	3.86932	0.786	0.000192	0.00134	6.56594	6.10003	6.61221	7.32249	7.62278	7.60026	9.13512	9.65214	9.58105	2610005L07Rik	RIKEN cDNA 2610005L07 gene
1453628_s_at	670.78	141.2	16.6181	5.40608	75.1452	15.8747	40.3645	-8.92645	4.5219	0.91	0.000238	0.00335	9.23281	9.17356	9.70256	3.62645	3.8882	4.50444	6.47325	6.30084	5.85173	Lrrc2	leucine rich repeat containing 2
1453651_a_at	704.84	44.75	93.0417	12.21	391.198	30.2408	7.57553	-1.80175	4.20455	0.887	0.000678	0.000313	9.42735	9.3892	9.56122	6.33697	6.53959	6.71779	8.48152	8.6997	8.64522	Brp44l	brain protein 44-like
1453727_at	265.15	26.32	168.225	16.6964	376.365	28.1381	1.57616	1.41944	2.23728	0.666	0.00896	0.000517	8.20584	7.94542	7.98699	7.2573	7.53974	7.37164	8.46926	8.67272	8.51808	2610101J03Rik	RIKEN cDNA 2610101J03 gene
1453760_at	31.11	2.19	20.1128	1.5304	42.4398	2.78491	1.54677	1.36419	2.11009	0.724	0.00534	0.000261	5.02857	5.00443	4.83804	4.38943	4.39467	4.19741	5.39726	5.50337	5.31522	Mier1	mesoderm induction early response 1 homolog (Xenopus laevis
1453775_at	16.18	3.09	26.5313	2.08749	65.0236	10.9619	-1.63976	4.01877	2.45082	0.0595	0.000707	0.00452	4.28936	3.75344	3.95319	4.59842	4.82227	4.75906	5.76534	6.00875	6.2534	4921505C17Rik	RIKEN cDNA 4921505C17 gene
1454006_a_at	64.45	11.2	65.9566	3.89706	134.136	3.99526	-1.02338	2.08125	2.03371	0.0884	0.0164	0.000346	6.23069	6.03305	5.72179	5.97418	6.13615	6.01505	7.10986	7.06763	7.0239	Ubxd6	UBX domain containing 6
1454021_a_at	626.06	50.9	285.91	24.9749	613.171	53.9774	2.18971	-1.02102	2.14463	0.608	0.78	0.000461	9.33791	9.37293	9.14976	8.28943	8.13592	8.04202	9.10571	9.32548	9.33765	Exosc10	exosome component 10
1454036_a_at	295.85	22.27	239.519	17.3718	512.988	47.6189	1.23518	1.73395	2.14174	0.924	0.00177	0.000546	8.20498	8.31513	8.09788	7.77906	7.97633	7.9488	8.84172	9.09846	9.05529	Usp15	ubiquitin specific peptidase 15
1454046_x_at	216.17	19.41	126.106	9.10472	263.114	28.5535	1.7142	1.21716	2.08646	0.511	0.0776	0.00121	7.59816	7.82635	7.83148	6.93122	6.90378	7.09312	7.88284	8.19447	8.0244	4933424M23Rik; LOC260345	RIKEN cDNA 4933424M23 gene; silencer-associated factor (Saf) pseudogene
1454120_a_at	114.76	17.4	67.7037	6.85764	154.342	22.9967	1.69503	1.34491	2.27967	0.978	0.0746	0.00291	7.07388	6.73724	6.68462	5.98301	6.24033	6.00584	7.00438	7.42782	7.34387	Pcgf6	polycomb group ring finger 6
1454138_a_at	73.48	8.99	4.86694	0.443497	29.193	3.66343	15.0978	-2.51704	5.99822	0.956	0.000863	8.06e-05	6.36396	6.20339	6.00875	2.37151	2.34124	2.12387	5.01526	4.91012	4.65372	Stk31	serine threonine kinase 31
1454197_a_at	125.08	6.59	107.096	8.59611	282.556	31.6705	1.16792	2.259	2.63834	0.361	0.00214	0.000521	7.02803	6.98852	6.87949	6.82394	6.60412	6.79064	7.94478	8.25415	8.20929	D19Ertd678e	DNA segment, Chr 19, ERATO Doi 678, expressed
1454215_at	214.43	15.32	11.7654	1.49502	73.7907	5.46963	18.2255	-2.90592	6.27184	0.14	6.05e-05	0.000105	7.82448	7.62386	7.77717	3.46621	3.42773	3.75313	6.29724	6.22624	6.08456	2410007B07Rik	RIKEN cDNA 2410007B07 gene
1454606_at	125.28	8.23	210.541	11.7667	516.26	59.8385	-1.68056	4.12085	2.45207	0.704	0.000283	0.00172	7.03443	6.85638	7.01	7.6415	7.70675	7.80114	8.81324	9.05801	9.1445	4933426M11Rik	RIKEN cDNA 4933426M11 gene
1454609_x_at	1373.45	54.56	327.707	32.6736	756.15	93.4221	4.19109	-1.81637	2.3074	0.444	0.00864	0.00099	10.399	10.4876	10.3819	8.21565	8.33812	8.50078	9.73525	9.37882	9.55149	6430527G18Rik	RIKEN cDNA 6430527G18 gene
1454654_at	91.45	6.41	88.016	7.78369	222.431	25.9639	1.03902	2.43227	2.52717	0.337	0.00124	0.000693	6.62371	6.43064	6.48344	6.33533	6.44416	6.58839	7.58852	7.89747	7.88497	Dirc2; LOC547255	disrupted in renal carcinoma 2 (human); similar to Disrupted in renal carcinoma 2
1454663_at	349.32	9.36	451.737	11.2702	1818.63	181.469	-1.29319	5.2062	4.02586	0.103	0.000696	0.00109	8.4923	8.42791	8.42398	8.77765	8.8344	8.84506	10.6523	10.9166	10.902	Eif5	eukaryotic translation initiation factor 5
1454664_a_at	1426.81	112.93	1636.91	33.2051	4410.41	468.567	-1.14725	3.0911	2.69435	0.337	0.000249	0.0032	10.5976	10.3742	10.4551	10.6436	10.6861	10.7	11.9179	12.1957	12.1894	Eif5	eukaryotic translation initiation factor 5
1454703_x_at	267.02	18.02	78.109	16.2803	177.545	15.2633	3.41856	-1.50396	2.27304	0.859	0.00356	0.00924	7.95042	8.08193	8.14337	6.08906	6.116	6.59832	7.34221	7.5909	7.4723	Rnu22	RNA, U22 small nucleolar
1454763_at	94.52	5.22	155.176	5.59005	449.775	74.6729	-1.64173	4.75851	2.89848	0.213	0.00211	0.00719	6.47057	6.62528	6.58744	7.25265	7.2425	7.3363	8.50782	8.96675	8.92178	Ankrd17	ankyrin repeat domain 17
1454764_s_at	624.49	50.64	350.388	24.2326	878.634	51.4827	1.78228	1.40696	2.5076	0.196	0.00587	6.89e-05	9.33256	9.37041	9.14683	8.56252	8.40968	8.37948	9.83306	9.67834	9.82089	Slc38a1	solute carrier family 38, member 1
1454817_at	437.26	14.49	343.838	27.7777	736.761	77.4748	1.2717	1.68495	2.14276	0.588	0.00869	0.000815	8.78759	8.81016	8.71774	8.28943	8.51791	8.45977	9.35836	9.66346	9.53716	Wdr50	WD repeat domain 50
1454824_s_at	80.46	14.35	20.0858	1.77505	45.7848	4.42809	4.00582	-1.75735	2.27947	0.0672	0.0197	0.000436	6.40477	6.52651	6.0103	4.3985	4.17283	4.40128	5.51435	5.65108	5.37142	Mtus1	mitochondrial tumor suppressor 1
1454826_at	376.1	13.77	142.699	3.04753	370.009	46.3668	2.63561	-1.01646	2.59292	0.227	0.805	0.00508	8.50135	8.60704	8.55459	7.139	7.19198	7.13887	8.31959	8.68162	8.5696	Zbtb11	zinc finger and BTB domain containing 11
1454841_at	101.78	7.92	44.7042	2.45218	148.271	22.037	2.27674	1.45678	3.31671	0.194	0.0345	0.00253	6.70873	6.75364	6.53666	5.46997	5.40821	5.56452	6.95159	7.37927	7.27192	4921511H13Rik	RIKEN cDNA 4921511H13 gene
1454876_at	79.34	4.73	30.0372	2.16237	79.9341	8.39065	2.64139	1.00749	2.66117	0.516	0.95	0.000447	6.40608	6.26182	6.25707	4.84848	5.02388	4.8464	6.14352	6.44424	6.35808	Rab23	RAB23, member RAS oncogene family
1454900_s_at	675.59	22.03	551.92	46.0288	1179.95	191.787	1.22407	1.74654	2.13789	0.636	0.0274	0.00723	9.38761	9.45108	9.35981	9.06401	9.01281	9.23832	9.90879	10.2981	10.3658	Phr1	pam, highwire, rpm 1
1454938_at	59.4	5	96.561	4.2948	211.697	4.97735	-1.62561	3.56392	2.19236	0.208	0.000657	9.49e-05	5.84036	6.0248	5.80239	6.66211	6.57808	6.53709	7.74244	7.74803	7.68629	Snx13	sorting nexin 13
1454942_at	661.39	51.45	41.2729	4.27777	176.602	27.9334	16.0248	-3.74508	4.27889	0.294	0.00136	0.000609	9.43598	9.42944	9.23366	5.26146	5.2956	5.52932	7.17847	7.62509	7.55102	Niban	niban protein
1454948_at	1022.32	200.25	343.923	12.6933	731.127	43.8676	2.97253	-1.39828	2.12584	0.987	0.0895	0.000196	9.94117	10.2753	9.72211	8.36344	8.46145	8.45095	9.41048	9.56644	9.55969	Usp7	ubiquitin specific peptidase 7
1454961_at	280.31	11.56	165.5	10.4041	409.79	32.1614	1.69371	1.46192	2.47607	0.345	0.00546	0.000148	8.14475	8.18124	8.06412	7.43921	7.26446	7.40258	8.74856	8.54191	8.73657	Synj1	synaptojanin 1
1454963_at	196.42	3.26	119.645	7.24105	276.29	13.096	1.64169	1.40663	2.30925	0.824	0.00299	7.34e-05	7.62818	7.6346	7.59015	6.98178	6.8073	6.91344	8.09592	8.04847	8.1825	E430028B21Rik	RIKEN cDNA E430028B21 gene
1454965_at	8.96	1.78	18.5606	0.956562	149.31	45.3139	-2.07149	16.6641	8.04449	0.337	0.000478	0.00639	3.41647	3.18237	2.83417	4.27091	4.23993	4.12777	6.71349	7.61115	7.20427	D430039N05Rik	RIKEN cDNA D430039N05 gene
1454982_at	224.61	5.93	88.7234	12.5501	297.561	74.4195	2.53158	1.32479	3.3538	0.791	0.244	0.00706	7.77047	7.84631	7.81601	6.68584	6.39208	6.308	7.72759	8.43801	8.38336	Arfgef2	ADP-ribosylation factor guanine nucleotide-exchange factor 2 (brefeldin A-inhibited)
1454991_at	1904.78	108.78	259.959	16.9927	820.813	118.22	7.32724	-2.3206	3.15747	0.507	0.00505	0.00196	10.9159	10.9639	10.8017	8.12297	7.94097	7.99641	9.41963	9.81267	9.77856	Slc7a1	solute carrier family 7 (cationic amino acid transporter, y+ system), member 1
1454992_at	1194.23	134.61	186.046	5.96612	536.335	56.2607	6.41901	-2.22665	2.88281	0.83	0.000941	0.00186	10.2459	10.3638	10.0372	7.5317	7.49702	7.58834	8.88073	9.15061	9.15303	Slc7a1	solute carrier family 7 (cationic amino acid transporter, y+ system), member 1
1455063_at	76.98	7.83	20.0541	1.62275	46.2189	4.36916	3.83862	-1.66555	2.30471	0.382	0.0035	0.000382	6.37354	6.3205	6.08966	4.18461	4.39865	4.38445	5.64641	5.55727	5.37437	AW061290	expressed sequence AW061290
1455065_x_at	1142.17	81.39	180.807	9.96584	580.684	31.2077	6.31708	-1.96694	3.21163	0.11	0.000271	1.25e-05	10.1146	10.2703	10.0807	7.45695	7.58715	7.44652	9.0913	9.2404	9.20889	LOC231914	similar to mKIAA0060 protein
1455073_at	85.2	10.86	14.2945	1.82684	38.5409	4.08367	5.96033	-2.21064	2.6962	0.0861	0.00125	0.000595	6.60295	6.36359	6.24899	3.64215	4.01243	3.83389	5.43196	5.2096	5.14767	Cdadc1	cytidine and dCMP deaminase domain containing 1
1455102_at	272.38	19.07	199.926	7.86312	695.445	57.2945	1.36241	2.55322	3.47852	0.605	0.000137	0.000224	8.20132	8.03835	8.02183	7.64477	7.69826	7.58469	9.32084	9.4363	9.55845	D330037H05Rik	RIKEN cDNA D330037H05 gene
1455113_at	137.82	9.46	37.7926	4.69976	80.5173	9.31655	3.64674	-1.71168	2.1305	0.499	0.00441	0.00166	7.21514	7.06656	7.03163	5.02348	5.29632	5.37701	6.28422	6.50545	6.18514	Armc8	armadillo repeat containing 8
1455121_at	21.96	1.25	36.7134	2.22511	75.6791	4.14636	-1.67183	3.44623	2.06135	0.897	1.14e-05	0.000113	4.4858	4.361	4.5187	5.10674	5.20071	5.28193	6.17689	6.32774	6.21657	A630025C20Rik	RIKEN cDNA A630025C20 gene
1455130_at	24.96	3.32	54.669	5.02522	154.016	17.3377	-2.19026	6.1705	2.81724	0.894	6.53e-05	0.000366	4.62753	4.82715	4.44404	5.65502	5.91174	5.73922	7.06887	7.38106	7.33176	5830435K17Rik	RIKEN cDNA 5830435K17 gene
1455144_s_at	200.35	8.91	41.159	5.87068	138.888	27.7462	4.86771	-1.44253	3.37443	0.324	0.0723	0.00152	7.71842	7.61419	7.60372	5.24276	5.58307	5.23557	6.84509	7.4035	7.04864	AU040829	expressed sequence AU040829
1455156_at	53.2	5.68	53.1608	6.94731	153.005	10.489	1.00074	2.87604	2.87816	0.88	0.000313	0.00118	5.90111	5.63934	5.64403	5.74272	5.52446	5.90466	7.18741	7.36661	7.21167	Strn	striatin, calmodulin binding protein
1455187_at	39.96	4.24	28.0584	1.90804	90.083	9.50129	1.42417	2.25433	3.21056	0.363	0.000673	0.000218	5.47395	5.17073	5.3005	4.91549	4.72693	4.78209	6.37614	6.43114	6.65671	Zbtb40	zinc finger and BTB domain containing 40
1455222_a_at	484.77	10.29	340.757	3.90053	811.429	65.8515	1.42263	1.67384	2.38126	0.288	0.00577	0.00256	8.92203	8.88978	8.95104	8.39347	8.42339	8.42075	9.53266	9.68429	9.76635	Ubp1	upstream binding protein 1
1455240_x_at	9.05	2.83	5.10902	0.483176	13.5391	1.28907	1.77138	1.49603	2.65003	0.282	0.145	0.000218	2.59585	3.23819	3.54362	2.22529	2.49319	2.32792	3.71175	3.90591	3.64675	---	PREDICTED: hypothetical protein XP_358746 [Mus musculus], mRNA sequence
1455252_at	163.8	18.8	105.115	2.40557	252.998	29.371	1.55829	1.54456	2.40686	0.796	0.0103	0.00472	7.51112	7.3589	7.17821	6.695	6.75341	6.69833	7.79474	8.13178	8.0026	---	---
1455271_at	28.68	0.97	29.4131	2.63766	71.8104	12.6088	-1.02556	2.50385	2.44144	0.913	0.00941	0.00388	4.87972	4.7862	4.85794	4.92289	4.97574	4.72456	6.0816	6.42552	5.9484	1810020C19Rik	RIKEN cDNA 1810020C19 gene, mRNA (cDNA clone MGC:25757 IMAGE:3993214)
1455295_at	93.32	7.67	56.5913	9.19844	114.728	16.6198	1.64902	1.22941	2.02731	0.956	0.134	0.00493	6.47574	6.67487	6.47211	6.07008	5.69905	5.66216	6.57914	6.97459	6.94024	BC031853	cDNA sequence BC031853
1455314_at	136.91	9.94	358.215	27.543	741.484	86.3966	-2.61642	5.41585	2.06994	0.401	0.000115	0.00172	7.19065	6.98122	7.11158	8.59544	8.37438	8.47572	9.55171	9.34637	9.68478	Lpp	LIM domain containing preferred translocation partner in lipoma
1455317_at	403.38	5.21	167.516	2.92448	609.654	53.8835	2.408	1.51136	3.63937	0.815	0.0142	0.00114	8.67612	8.65207	8.63956	7.3998	7.35896	7.40528	9.10497	9.28097	9.35807	Epc2	enhancer of polycomb homolog 2 (Drosophila)
1455323_at	113	12.63	48.4522	3.11153	101.6	17.1197	2.3322	-1.1122	2.09692	0.202	0.391	0.00863	6.97239	6.82167	6.64851	5.53108	5.55784	5.70072	6.47943	6.92051	6.56123	MGI:1927369	RB-associated KRAB repressor
1455324_at	41.93	4.45	37.9139	2.07673	136.072	35.2179	1.10593	3.24523	3.58899	0.996	0.00688	0.00964	5.55546	5.31841	5.27987	5.3297	5.2228	5.17719	6.8438	7.46537	6.86575	LOC433022	hypothetical LOC433022
1455368_at	60.08	9.06	31.9871	4.14208	71.57	7.35365	1.87826	1.19124	2.23746	0.445	0.177	0.00121	5.90127	6.1147	5.67764	5.19582	4.93398	4.84502	5.98364	6.212	6.27241	Zdhhc3	zinc finger, DHHC domain containing 3
1455387_at	529.86	42.9	281.832	17.7956	571.231	7.42711	1.88006	1.07808	2.02685	0.777	0.231	0.0018	8.97192	8.98918	9.17808	8.23875	8.06955	8.10213	9.14077	9.1549	9.17788	1110001M19Rik	RIKEN cDNA 1110001M19 gene
1455399_at	13.18	3.98	29.0963	4.04161	89.8931	8.4474	-2.20761	6.82042	3.0895	0.852	0.00371	0.000536	3.47397	3.41321	4.15129	4.70113	4.78685	5.07346	6.48059	6.35328	6.62383	Cnksr1	connector enhancer of kinase suppressor of Ras 1
1455412_at	24.28	5.44	22.6449	2.66258	47.5798	6.73291	1.07221	1.95963	2.10113	0.595	0.0176	0.00264	4.228	4.61392	4.88805	4.64144	4.30264	4.53867	5.34699	5.75907	5.5814	---	---
1455425_at	1718.24	91.07	91.1012	12.8274	231.735	24.2995	18.8608	-7.41469	2.54371	0.733	7.64e-05	0.0014	10.7602	10.8139	10.662	6.25422	6.60749	6.63605	8.02097	7.75715	7.77557	BB001228	expressed sequence BB001228
1455450_at	178.24	4.49	51.9473	2.92923	169.565	19.4772	3.43117	-1.05116	3.26417	0.566	0.511	0.000704	7.46065	7.51884	7.45263	5.60971	5.71062	5.77197	7.2116	7.54207	7.44377	---	---
1455476_a_at	169.02	22.25	87.6263	4.31723	327.224	71.1755	1.92887	1.93601	3.73431	0.152	0.0201	0.00774	7.49908	7.51418	7.16337	6.48405	6.36958	6.50268	7.96892	8.61168	8.40919	Gse1	genetic suppressor element 1
1455478_at	106.72	18.27	71.691	4.16103	147.388	8.84427	1.48861	1.38107	2.05588	0.491	0.0647	0.000111	6.70367	6.97842	6.48891	6.25707	6.10843	6.12089	7.16595	7.29916	7.14022	Ppfia1	protein tyrosine phosphatase, receptor type, f polypeptide (PTPRF), interacting protein, alpha 1
1455487_at	94.74	7.97	60.2843	3.85951	187.353	34.3472	1.57155	1.97755	3.10782	0.686	0.012	0.00442	6.5858	6.67199	6.42953	5.93565	5.80856	5.99091	7.27771	7.80425	7.51861	2600014M03Rik	RIKEN cDNA 2600014M03 gene
1455504_a_at	4483.1	114.06	471.137	26.2421	1329.77	78.7358	9.51548	-3.37134	2.82246	0.794	0.000142	2.68e-05	12.1469	12.1555	12.0876	8.80295	8.87022	8.9624	10.4395	10.4097	10.2765	Mkrn1	makorin, ring finger protein, 1
1455574_at	171.7	2.34	128.08	7.73707	269.016	31.9836	1.34057	1.56678	2.10038	0.263	0.0237	0.00293	7.4024	7.44122	7.42735	7.02663	6.90029	7.07041	7.85862	8.16215	8.17239	9430023P16Rik	RIKEN cDNA 9430023P16 gene
1455643_s_at	797.54	56.99	447.845	35.7386	1388.8	215.68	1.78084	1.74135	3.10106	0.959	0.0154	0.00188	9.64209	9.73771	9.53103	8.79601	8.69315	8.92227	10.1694	10.6194	10.4935	AW550801	expressed sequence AW550801
1455657_at	20.44	2.79	25.0618	2.70038	197.694	29.246	-1.22611	9.67193	7.88828	0.426	5.06e-05	0.000108	4.2433	4.56427	4.22679	4.51945	4.59401	4.81249	7.36237	7.78049	7.70505	2610207I05Rik	RIKEN cDNA 2610207I05 gene
1455671_at	102.83	5.7	59.4861	4.9797	135.665	11.4653	1.72864	1.31931	2.28062	0.815	0.0136	0.000284	6.6682	6.76835	6.61139	6.01059	5.89421	5.7685	6.94853	7.19271	7.10002	Commd8	COMM domain containing 8
1455684_at	78.8	4.78	43.8924	7.00714	178.559	36.6834	1.7953	2.26598	4.06811	0.414	0.0162	0.00114	6.38232	6.20688	6.30556	5.35054	5.28401	5.69804	7.13562	7.50162	7.74037	Map3k9	mitogen-activated protein kinase kinase kinase 9
1455723_at	208.17	5.09	111.471	4.23164	278.748	41.4343	1.86748	1.33904	2.50063	0.616	0.0831	0.00683	7.67221	7.7403	7.69156	6.82341	6.7366	6.83946	7.85769	8.27972	8.1973	D1Ertd448e	DNA segment, Chr 1, ERATO Doi 448, expressed
1455738_at	96.61	10.97	92.5534	4.09685	224.025	35.2925	1.04383	2.31886	2.42049	0.991	0.00268	0.0075	6.71017	6.65814	6.39442	6.55463	6.45826	6.58088	7.54488	8.00512	7.83558	AI851076	expressed sequence AI851076
1455759_a_at	83.79	10.44	39.499	2.24301	97.2323	7.7851	2.12132	1.16043	2.46164	0.476	0.161	0.000213	6.22038	6.57179	6.35179	5.38912	5.22762	5.28988	6.46351	6.67269	6.66433	Ankhd1	ankyrin repeat and KH domain containing 1
1455885_at	22.16	3.42	10.3802	1.39411	53.6797	8.99232	2.13484	2.42237	5.17137	0.969	0.00306	0.000287	4.59073	4.59536	4.18699	3.1404	3.43644	3.52316	5.45429	5.80004	5.94201	6530401C20Rik	RIKEN cDNA 6530401C20 gene
1455964_at	84.96	7.28	37.0078	2.91415	83.2984	9.41667	2.29573	-1.01995	2.25083	0.172	0.808	0.00083	6.49599	6.45876	6.26029	5.07538	5.29497	5.24973	6.54918	6.23337	6.34002	Crk7	CDC2-related kinase 7
1456014_s_at	40.6	4.99	15.7952	3.93889	43.2836	8.37411	2.5704	1.0661	2.7403	0.593	0.682	0.00844	5.53051	5.19688	5.2819	3.49147	4.17702	4.17392	5.30826	5.72424	5.22355	BC032204	cDNA sequence BC032204
1456021_at	78.89	16.59	43.1695	1.852	110.424	14.2299	1.82745	1.39973	2.55793	0.834	0.0998	0.00327	6.46664	6.4676	5.90058	5.40126	5.50145	5.39049	6.59327	6.77782	6.96565	Atf6	activating transcription factor 6
1456026_at	68.49	1.38	79.449	5.84694	196.136	35.6942	-1.16001	2.86371	2.4687	0.802	0.0106	0.00818	6.11802	6.06423	6.11088	6.32428	6.19557	6.40812	7.27882	7.79007	7.72645	8030451K01Rik	RIKEN cDNA 8030451K01 gene
1456033_at	8.09	1.3	7.66041	1.56487	51.7671	18.8446	1.05608	6.3989	6.75774	0.047	0.00851	0.00568	2.78461	2.98003	3.24415	3.20335	2.60445	2.94274	4.97264	5.78974	6.09976	Tbx4	T-box 4
1456036_x_at	97.88	3.24	210.324	29.9308	648.022	63.812	-2.14879	6.62058	3.08107	0.317	0.00033	0.000789	6.66559	6.59746	6.57426	7.46002	7.85451	7.80386	9.37348	9.17483	9.45701	Gsto1	glutathione S-transferase omega 1
1456054_a_at	961.62	51.69	545.843	6.57535	1113.63	99.7257	1.76171	1.15808	2.0402	0.793	0.0891	0.0047	9.87004	9.99595	9.85788	9.07591	9.09043	9.11048	9.98373	10.1247	10.2431	Pum1	pumilio 1 (Drosophila)
1456056_a_at	1096.88	37.79	794.847	45.2624	2614.87	309.838	1.37999	2.38392	3.28978	0.312	0.00417	0.000898	10.1544	10.0608	10.0807	9.72641	9.58604	9.58657	11.1413	11.4322	11.4628	D6Wsu116e	DNA segment, Chr 6, Wayne State University 116, expressed
1456080_a_at	415.91	17.09	418.729	36.3824	961.106	14.0784	-1.00678	2.31085	2.2953	0.0928	0.000224	0.00303	8.75988	8.64156	8.69652	8.81551	8.73669	8.56628	9.90539	9.88904	9.93091	Tde1	tumor differentially expressed 1
1456094_at	63.29	3.39	53.7485	3.02474	109.113	18.0024	1.17752	1.72402	2.03007	0.474	0.0197	0.00992	5.91838	6.06708	5.96184	5.79921	5.65142	5.78915	6.66874	7.01828	6.58448	Usp36	ubiquitin specific peptidase 36
1456103_at	134.8	13.83	21.3934	2.97745	53.5967	7.22218	6.30101	-2.51508	2.50529	0.417	0.00111	0.00122	6.90436	7.19982	7.10423	4.26534	4.63165	4.33343	5.80905	5.889	5.50664	Pml	promyelocytic leukemia
1456112_at	530.23	48.97	474.739	70.9527	984.297	59.8353	1.11689	1.85636	2.07334	0.613	0.00142	0.00666	9.11449	9.13574	8.88837	9.09428	8.8855	8.66073	9.95053	9.84868	10.0243	Tpr	translocated promoter region
1456179_at	386.72	24.42	62.9321	6.47664	143.818	15.1213	6.14503	-2.68896	2.28528	0.587	0.000525	0.000672	8.65856	8.48701	8.63393	5.99895	6.10512	5.80749	7.2956	6.99282	7.1995	AU019176	expressed sequence AU019176
1456200_at	263.03	18.29	106.548	8.40062	223.957	29.6873	2.46864	-1.17447	2.10192	0.302	0.16	0.00301	8.08871	8.10265	7.91867	6.60758	6.75487	6.83453	7.5796	7.96165	7.85361	Ipmk	inositol polyphosphate multikinase
1456225_x_at	883.15	35.6	82.4497	2.70608	534.818	97.3968	10.7114	-1.65131	6.4866	0.887	0.0387	0.00284	9.83919	9.79462	9.72335	6.36385	6.31814	6.41278	8.73143	9.25465	9.15123	Trib3	tribbles homolog 3 (Drosophila)
1456341_a_at	765.67	98.03	134.654	12.2948	556.748	74.669	5.68622	-1.37525	4.13467	0.616	0.0441	0.000285	9.70349	9.66166	9.35162	7.21767	6.99149	6.9985	8.90541	9.29588	9.13491	Klf9	Kruppel-like factor 9
1456350_at	16.47	0.99	16.0251	2.81791	33.3303	5.42633	1.02776	2.0237	2.07988	0.195	0.0122	0.00734	3.94726	4.11979	4.05413	3.68637	4.07887	4.19398	4.76216	5.21905	5.15412	Zfp451	zinc finger protein 451
1456388_at	201.48	4.81	116.594	4.72117	282.52	40.0109	1.72804	1.40222	2.4231	0.572	0.0518	0.00534	7.6877	7.65614	7.61878	6.867	6.80488	6.92181	8.3417	7.93491	8.1212	Atp11a	ATPase, class VI, type 11A
1456391_at	13.2	3.17	18.6802	1.42849	54.9309	12.9453	-1.41517	4.16143	2.9406	0.848	0.00156	0.00906	3.4956	3.51897	4.0756	4.09903	4.24396	4.31874	5.47579	6.11727	5.66878	Tdrd5	tudor domain containing 5
1456405_at	246.85	33.79	87.2573	5.38228	351.274	17.4603	2.82899	1.42303	4.02573	0.523	0.0324	1.08e-05	7.91492	8.14495	7.75591	6.52306	6.46618	6.3468	8.37486	8.51544	8.47545	Dido1	death inducer-obliterator 1
1456415_at	35.91	7.28	38.6651	4.23433	100.549	3.03204	-1.07672	2.80002	2.6005	0.536	0.0112	0.00233	5.44148	5.14394	4.85387	5.4444	5.18998	5.16782	6.64313	6.61266	6.69816	Zfp451	zinc finger protein 451
1456477_at	194.85	14.37	163.052	14.5602	334.163	43.5182	1.19502	1.71497	2.04943	0.342	0.0074	0.00234	7.53086	7.72337	7.55679	7.47444	7.21657	7.34503	8.18973	8.56569	8.37332	Ccnt1	cyclin T1
1456479_at	186.93	25.25	131.722	22.7795	334.436	34.2704	1.41913	1.7891	2.53896	0.172	0.00524	0.00378	7.56667	7.71934	7.32605	7.16985	6.72024	7.1872	8.22431	8.39557	8.52155	Snx30	sorting nexin family member 30
1456503_at	43.06	4.02	40.695	4.23876	94.4865	16.5283	1.05811	2.1943	2.32182	0.637	0.0051	0.00353	5.47819	5.26682	5.52648	5.16191	5.43081	5.43126	6.36656	6.45289	6.82457	Nup214	nucleoporin 214
1456542_s_at	254.52	10.83	200.924	3.5051	419.165	17.8007	1.26675	1.64688	2.08619	0.337	0.00014	0.000242	8.01505	7.92019	8.03694	7.65383	7.62359	7.67366	8.76911	8.64656	8.71584	Qrsl1	glutaminyl-tRNA synthase (glutamine-hydrolyzing)-like 1
1456620_at	51.26	7.33	29.4642	3.89799	64.3594	6.15676	1.73974	1.25555	2.18432	0.57	0.0908	0.00181	5.67207	5.87566	5.46171	5.04992	4.90201	4.66489	6.12931	6.02867	5.85281	MGC79224	hypothetical LOC432486
1456651_a_at	121.19	17.8	94.385	8.99051	202.071	18.0179	1.284	1.66739	2.14093	0.781	0.0122	0.000567	6.97969	7.08678	6.66409	6.54888	6.69669	6.42285	7.74568	7.50324	7.71536	Tpr	translocated promoter region
1456827_at	38.71	7.58	11.8918	2.03437	27.6947	1.92944	3.25519	-1.39774	2.3289	0.144	0.0885	0.00711	5.54655	4.98581	5.23679	3.62645	3.77166	3.27312	4.84386	4.85287	4.67068	AA987161	expressed sequence AA987161
1456891_at	221.35	7.19	14.0506	4.72087	144.36	38.9349	15.7537	-1.53332	10.2743	0.786	0.11	0.00145	7.84333	7.76276	7.76294	4.12666	4.00178	3.11503	6.67744	7.48576	7.24302	Dennd2c	DENN/MADD domain containing 2C
1456930_at	45.61	6.14	55.3447	8.27994	124.859	26.0353	-1.21343	2.73754	2.25603	0.202	0.0032	0.00631	5.57205	5.65875	5.27518	5.95104	5.52446	5.86148	6.71735	7.27046	6.84498	Camsap1	Calmodulin regulated spectrin-associated protein 1, mRNA (cDNA clone IMAGE:6409796)
1457033_at	37.79	8.33	11.7011	0.437932	484.394	64.1333	3.22961	12.818	41.3973	0.477	0.000193	0.000188	4.95786	5.13677	5.5583	3.51497	3.60957	3.51918	8.69771	8.95449	9.08179	Gm397; XM_486399; LOC545913	gene model 397, (NCBI); Mus musculus sequence XM_486399; similar to Gm397 protein
1457034_at	386.26	44.33	34.2802	5.39441	140.345	9.66214	11.2677	-2.75221	4.09405	0.555	0.00068	0.0012	8.62909	8.73114	8.40042	5.31156	5.09599	4.85428	7.21852	7.02107	7.15197	D14Abb1e	DNA segment, Chr 14, Abbott 1 expressed
1457069_at	87.6	5.02	91.6255	8.39663	285.542	37.9452	-1.04595	3.25961	3.1164	0.507	0.00154	0.000621	6.38171	6.4306	6.54148	6.38422	6.50863	6.64809	7.92293	8.22443	8.29855	Ascc3	activating signal cointegrator 1 complex subunit 3
1457124_at	9.32	0.37	10.1055	0.651198	32.647	3.82829	-1.08428	3.5029	3.23062	0.56	0.00108	0.000429	3.15528	3.24003	3.26546	3.42306	3.34524	3.23688	4.91496	5.21164	4.94094	---	Transcribed locus
1457281_at	427.51	41.64	85.3359	9.4596	172.291	15.9922	5.00973	-2.48133	2.01897	0.743	0.000337	0.0014	8.82993	8.80692	8.56839	6.2195	6.52431	6.4829	7.28989	7.55814	7.42562	4930461P20Rik	RIKEN cDNA 4930461P20 gene
1457314_at	2897.3	87.1	158.785	11.3767	872.445	99.2023	18.2467	-3.3209	5.49452	0.401	0.00177	9.35e-05	11.535	11.514	11.4511	7.37065	7.36815	7.18635	9.91872	9.78062	9.58849	AB211064	cDNA sequence AB211064
1457367_at	64.78	12.95	27.272	3.27168	93.6206	18.5071	2.37533	1.44521	3.43285	0.863	0.0908	0.00161	6.12852	6.21609	5.64522	4.81782	4.90577	4.56288	6.27764	6.83125	6.48237	---	---
1457552_at	16.17	1.93	12.8094	1.31263	26.7314	4.86816	1.26236	1.65315	2.08686	0.511	0.0271	0.00975	4.17644	4.01947	3.83006	3.74729	3.49846	3.77583	4.40226	4.91012	4.85708	Zfp295	zinc finger protein 295
1457635_s_at	16.26	2.42	10.2921	0.708969	48.7598	0.979652	1.57985	2.99876	4.73759	0.905	0.00541	0.000265	4.22149	3.78896	4.02685	3.25908	3.36616	3.45829	5.6136	5.57576	5.63292	Nr3c1	nuclear receptor subfamily 3, group C, member 1
1457666_s_at	9.36	1.13	9.69054	0.871596	146.14	19.3002	-1.03531	15.6132	15.0806	0.113	1.15e-05	1.84e-05	3.06581	3.40519	3.18593	3.36512	3.11983	3.33269	7.03804	7.39224	7.11903	Ifi202b	interferon activated gene 202B
1457707_at	30.92	3.14	21.3071	3.42875	54.7299	9.30966	1.45116	1.77005	2.56862	0.683	0.0154	0.0027	4.95136	4.79532	5.08956	4.50858	4.12025	4.57097	5.95684	5.8531	5.46832	Gm489	gene model 489, (NCBI)
1457716_at	38.16	4.1	45.9865	5.80445	146.824	4.02981	-1.2051	3.8476	3.19277	0.46	0.00114	0.00301	5.11626	5.41542	5.21437	5.58312	5.66001	5.30223	7.15471	7.2332	7.20484	Za20d1	zinc finger, A20 domain containing 1
1457741_at	198.5	4.65	16.9335	4.14217	42.5238	9.1112	11.7223	-4.66797	2.51122	0.763	0.00531	0.00706	7.64827	7.65614	7.59366	4.43685	3.79979	3.92747	5.28343	5.72467	5.15963	---	Transcribed locus
1457814_at	12.32	0.81	6.86908	0.709313	19.2007	3.44773	1.79354	1.5585	2.79524	0.891	0.0455	0.00336	3.54055	3.59706	3.72462	2.76815	2.6299	2.92696	3.93927	4.45772	4.34254	1110014D18Rik	RIKEN cDNA 1110014D18 gene (1110014D18Rik), mRNA
1457945_at	27.58	5.62	14.5167	1.11998	33.144	4.15819	1.89988	1.20174	2.28316	0.763	0.243	0.0014	5.07571	4.71856	4.50398	3.7939	3.7939	3.98276	4.89943	4.98967	5.24088	Eif2s3y	Eukaryotic translation initiation factor 2, subunit 3, structural gene Y-linked (Eif2s3y), mRNA
1458370_at	84.13	14.88	57.6297	7.91355	154.375	20.5612	1.45984	1.83496	2.67874	0.444	0.0121	0.000893	6.59579	6.08121	6.45877	6.05754	5.69076	5.77169	7.03569	7.41319	7.33513	Bmp2k	BMP2 inducible kinase
1458385_at	11.03	1.6	12.8565	3.30363	34.6033	4.94432	-1.16559	3.1372	2.69151	0.495	0.000602	0.00759	3.29915	3.68384	3.37745	4.04652	3.57658	3.33838	5.1124	4.89065	5.30571	Hspa4l	heat shock 70kDa protein 4 like
1458508_at	87.84	19.03	25.4633	4.31172	80.3515	21.1683	3.44967	-1.0932	3.15558	0.542	0.67	0.00697	6.65726	6.04476	6.59366	4.82669	4.35828	4.78145	5.83691	6.62399	6.41384	Matr3	matrin 3
1458518_at	12.41	1.06	17.0077	3.15902	59.8377	10.1356	-1.37048	4.82173	3.51827	0.552	0.00101	0.000997	3.67453	3.72633	3.487	3.87609	3.97594	4.36489	6.00356	6.06818	5.59269	Cpeb2	cytoplasmic polyadenylation element binding protein 2
1458538_at	57.15	4.86	16.6409	2.92249	35.2545	5.66126	3.43432	-1.62107	2.11855	0.971	0.0161	0.00633	5.94152	5.8608	5.69721	3.73018	4.18394	4.20759	4.95365	5.38118	5.04867	Sirt1	Sirtuin 1 ((silent mating type information regulation 2, homolog) 1 (S. cerevisiae), mRNA (cDNA clone IMAGE:3587177)
1458599_at	22.32	0.38	24.8052	5.03322	160.49	22.2879	-1.11134	7.19039	6.47	0.903	0.00146	0.000383	4.4535	4.48578	4.50146	4.91205	4.32864	4.59782	7.11546	7.31822	7.51738	---	---
1458668_at	72.81	14.11	30.5226	2.56509	65.5128	4.74098	2.38544	-1.11139	2.14637	0.273	0.501	0.000303	6.18739	5.8746	6.44112	4.82669	4.8985	5.06022	5.9821	5.9626	6.14904	---	Tumor protein D52 (Tpd52), transcript variant 1, mRNA
1459048_s_at	42.33	8.24	34.592	5.23136	132.291	24.3427	1.22369	3.12523	3.82432	0.973	0.00224	0.000926	5.49075	5.61292	5.04865	4.8531	5.15706	5.29255	6.71094	7.23806	7.14109	Zfp142	zinc finger protein 142
1459666_at	54.26	9.44	28.9847	0.502252	79.2383	12.8054	1.87202	1.46034	2.7338	0.388	0.0569	0.00867	5.44688	5.84564	5.94597	4.88528	4.83816	4.84779	6.03055	6.35283	6.50165	2310001H13Rik	RIKEN cDNA 2310001H13 gene
1459902_at	119.04	30.3	88.6285	4.59751	252.687	18.6858	1.34313	2.12271	2.85108	0.955	0.027	8.9e-05	7.23484	6.86144	6.49531	6.39177	6.54165	6.47178	7.85939	8.00555	8.07065	2700007P21Rik	RIKEN cDNA 2700007P21 gene
1459998_at	113.42	6.45	64.3951	9.44165	157.011	13.9074	1.76131	1.38434	2.43825	0.331	0.0085	0.00248	6.88713	6.85518	6.72964	5.74629	6.08776	6.15971	7.24142	7.19826	7.43348	Zfp407	zinc finger protein 407
1460151_at	56.69	5.54	18.5896	2.20518	40.9915	7.00504	3.04955	-1.38297	2.20508	0.94	0.0531	0.00365	5.81962	5.67978	5.96201	4.03804	4.38097	4.20992	5.1578	5.6128	5.26081	---	---
1460204_at	37.87	3.62	57.3452	4.31287	192.986	47.9684	-1.51426	5.096	3.36533	0.992	0.00363	0.00964	5.106	5.2293	5.38033	5.96152	5.78482	5.77052	7.20092	7.92373	7.56234	Tec	cytoplasmic tyrosine kinase, Dscr28C related (Drosophila)
1460213_at	126.48	27.1	69.4727	3.09234	163.443	18.0044	1.82057	1.29224	2.35262	0.147	0.168	0.00239	7.09183	7.20166	6.58211	6.11025	6.18471	6.05732	7.1574	7.4559	7.42629	Golga4	golgi autoantigen, golgin subfamily a, 4
1460226_at	3310.77	38.01	65.3786	4.00281	351.818	53.1528	50.6399	-9.41046	5.38124	0.655	0.00136	0.000695	11.6746	11.707	11.697	5.92685	6.06418	6.09568	8.68196	8.39811	8.26396	Trap1a	tumor rejection antigen P1A
1460251_at	7.84	0.36	10.9216	0.768039	22.2521	3.52157	-1.39306	2.83828	2.03744	0.704	0.00562	0.00933	2.90342	3.03507	2.96991	3.34132	3.45412	3.54473	4.18496	4.60976	4.59405	Fas	Fas (TNF receptor superfamily member)
1460303_at	52.03	3.28	20.7459	4.93162	131.048	32.9344	2.50797	2.51869	6.31679	0.55	0.0227	0.000901	5.73897	5.59362	5.76553	4.19273	4.13153	4.72375	6.57914	7.32843	7.096	Nr3c1	nuclear receptor subfamily 3, group C, member 1
1460317_s_at	213.89	27.61	68.4966	7.50695	155.798	9.04952	3.12264	-1.37287	2.27453	0.729	0.0403	0.0011	7.82883	7.85904	7.50882	5.99934	6.26982	6.00803	7.18403	7.32167	7.33992	Gna13	guanine nucleotide binding protein, alpha 13
1460401_at	377.59	7.57	206.246	10.4178	418.535	38.6617	1.83078	1.10844	2.0293	0.651	0.204	0.00131	8.59181	8.53503	8.55459	7.60662	7.75079	7.70353	8.55019	8.75618	8.80852	2310050N11Rik	RIKEN cDNA 2310050N11 gene
1460402_at	178.83	12.37	133.486	12.7839	317.304	52.6884	1.33969	1.77433	2.37705	0.943	0.0187	0.00431	7.53885	7.53902	7.36237	7.19141	6.91404	7.06289	8.01173	8.48788	8.3872	Brpf1	bromodomain and PHD finger containing, 1
1460409_at	406.36	28.54	37.747	0.959	159.209	8.83072	10.7653	-2.55237	4.21778	0.842	7.28e-05	6.04e-05	8.58247	8.77575	8.63462	5.24706	5.26941	5.19747	7.37618	7.22172	7.34191	Cpt1a	carnitine palmitoyltransferase 1a, liver
1460464_at	16.35	1.99	21.8514	3.16374	61.0728	6.16072	-1.33648	3.73534	2.79491	0.981	0.000191	0.00116	4.15699	4.0973	3.81684	4.18829	4.58986	4.53867	5.93722	6.06889	5.77646	2700089E24Rik	RIKEN cDNA 2700089E24 gene
1460471_at	2009.06	59.83	38.8951	12.519	150.898	46.603	51.6533	-13.314	3.87962	0.879	0.00375	0.0056	10.9774	10.9263	11.0119	5.19086	4.79336	5.7123	7.6771	6.93112	6.97729	2410146L05Rik	RIKEN cDNA 2410146L05 gene
1460510_a_at	271.5	16.25	293.933	6.48629	745.139	62.8835	-1.08263	2.74453	2.53507	0.451	0.000158	0.00171	7.98529	8.10971	8.1541	8.23532	8.17671	8.1853	9.39976	9.63971	9.5741	1500041J02Rik	RIKEN cDNA 1500041J02 gene
1460556_at	74.54	9.92	100.84	9.45233	346.382	41.1409	-1.35283	4.64693	3.43498	0.718	0.000121	0.000255	6.15091	6.42187	6.06239	6.55568	6.59706	6.8027	8.22341	8.5306	8.53321	---	---
1460562_at	118.81	3.28	68.8152	8.09249	148.684	7.05626	1.72651	1.25145	2.16063	0.958	0.00491	0.00306	6.89475	6.93064	6.85093	6.09335	6.26984	5.93085	7.135	7.25038	7.25964	Eftud1	elongation factor Tu GTP binding domain containing 1
1460584_at	119.36	5.9	39.3838	6.17308	82.2869	12.2615	3.03069	-1.45054	2.08936	0.964	0.0424	0.00498	6.85115	6.97899	6.86384	5.44231	5.01274	5.40554	6.09023	6.48491	6.47836	B430315C20Rik	RIKEN cDNA B430315C20 gene
1460597_at	113.16	4.82	34.468	2.54241	98.2971	2.76828	3.28304	-1.1512	2.85183	0.349	0.0125	0.000514	6.88422	6.81854	6.76147	5.13568	5.19361	4.98425	6.57843	6.65966	6.618	Asxl2	MKIAA1685 protein
1460608_at	6.22	1.07	7.09696	0.992481	19.3757	2.85009	-1.14099	3.11506	2.73014	0.907	0.000953	0.000947	2.54505	2.89231	2.42897	3.03693	2.65452	2.76279	4.49481	4.08967	4.21373	Cacna1b	calcium channel, voltage-dependent, N type, alpha 1B subunit
1460617_s_at	15.4	2.35	16.3864	2.48943	40.3048	6.39991	-1.06405	2.61719	2.45964	0.729	0.00169	0.00185	4.05554	4.07733	3.66565	3.857	4.26345	3.95081	5.18449	5.20398	5.57559	Rab6b	RAB6B, member RAS oncogene family
1460643_at	77.89	12.71	57.5055	7.78165	141.406	26.8759	1.35448	1.81546	2.459	0.795	0.0184	0.00481	6.25878	6.51096	6.04199	5.91216	5.60675	5.9902	6.7888	7.26498	7.3205	Ell	elongation factor RNA polymerase II
1460645_at	1129.6	99.1	411.925	28.5811	829.275	38.4588	2.74225	-1.36215	2.01317	0.917	0.0136	0.00031	10.2341	10.1888	9.99039	8.78468	8.68257	8.58452	9.77006	9.64621	9.66779	Chordc1	cysteine and histidine-rich domain (CHORD)-containing, zinc-binding protein 1
1460651_at	57.89	11.03	34.6673	7.42991	87.9638	15.4538	1.66987	1.5195	2.53737	0.493	0.0549	0.00426	5.49725	5.9961	6.01539	5.42962	4.99177	4.86215	6.18773	6.69731	6.44663	Lat	linker for activation of T cells
1460655_a_at	208.43	10.88	124.927	9.04259	285.128	41.2902	1.66842	1.36798	2.28236	0.873	0.0578	0.00401	7.74274	7.74965	7.6138	7.07997	6.89091	6.91656	7.90456	8.20744	8.32275	Ubp1	upstream binding protein 1
1460695_a_at	222.19	10.11	94.9587	17.355	259.237	42.802	2.33986	1.16674	2.73	0.832	0.28	0.0027	7.75739	7.75705	7.86952	6.73715	6.22923	6.68895	7.7222	8.09459	8.19576	2010111I01Rik	RIKEN cDNA 2010111I01 gene
1460698_a_at	341.55	22.76	73.7643	7.25187	152.779	15.6758	4.63029	-2.23558	2.07118	0.983	0.000666	0.00087	8.41949	8.50735	8.31463	6.04911	6.21721	6.3341	7.41411	7.19813	7.13892	Sec11l3	Sec11-like 3 (S. cerevisiae)
1460732_a_at	28.61	2.85	50.2764	1.46493	101.185	8.70489	-1.7573	3.53671	2.01258	0.635	0.000103	0.00226	4.93076	4.66275	4.90748	5.66979	5.68147	5.60294	6.79106	6.55013	6.63086	Ppl	periplakin
1460740_at	175.67	29.82	30.2826	6.53133	147.07	12.9838	5.80103	-1.19447	4.85658	0.999	0.215	0.00237	7.4083	7.22077	7.70015	4.90152	4.58239	5.20953	7.0782	7.32995	7.18178	Cltb	clathrin, light polypeptide (Lcb)
