# Supplementary material for: Transcriptomic and phenotypic analysis of murine embryonic stem cell derived BMP2+ lineage cells: an insight into mesodermal patterning
Source: Genome Biol. 2007 Sep 4;8(9):R184. doi: 10.1186/gb-2007-8-9-r184 (PMC2375022; doi:10.1186/gb-2007-8-9-r184)
Supplement: Additional data file 19 — Normalized Affymetrix dataset for the probe sets identified to be differentially upregulated in BMP2+ cells compared to control EBs and compared to undifferentiated BMP2 ES cells (intersection of upregulation in BMP2+ cells compared to control EBs (higher than two-fold upregulation, t-test p value < 0.01) and compared to undifferentiated BMP2 ES cells (higher than two-fold upregulation, t-test p value < 0.01)). [file gb-2007-8-9-r184-S19.xls]

## Sheet: upregulated in BMP2 (3 cond.)
Probesets	avg_BMP2undif	stdev_BMP2undif	avg_BMP2contr7d	stdev_BMP2contr7d	avg_BMP2purom7d	stdev_BMP2purom7d	fc_BMP2undiff_vs_BMP2contr7d	fc_BMP2undiff_vs_BMP2puro7d	fc_BMP2contr7d_vs_BMP2purom7d	ttest_BMP2undif_vs_BMP2contr7d	ttest_sc2_BMP2undif_vs_sc2_BMP2purom7d	ttest_BMP2contr7d_vs_BMP2purom7d	BMP2undif_01	BMP2undif_02	BMP2undif_03	BMP2contr7d_01	BMP2contr7d_02	BMP2contr7d_03	BMP2purom7d_01	BMP2purom7d_02	BMP2purom7d_03	symbol	title
1415726_at	190.66	28.17	307.615	14.1751	756.694	83.5469	-1.61342	3.96881	2.45987	7.19e-05	0.000278	0.00204	7.51768	7.79305	7.38307	8.21105	8.24314	8.33773	9.36684	9.65522	9.65018	Ankrd17	ankyrin repeat domain 17
1415749_a_at	372.47	31.56	376.899	10.7773	1437.86	236.464	-1.01189	3.86033	3.81496	1.49e-06	0.00132	0.00462	8.59361	8.62478	8.39382	8.60418	8.52697	8.54179	10.1946	10.6655	10.5675	Rragc	Ras-related GTP binding C
1415845_at	11.54	0.54	9.12906	0.654896	24.4336	3.22844	1.26409	2.1173	2.67647	0.00109	0.00624	0.00167	3.54651	3.45134	3.58435	3.14023	3.30475	3.11917	4.374	4.69369	4.73807	Syt4	synaptotagmin IV
1415892_at	167.01	31.79	164.863	15.5506	382.212	35.9504	1.01302	2.28856	2.31836	0.603	0.00563	0.000443	7.20948	7.67035	7.22217	7.19936	7.45199	7.43068	8.41468	8.63251	8.67427	Sgpl1	sphingosine phosphate lyase 1
1415893_at	24.65	2.15	23.6971	3.98102	69.648	4.64695	1.04021	2.82548	2.93909	1.17e-05	0.000127	0.00282	4.48653	4.73848	4.63507	4.81965	4.46184	4.37955	6.00645	6.18024	6.17275	Sgpl1	sphingosine phosphate lyase 1
1415940_at	120.82	4.26	116.454	10.3758	866.895	209.169	1.03749	7.1751	7.44412	1.11e-05	0.00489	0.00239	6.86822	6.96933	6.91077	6.96744	6.71377	6.89787	9.33121	10.0486	9.80969	Zfand2a	zinc finger, AN1-type domain 2A
1415941_s_at	57.53	4.84	58.0307	4.83139	435.216	94.9383	-1.0087	7.56503	7.49976	4.89e-06	0.00186	0.00191	5.95735	5.85773	5.71368	5.72602	5.87342	5.96666	8.35799	8.87215	8.99143	Zfand2a	zinc finger, AN1-type domain 2A
1415981_at	180.4	14.53	239.923	8.4021	519.179	37.7268	-1.32995	2.87793	2.16394	0.00095	7.37e-05	0.000678	7.41029	7.62219	7.44348	7.96362	7.87673	7.8772	8.89757	9.0531	9.1018	5031400M07Rik	RIKEN cDNA 5031400M07 gene
1415982_at	101.87	9.46	117.261	9.37229	252.577	37.1066	-1.15109	2.47941	2.15397	1.94e-05	0.00221	0.00437	6.62371	6.81407	6.5617	6.94014	6.93718	6.7339	7.72105	8.04673	8.14114	5031400M07Rik	RIKEN cDNA 5031400M07 gene
1416019_at	42.94	7.71	46.4698	3.87153	96.9495	10.3699	-1.0822	2.25779	2.08629	0.000404	0.00575	0.000867	5.64515	5.46017	5.11867	5.39642	5.63044	5.57751	6.55047	6.76217	6.46874	Dr1	down-regulator of transcription 1
1416023_at	1665.58	51.73	1268.27	70.8869	3803.27	338.144	1.31327	2.28345	2.99878	1.99e-05	0.00172	0.000191	10.7223	10.7322	10.6495	10.2207	10.3189	10.3818	12.0057	11.7491	11.9127	Fabp3	fatty acid binding protein 3, muscle and heart
1416064_a_at	2851.56	228.61	3922.86	53.3165	9204.46	884.685	-1.37569	3.22787	2.34637	2.48e-05	0.000117	0.00386	11.4621	11.5952	11.3661	11.9272	11.9601	11.9255	13.0051	13.2073	13.2783	Hspa5	heat shock 70kD protein 5 (glucose-regulated protein)
1416067_at	785.77	62.36	796.799	12.0916	5558.39	945.285	-1.01404	7.07381	6.9759	0.00275	0.000627	0.00256	9.59053	9.51599	9.73844	9.61363	9.6563	9.64395	12.1532	12.651	12.4738	Ifrd1	interferon-related developmental regulator 1
1416084_at	196.73	11.92	247.754	19.3348	497.258	41.8526	-1.25936	2.52762	2.00707	7.68e-05	0.000221	0.000506	7.57354	7.56399	7.7175	8.06689	7.93912	7.84355	8.81507	9.05239	8.99559	Za20d2	zinc finger, A20 domain containing 2
1416085_s_at	895.37	88.58	1206.92	50.6747	2658.8	190.047	-1.34795	2.9695	2.20296	1.58e-05	0.000158	0.000355	9.96215	9.71274	9.73048	10.2999	10.1799	10.229	11.2544	11.4517	11.416	Za20d2	zinc finger, A20 domain containing 2
1416271_at	97.6	9.99	519.044	17.4224	1291.77	60.654	-5.31807	13.2354	2.48875	0.00254	6.85e-05	2.69e-05	6.72309	6.65441	6.43329	9.07086	9.01131	8.97535	10.3514	10.2587	10.3921	Perp	PERP, TP53 apoptosis effector
1416343_a_at	92.39	4.32	138.101	6.26991	387.3	28.3881	-1.49476	4.19201	2.80447	0.0614	3.78e-05	0.000124	6.60391	6.47665	6.50529	7.05224	7.09378	7.17977	8.49004	8.70143	8.5927	Lamp2	lysosomal membrane glycoprotein 2
1416344_at	247.34	16.42	270.477	31.8789	1038.09	162.916	-1.09355	4.197	3.83798	0.00129	0.00155	0.000541	7.93874	8.04802	7.85798	8.21643	7.8783	8.1226	9.73552	10.1767	10.109	Lamp2	lysosomal membrane glycoprotein 2
1416387_at	324.12	39.3	295.633	13.2363	681.699	65.6414	1.09636	2.10323	2.3059	0.00135	0.00163	0.00125	8.44239	8.4335	8.12286	8.27583	8.14881	8.19547	9.25833	9.53709	9.42996	Pip5k2c	phosphatidylinositol-4-phosphate 5-kinase, type II, gamma
1416408_at	62.44	5.09	59.7149	6.3743	142.784	15.6402	1.04564	2.28673	2.39109	2.1e-05	0.000848	0.000628	5.88114	6.0933	5.9094	6.06488	5.77875	5.84048	6.96443	7.26498	7.22555	Acox1	acyl-Coenzyme A oxidase 1, palmitoyl
1416455_a_at	26.16	2.93	945.128	89.2848	3287.34	213.107	-36.1287	125.663	3.4782	0.000132	3.82e-06	0.000132	4.65207	4.57676	4.88069	9.72521	9.91998	9.99468	11.6152	11.6411	11.786	Cryab	crystallin, alpha B
1416459_at	24.53	5.77	56.4229	4.13417	129.613	7.80392	-2.30016	5.28387	2.29718	0.0101	0.00371	0.00013	4.40342	4.96357	4.40859	5.93433	5.77144	5.7413	7.11464	6.97552	6.95893	Arf2	ADP-ribosylation factor 2
1416531_at	181.53	10.34	384.374	23.6652	1094.99	199.969	-2.11741	6.03198	2.84875	0.146	0.00191	0.00644	7.41335	7.57704	7.51714	8.50875	8.56392	8.68103	9.78328	10.319	10.1375	Gsto1	glutathione S-transferase omega 1
1416738_at	77.76	7.42	75.174	2.06836	196.32	21.4537	1.0344	2.52469	2.61154	0.00166	0.000434	0.00282	6.38572	6.32627	6.11734	6.23974	6.26708	6.18857	7.44819	7.76509	7.62053	Brap	BRCA1 associated protein
1416856_at	906.71	28.77	832.198	19.7059	2251.04	302.897	1.08954	2.48264	2.70493	5.6e-05	0.00587	0.00554	9.87194	9.81911	9.78101	9.73817	9.67201	9.69136	10.8959	11.2706	11.215	3230401D17Rik	RIKEN cDNA 3230401D17 gene
1416861_at	115.51	13.62	229.494	8.39681	516.211	71.6023	-1.98679	4.46897	2.24934	0.00218	0.000187	0.00728	6.92297	6.96846	6.643	7.78096	7.8808	7.86323	8.77352	9.17427	9.05875	Stam	signal transducing adaptor molecule (SH3 domain and ITAM motif) 1
1416904_at	88.2	16.29	117.139	7.99948	235.821	34.1899	-1.3281	2.67371	2.01318	0.488	0.00209	0.00682	6.37037	6.7351	6.23552	6.9131	6.94128	6.75494	7.62145	7.96261	8.02842	Mbnl1	muscleblind-like 1 (Drosophila)
1416926_at	975.67	60.43	944.444	75.231	2547.5	230.96	1.03306	2.61103	2.69735	0.000134	0.000265	0.000171	9.98142	9.98046	9.82319	9.77129	9.99944	9.87014	11.161	11.4177	11.3537	Trp53inp1	transformation related protein 53 inducible nuclear protein 1
1416927_at	77.38	8.38	75.9677	5.8984	187.358	19.3171	1.01859	2.42127	2.46628	0.0175	0.000544	0.000354	6.3955	6.32097	6.08792	6.3392	6.27573	6.11813	7.43939	7.48434	7.71037	Trp53inp1	transformation related protein 53 inducible nuclear protein 1
1416953_at	141.85	18.98	646.459	21.5594	2052.03	52.2274	-4.55735	14.4662	3.17425	0.00331	0.000585	2.3e-06	7.1568	7.32545	6.93626	9.38626	9.33068	9.2907	11.0235	10.9598	11.0243	Ctgf	connective tissue growth factor
1416974_at	84.74	5.91	113.566	6.67722	235.381	38.8363	-1.34017	2.77769	2.07264	0.000451	0.00307	0.00903	6.35691	6.51609	6.33492	6.92008	6.76006	6.7971	7.70472	8.12889	7.76555	Stam2	signal transducing adaptor molecule (SH3 domain and ITAM motif) 2
1417032_at	143.42	7.65	228.461	20.6534	457.233	81.047	-1.59295	3.18807	2.00136	0.000142	0.00483	0.00963	7.10066	7.13979	7.2477	7.91039	7.67676	7.90801	8.56012	9.07543	8.82901	Ube2g2	ubiquitin-conjugating enzyme E2G 2
1417191_at	286.57	5.71	275.908	11.4325	1399.04	251.415	1.03864	4.88201	5.07066	0.000222	0.00437	0.00323	8.18995	8.16518	8.13259	8.05783	8.17303	8.09082	10.129	10.6505	10.5215	Dnajb9	DnaJ (Hsp40) homolog, subfamily B, member 9
1417203_at	103.66	4.52	155.737	14.0894	327.189	21.3962	-1.50238	3.15637	2.10091	0.0705	4.92e-05	0.00055	6.74609	6.62374	6.71451	7.29798	7.13856	7.40038	8.24198	8.42013	8.39351	Ethe1	ethylmalonic encephalopathy 1
1417287_at	105.1	4.94	160.982	1.06662	326.763	24.7849	-1.53171	3.10906	2.0298	9.2e-05	8.74e-05	0.00348	6.77886	6.64327	6.72169	7.31976	7.33734	7.33512	8.47142	8.30847	8.26829	H13	histocompatibility 13
1417301_at	63.78	0.5	69.224	1.01176	180.4	24.0323	-1.08536	2.82847	2.60603	9.75e-05	0.00585	0.00656	6.00151	6.00151	5.98176	6.08875	6.12723	6.12331	7.2554	7.61924	7.58341	Fzd6	frizzled homolog 6 (Drosophila)
1417311_at	179.29	6.47	575.191	27.3018	1176.24	127.037	-3.20816	6.56052	2.04495	0.0558	0.000409	0.00286	7.46969	7.44358	7.5432	9.09719	9.16896	9.23429	10.0278	10.3412	10.2138	Crip2	cysteine rich protein 2
1417408_at	58.53	6.44	180.073	17.2601	637.691	162.111	-3.07659	10.8951	3.54129	0.00206	0.00118	0.00751	6.03692	5.82798	5.73146	7.36495	7.46397	7.63533	9.6555	8.91651	9.28396	F3	coagulation factor III
1417551_at	79.22	7.81	79.2446	6.94274	187.716	30.7245	-1.00031	2.36955	2.36882	0.000134	0.00397	0.00502	6.41745	6.35262	6.13889	6.44719	6.22885	6.23794	7.25068	7.67072	7.69417	Cln3	ceroid lipofuscinosis, neuronal 3, juvenile (Batten, Spielmeyer-Vogt disease)
1417566_at	24.89	6.64	131.083	5.47617	317.595	30.9953	-5.26648	12.76	2.42286	0.00289	0.00132	0.00125	4.55991	5.00377	4.2483	7.00192	6.99636	7.10224	8.16812	8.4493	8.302	Abhd5	abhydrolase domain containing 5
1417609_at	156.04	12.53	152.792	13.8378	314.837	47.52	1.02126	2.01767	2.06055	0.0715	0.00489	0.00377	7.41363	7.21293	7.22175	7.21605	7.39421	7.14444	8.18421	8.5297	8.15013	Ube2a	ubiquitin-conjugating enzyme E2A, RAD6 homolog (S. cerevisiae)
1417815_a_at	628.6	49.84	665.147	76.0484	1332.25	47.0714	-1.05814	2.11939	2.00294	5.88e-05	0.00106	0.00547	9.38489	9.33204	9.16176	9.19062	9.40051	9.52217	10.3208	10.4183	10.398	Tde1	tumor differentially expressed 1
1417902_at	348.43	29.47	330.76	21.5137	1121.66	236.972	1.05342	3.21919	3.39116	0.000968	0.00582	0.00706	8.2966	8.5185	8.50839	8.35742	8.27974	8.4657	9.75995	10.3834	10.1826	Slc19a2	solute carrier family 19 (thiamine transporter), member 2
1417960_at	13.09	2.74	18.5949	5.18195	191.097	38.8099	-1.42055	14.5987	10.2768	2.01e-05	0.000106	0.000438	3.71699	3.98125	3.36748	4.59521	4.14455	3.79986	7.20442	7.67227	7.7933	Cpeb1	cytoplasmic polyadenylation element binding protein 1
1417975_at	21.59	2.25	23.6878	3.53882	55.7563	10.6392	-1.09717	2.5825	2.3538	0.000734	0.0052	0.0049	4.59477	4.32127	4.3662	4.62177	4.73699	4.30569	5.47824	6.03909	5.83121	Kpna4	karyopherin (importin) alpha 4
1418025_at	239.36	63.67	378.908	15.0685	894.259	141.802	-1.58301	3.73604	2.36009	0.000955	0.0029	0.00827	7.6266	7.69917	8.28838	8.50049	8.61239	8.58193	9.56276	10.0218	9.79265	Bhlhb2	basic helix-loop-helix domain containing, class B2
1418072_at	344.18	48.31	275.598	23.775	960.259	202.925	1.24885	2.78999	3.48428	0.0944	0.00465	0.00532	8.57862	8.49336	8.17921	7.98206	8.09638	8.23012	9.51825	10.1347	9.99903	Hist1h2bc	histone 1, H2bc
1418076_at	246.48	24.92	270.12	20.7908	655.289	87.9237	-1.09591	2.65859	2.42592	0.0267	0.00099	0.00206	7.89902	8.0999	7.82261	8.09535	7.95333	8.17503	9.1142	9.47931	9.44693	St14	suppression of tumorigenicity 14 (colon carcinoma)
1418105_at	29.7	6.56	35.4674	3.40922	238.255	65.5863	-1.19419	8.02206	6.71759	0.000172	0.00088	0.00439	4.61601	5.21247	4.78168	5.29961	5.08039	5.05234	7.39908	8.22454	7.94757	Stmn4	stathmin-like 4
1418151_at	56.04	8.72	142.73	5.83599	294.264	23.5131	-2.54693	5.25096	2.06168	0.00118	0.000606	0.00076	5.84284	6.00009	5.54599	7.10174	7.21855	7.14875	8.32629	8.11202	8.15559	Mtmr4	myotubularin related protein 4
1418178_at	93.33	8.87	31.6268	8.02693	298.709	54.2632	2.95098	3.20057	9.4448	0.106	0.00196	0.000346	6.68552	6.41688	6.51749	5.34785	4.83839	4.67504	7.99827	8.49054	8.1332	Ina	internexin neuronal intermediate filament protein, alpha
1418203_at	245.07	17.44	341.491	16.7037	888.034	87.5663	-1.39344	3.62359	2.60046	0.00014	0.000105	0.000772	7.81583	7.97438	8.01336	8.34119	8.42	8.48246	9.63721	9.80899	9.92298	Pmaip1	phorbol-12-myristate-13-acetate-induced protein 1
1418248_at	131.41	6.21	190.166	7.88387	506.152	52.0935	-1.44712	3.8517	2.66164	0.00248	0.000426	0.00131	7.03872	6.96766	7.10413	7.50051	7.60914	7.60117	8.80982	9.1045	9.02022	Gla	galactosidase, alpha
1418253_a_at	14.77	2.2	52.4702	4.51584	247.933	55.6952	-3.55248	16.7863	4.72522	0.00224	0.000266	0.00423	3.79008	4.11212	3.72198	5.69126	5.59717	5.84128	7.52085	8.1388	8.12045	Hspa4l	heat shock 70kDa protein 4 like
1418283_at	320.01	60.57	674.748	41.3709	1761.03	184.882	-2.10852	5.50304	2.6099	0.00434	0.000499	0.000681	8.60614	8.18239	8.12851	9.30622	9.48342	9.39953	10.8342	10.8955	10.6004	Cldn4	claudin 4
1418301_at	35.84	1.87	73.258	3.09581	150.904	21.73	-2.04403	4.2105	2.0599	0.0006	0.00139	0.00919	5.23337	5.17098	5.08248	6.12856	6.25	6.20359	7.00386	7.4237	7.25433	Irf6	interferon regulatory factor 6
1418449_at	65.64	5.7	143.612	19.3562	358.242	17.331	-2.18787	5.45768	2.49451	0.0236	6.2e-05	0.00318	5.89924	6.15043	6.04888	7.36237	7.12844	6.9815	8.50821	8.40403	8.5387	Lad1	ladinin
1418497_at	33.47	2.9	62.3384	3.80987	234.782	43.5793	-1.86251	7.01469	3.76625	0.00241	0.000958	0.00432	5.04528	4.94566	5.19269	5.9514	6.05217	5.87721	7.52735	8.02926	8.01467	Fgf13	fibroblast growth factor 13
1418520_at	20.56	1.97	34.6933	2.66572	91.0323	6.29368	-1.68742	4.42764	2.62392	0.000376	6.72e-05	9.06e-05	4.41618	4.46004	4.19552	5.10552	5.22811	5.00765	6.61908	6.44703	6.45208	Tgoln1	trans-golgi network protein
1418571_at	113.83	28.06	461.295	36.984	2498.89	443.288	-4.05249	21.9529	5.41713	0.000995	8.39e-05	0.00113	7.19051	6.56851	6.65105	8.75737	8.80757	8.97463	10.9911	11.5111	11.312	Tnfrsf12a	tumor necrosis factor receptor superfamily, member 12a
1418572_x_at	53.61	11.03	294.865	24.3488	1656.85	327.158	-5.50019	30.9057	5.61902	3.56e-05	3.08e-05	0.00166	5.50609	5.6214	6.04772	8.16648	8.10427	8.33134	10.3622	10.943	10.7191	Tnfrsf12a	tumor necrosis factor receptor superfamily, member 12a
1418637_at	73.21	2.92	62.6028	8.00144	148.464	2.55142	1.16944	2.02791	2.37151	7.04e-05	0.000187	0.00658	6.14471	6.25611	6.17896	5.76287	5.98288	6.13471	7.23866	7.21373	7.18908	Etv3	ets variant gene 3
1418666_at	11.17	2.13	18.559	2.33065	39.8507	4.32648	-1.6615	3.56766	2.14724	0.0309	0.00136	0.00133	3.76221	3.38166	3.25088	4.40663	4.14062	4.07292	5.30334	5.15854	5.47077	Ptx3	pentraxin related gene
1418718_at	64.29	15.59	119.54	11.796	526.263	58.42	-1.85939	8.18576	4.40238	0.00743	0.000836	8.4e-05	5.75261	5.8259	6.36135	7.04606	6.76526	6.87884	8.84203	9.12122	9.13702	Cxcl16	chemokine (C-X-C motif) ligand 16
1418819_at	75.79	8.54	73.5917	3.42713	205.17	24.9884	1.02987	2.70709	2.78795	0.0105	0.000541	0.00193	6.31445	6.35368	6.04467	6.2195	6.25666	6.12509	7.48356	7.83754	7.6991	Arl10c	ADP-ribosylation factor-like 10C
1418843_at	39.04	8.5	84.7736	8.24899	239.405	11.2263	-2.17145	6.1323	2.82405	0.000209	0.00398	0.00053	5.53051	4.89055	5.36621	6.34395	6.30173	6.55769	7.84332	7.88803	7.97543	Slc30a4	solute carrier family 30 (zinc transporter), member 4
1418872_at	125.02	18.96	90.4688	5.29739	530.488	52.7216	1.38191	4.24323	5.86377	0.0113	0.00036	5.77e-05	7.18743	6.91564	6.76259	6.4054	6.51423	6.57341	9.00813	8.92873	9.20273	Abcb1b	ATP-binding cassette, sub-family B (MDR/TAP), member 1B
1418898_at	51.99	8.17	91.8724	7.42723	212.508	5.86379	-1.76712	4.08748	2.31308	0.000265	0.00303	0.00138	5.93625	5.51516	5.6152	6.38886	6.54542	6.6208	7.70335	7.77628	7.7134	Lin7c	lin 7 homolog c (C. elegans)
1418968_at	91.76	11.24	84.8486	12.3261	309.383	28.5493	1.08146	3.37165	3.64629	0.0157	0.000242	0.000497	6.69777	6.49046	6.34953	6.61319	6.37936	6.19772	8.13832	8.40419	8.26498	Rb1cc1	RB1-inducible coiled-coil 1
1418983_at	12.06	0.91	34.2994	2.29873	96.5702	6.81766	-2.84406	8.00748	2.81551	0.00152	4.5e-06	4.97e-05	3.63315	3.67131	3.46297	5.20549	5.02386	5.06462	6.5658	6.50556	6.70208	Inadl	InaD-like (Drosophila)
1419078_at	8.36	0.94	13.3492	1.60457	38.1731	5.43977	-1.59679	4.56616	2.85958	0.0052	0.000235	0.000848	2.90619	3.22773	3.03649	3.52673	3.86228	3.80519	4.99631	5.38542	5.35055	Nin	ninein
1419162_s_at	37.82	5.6	35.9985	5.11418	111.569	2.46156	1.0506	2.95	3.09927	0.0187	0.00521	0.00443	5.02668	5.45055	5.21411	4.9506	5.36283	5.16681	6.76626	6.80989	6.82853	Dnajc3	DnaJ (Hsp40) homolog, subfamily C, member 3
1419191_at	9.4	0.87	13.4267	1.80716	39.138	3.06672	-1.42837	4.16361	2.91494	5.39e-05	4.03e-05	0.000763	3.11537	3.37413	3.19725	3.95424	3.60745	3.65433	5.28208	5.403	5.17758	Hipk3	homeodomain interacting protein kinase 3
1419295_at	48.64	4.5	49.5077	7.03523	120.872	14.3096	-1.01784	2.48504	2.44148	0.00268	0.000579	0.00133	5.57931	5.74164	5.47949	5.40535	5.635	5.81885	6.77102	7.09637	6.86493	Creb3l1	cAMP responsive element binding protein 3-like 1
1419536_a_at	102.26	7.61	146.664	5.47891	318.669	29.3184	-1.43422	3.11627	2.17279	3.05e-05	0.000118	0.00188	6.77925	6.56417	6.67681	7.15168	7.18017	7.25526	8.15439	8.38064	8.40003	Rela	v-rel reticuloendotheliosis viral oncogene homolog A (avian)
1419641_at	82.7	6.3	229.052	14.8293	498.864	19.0211	-2.76968	6.03221	2.17795	0.144	6.22e-05	0.000245	6.43324	6.4306	6.23707	7.92669	7.73955	7.84627	8.9556	8.91033	9.01949	Purb	purine rich element binding protein B
1419735_at	12.06	2.31	15.5311	1.57763	35.1432	7.28034	-1.28782	2.91403	2.26275	0.000169	0.0028	0.0098	3.36962	3.47997	3.87566	3.78234	4.069	4.00452	4.81489	5.41541	5.11292	Csnk	casein kappa
1419754_at	48.24	12.43	113.451	13.0463	290.364	43.7531	-2.35181	6.01915	2.55937	0.00306	0.00187	0.00167	5.72736	5.84791	5.09301	6.62321	6.94212	6.8925	7.90595	8.3001	8.30402	Myo5a	myosin Va
1419819_s_at	100.59	16.77	129.554	12.6853	260.07	17.3393	-1.28794	2.58544	2.00742	3.94e-05	0.00547	0.000945	6.74479	6.82033	6.34902	7.15786	6.87672	7.00389	8.02086	7.92424	8.11674	Sec63	SEC63-like (S. cerevisiae)
1419924_at	109.44	8.25	40.1954	14.7256	287.387	42.4474	2.7227	2.62598	7.14975	0.0043	0.00202	0.00779	6.86679	6.65058	6.79612	5.72034	5.45581	4.58342	7.96114	8.12865	8.37976	---	---
1419994_s_at	145.47	10.96	238.611	6.85746	488.287	24.7794	-1.64028	3.35662	2.04637	0.0015	5.73e-05	0.000148	7.29731	7.08381	7.16441	7.92955	7.85073	7.91408	8.91113	9.01061	8.86935	D10Ertd641e	DNA segment, Chr 10, ERATO Doi 641, expressed
1420550_at	7.81	1.33	7.82468	1.14854	40.3232	6.29317	-1.00188	5.16302	5.15334	0.0118	0.000281	0.000213	2.98362	2.68482	3.18313	2.70011	3.08669	3.08408	5.34459	5.53778	5.08239	1110055J05Rik	RIKEN cDNA 1110055J05 gene
1420617_at	81.65	8.31	119.666	12.1862	337.87	23.4906	-1.46559	4.13803	2.82345	0.00266	7.48e-05	0.000291	6.51068	6.24712	6.28166	7.02946	6.92842	6.73541	8.28017	8.46603	8.44761	Cpeb4	cytoplasmic polyadenylation element binding protein 4
1420631_a_at	137.01	10.83	162.67	7.21373	374.603	23.064	-1.18729	2.73413	2.30283	0.00502	0.000104	0.000101	7.13301	7.18752	6.9646	7.28918	7.33131	7.41412	8.44414	8.61218	8.58573	Blcap	bladder cancer associated protein homolog (human)
1420639_at	25.58	2.78	25.9477	5.92409	77.0718	15.3794	-1.01437	3.01297	2.97028	0.16	0.00258	0.00454	4.68617	4.50578	4.82128	4.90566	4.84415	4.25892	6.06492	6.56634	6.11896	MGI:1913096	junction-mediating and regulatory protein
1420640_at	42.86	1.94	77.7611	10.4128	357.769	88.1774	-1.81431	8.34739	4.60087	0.942	0.0045	0.00341	5.49489	5.38858	5.37832	6.458	6.2903	6.06836	8.0044	8.71257	8.63304	MGI:1913096	junction-mediating and regulatory protein
1420664_s_at	26.94	6.23	27.3975	2.66428	73.2123	7.33048	-1.01698	2.71761	2.67223	0.000534	0.00815	0.000258	5.07137	4.694	4.41292	4.61293	4.80955	4.89142	6.12931	6.3505	6.08821	Procr	protein C receptor, endothelial
1420682_at	47.53	2.91	23.4525	4.79326	111.224	8.91888	2.02665	2.34008	4.74252	0.00107	0.000231	0.00218	5.51559	5.52225	5.66914	4.2335	4.82702	4.53371	6.65744	6.85553	6.86942	Chrnb1	cholinergic receptor, nicotinic, beta polypeptide 1 (muscle)
1420773_at	16.44	2.78	11.6806	2.67099	123.193	26.5037	1.40747	7.49347	10.5468	4.32e-05	0.000341	0.000195	3.74935	4.08266	4.24346	3.37677	3.30776	3.88284	6.57911	7.21401	6.97152	Dub1	deubiquitinating enzyme 1
1420827_a_at	851.21	39.77	1496.46	33.2378	3094.74	48.063	-1.75804	3.6357	2.06804	0.0548	0.00013	4.1e-06	9.78713	9.75374	9.65606	10.5147	10.5478	10.5788	11.6082	11.6088	11.5695	Ccng1	cyclin G1
1420990_at	116.78	8.3	162.144	18.3534	386.605	76.1021	-1.38845	3.31054	2.38434	0.0102	0.00546	0.00705	6.7914	6.82438	6.98015	7.49001	7.35333	7.16129	8.24643	8.82419	8.65417	Chd1	chromodomain helicase DNA binding protein 1
1421021_at	18.08	2.1	13.3202	2.78969	41.1338	5.01931	1.35734	2.2751	3.08807	0.000132	0.00117	0.00229	4.35638	4.05295	4.09964	4.0474	3.52712	3.57263	5.48364	5.14577	5.43478	Aebp2	AE binding protein 2
1421207_at	16.74	3.62	25.3364	3.83178	66.3516	8.47371	-1.51353	3.96366	2.61882	4.84e-06	0.00237	0.00112	4.22554	4.24448	3.65041	4.56726	4.49751	4.89305	5.82339	6.13519	6.17277	Lif	leukemia inhibitory factor
1421273_at	29.7	3.79	38.2348	7.12175	93.524	16.858	-1.28737	3.14896	2.44605	0.00347	0.00133	0.00362	4.93032	4.67697	5.04595	5.53739	5.11115	5.0746	6.27764	6.7966	6.52078	Socs4	suppressor of cytokine signaling 4
1421551_s_at	10.78	2.82	13.0078	2.00829	124.027	19.5827	-1.20666	11.5052	9.53482	0.0147	0.000447	6.5e-05	3.33669	3.79395	3.06352	3.42115	3.79416	3.85187	6.73728	7.18257	6.90836	Ifi202b	interferon activated gene 202B
1421595_at	10.21	2.46	19.7575	3.02574	41.1998	7.96712	-1.93512	4.03524	2.08527	0.000203	0.00198	0.00882	2.93109	3.38871	3.64625	4.13017	4.21443	4.53593	5.03256	5.60126	5.40339	9630031F12Rik	RIKEN cDNA 9630031F12 gene
1421679_a_at	56.51	9.41	104.924	9.78229	234.668	35.6234	-1.85673	4.15269	2.23656	0.356	0.000507	0.00366	5.9766	5.51435	5.92699	6.55013	6.80356	6.7729	7.59883	8.01966	7.96946	Cdkn1a	cyclin-dependent kinase inhibitor 1A (P21)
1422018_at	5.84	1.34	17.1777	1.82572	65.5149	17.7523	-2.94138	11.2183	3.81396	0.00134	0.000433	0.00878	2.53036	2.85127	2.18253	4.03198	3.99139	4.26825	5.54719	6.35854	6.0817	Hivep2	human immunodeficiency virus type I enhancer binding protein 2
1422033_a_at	27.32	6.02	35.1588	1.2334	86.4614	14.1671	-1.28692	3.16477	2.45917	0.00255	0.00206	0.00992	5.09873	4.58553	4.56556	5.15703	5.17178	5.07683	6.13481	6.59353	6.53206	Cntf	ciliary neurotrophic factor
1422054_a_at	14.29	2.63	23.4525	3.3296	114.32	23.4801	-1.64118	8	4.87454	0.00485	0.000242	0.000839	3.50963	3.90255	4.04715	4.33307	4.54775	4.74488	6.49044	7.09536	6.86172	Skil	SKI-like
1422452_at	135.94	28.73	201.097	12.8604	434.704	47.7491	-1.47931	3.19776	2.16166	0.0426	0.00271	0.00151	6.96092	7.39757	6.84078	7.74302	7.64768	7.55864	8.58103	8.89801	8.79475	Bag3	Bcl2-associated athanogene 3
1422476_at	849.54	6.74	974.939	47.3329	2227.88	255.782	-1.14761	2.62245	2.28514	0.0201	0.0049	0.00267	9.73997	9.73378	9.71776	9.93011	9.85688	9.99711	10.9201	11.241	11.1834	Ifi30	interferon gamma inducible protein 30
1422507_at	1787.94	71.74	2040.79	123.206	4109.35	470.488	-1.14142	2.29837	2.01361	0.0106	0.00317	0.00257	10.7757	10.7651	10.8692	11.0098	10.8981	11.0715	11.8251	12.1575	12.0123	Cstb	cystatin B
1422520_at	12.51	0.9	24.234	7.28446	88.3352	18.8322	-1.93717	7.06116	3.64509	0.0488	0.00168	0.00392	3.69881	3.70875	3.52082	4.31792	4.33003	5.02878	6.16087	6.76421	6.40524	Nef3	neurofilament 3, medium
1422530_at	19.06	5.23	23.7326	4.79208	101.046	30.2942	-1.24515	5.30147	4.25768	0.00295	0.00306	0.00604	4.22108	4.61367	3.81149	4.84278	4.54655	4.25795	6.05452	6.94136	6.83	Prph1	peripherin 1
1422557_s_at	1953.71	67.65	2116.38	154.682	5288.9	391.726	-1.08326	2.70711	2.49904	0.00276	0.000366	0.000108	10.9865	10.9176	10.8902	10.9744	10.9965	11.1637	12.2477	12.3904	12.4601	Mt1	metallothionein 1
1422560_at	124.61	14.08	117.042	9.25751	267.348	19.8181	1.06466	2.14548	2.28421	0.0275	0.00115	0.0002	6.94508	7.1224	6.79803	6.75517	6.86523	6.98322	7.9336	8.11865	8.1273	Ddi2	DNA-damage inducible protein 2
1422621_at	414.2	9.44	363.185	34.9467	1098.84	128.447	1.14047	2.65293	3.02558	0.000978	0.00407	0.000322	8.72736	8.66165	8.6928	8.33635	8.56367	8.59979	9.89288	10.1877	10.204	Ranbp2	RAN binding protein 2
1422624_at	144.21	15.93	162.004	6.61135	461.728	78.6525	-1.12339	3.20178	2.8501	0.000611	0.00143	0.00717	7.26894	7.25326	6.97557	7.37434	7.27026	7.37262	8.54905	9.04272	8.91659	Rev1l	REV1-like (S. cerevisiae)
1422650_a_at	565.78	23.5	535.411	37.6649	1164.37	128.755	1.05672	2.05799	2.17472	0.000869	0.00367	0.00119	9.12194	9.21035	9.09753	9.17405	8.98103	9.03143	10.0188	10.3386	10.1809	Riok3	RIO kinase 3 (yeast)
1422668_at	33.18	4.07	205.256	27.5013	533.01	85.8237	-6.18615	16.0642	2.5968	0.0039	2.99e-05	0.00158	5.19457	5.0974	4.84276	7.87546	7.64741	7.49543	9.28473	8.82362	9.02858	Serpinb9b	serine (or cysteine) peptidase inhibitor, clade B, member 9b
1422769_at	243.31	35.91	264.522	24.6751	642.733	9.09929	-1.08718	2.64162	2.42979	0.00192	0.00784	0.0029	8.05961	8.02878	7.65798	8.19338	7.98846	7.9477	9.34767	9.30687	9.3294	Syncrip	synaptotagmin binding, cytoplasmic RNA interacting protein
1422845_at	290.39	39.33	233.415	8.5117	712.756	51.6764	1.2441	2.45448	3.05361	0.0183	0.00206	0.000214	8.33982	8.22904	7.94914	7.83814	7.92621	7.83401	9.35187	9.52544	9.54668	Canx	calnexin
1422886_a_at	127.28	8.33	137.775	9.50531	482.071	97.2633	-1.08246	3.78748	3.49897	0.00428	0.0046	0.00513	7.05491	6.87919	7.03521	7.11124	7.19996	7.00042	8.57131	9.16542	8.94142	Clk4	CDC like kinase 4
1422893_at	16.71	1.27	19.1385	2.01994	64.3329	15.4505	-1.14533	3.84996	3.36144	0.000961	0.00743	0.00704	3.9697	4.18015	4.02923	4.17683	4.42407	4.15881	5.58754	6.30084	6.046	Sfmbt1	Scm-like with four mbt domains 1
1423040_at	323.91	34.35	923.43	85.7304	1856.73	136.717	-2.85088	5.73223	2.01069	0.0133	6.09e-05	0.000624	8.43202	8.41813	8.15122	9.992	9.81434	9.73404	10.7475	10.9604	10.8599	Bzw1	basic leucine zipper and W2 domains 1
1423048_a_at	25.24	4.2	39.2919	7.04788	87.1515	8.4494	-1.55673	3.45291	2.21805	0.00914	0.000912	0.0051	4.58807	4.44346	4.90205	5.55942	5.21596	5.06827	6.52893	6.2743	6.51901	Tollip	toll interacting protein
1423054_at	63.96	4.53	164.164	12.1873	364.682	56.9626	-2.56666	5.70171	2.22145	0.0404	0.000609	0.00488	5.94876	5.92929	6.11206	7.47761	7.29287	7.29875	8.73418	8.29068	8.47192	Wdr1	WD repeat domain 1
1423061_at	28.5	2.96	29.2926	1.63754	68.3876	8.68365	-1.02781	2.39956	2.33464	0.576	0.000882	0.00249	4.93076	4.90236	4.64955	4.89798	4.9357	4.77913	5.92089	6.28064	6.06253	Arvcf	armadillo repeat gene deleted in velo-cardio-facial syndrome
1423249_at	54.07	3.49	93.7599	12.8376	217.339	38.2758	-1.73405	4.01959	2.31804	0.0504	0.00298	0.00449	5.69631	5.70792	5.86019	6.75741	6.48363	6.38547	7.43784	7.87837	7.92677	Nktr	natural killer tumor recognition sequence
1423307_s_at	57.96	4.26	93.4973	5.58765	207.403	18.4711	-1.61314	3.57838	2.21828	3e-05	5.84e-05	0.000483	5.92886	5.73003	5.90417	6.63662	6.53209	6.46674	7.55699	7.81497	7.70536	Tgoln1; Tgoln2	trans-golgi network protein; trans-golgi network protein 2
1423308_at	23.67	1.8	27.6992	3.33651	162.328	43.3607	-1.17023	6.85798	5.86039	0.00496	0.00422	0.00287	4.43444	4.60663	4.6447	4.93562	4.82982	4.58825	6.89613	7.6853	7.34029	Tgoln1	trans-golgi network protein
1423309_at	362.3	36.58	307.819	22.3643	1518.41	386.951	1.17699	4.19102	4.9328	0.0154	0.00675	0.00716	8.63417	8.51277	8.34134	8.38183	8.19586	8.2127	10.0774	10.825	10.6976	Tgoln1	trans-golgi network protein
1423413_at	26.05	4.89	112.322	14.8753	305.849	39.6279	-4.31177	11.7408	2.72297	0.000687	0.000145	0.000752	4.81405	4.35464	4.88521	7.0132	6.73821	6.65863	8.02501	8.38231	8.33713	Ndrg1	N-myc downstream regulated gene 1
1423477_at	6.37	0.53	7.55334	0.818172	56.3254	18.7017	-1.18577	8.8423	7.45702	0.0334	0.00624	0.00593	2.62106	2.58109	2.80369	3.0416	2.73241	2.95984	5.23492	6.23002	5.81391	Zic1	zinc finger protein of the cerebellum 1
1423505_at	32.76	5.86	974.474	26.7668	3585.14	239.808	-29.7459	109.437	3.67905	0.042	0.000131	0.000189	4.71062	5.11634	5.22531	9.97071	9.89273	9.92092	11.8275	11.6989	11.8904	Tagln	transgelin
1423566_a_at	331.87	80.66	135.124	4.59361	1090.02	166.516	2.45605	3.28447	8.06682	0.503	0.004	0.00129	8.39223	8.6809	7.96135	7.02061	7.1105	7.10161	9.82143	10.2613	10.1523	Hsp110	heat shock protein 110
1423605_a_at	341.39	42.41	414.181	14.9285	2069.74	355.951	-1.21322	6.06269	4.9972	0.82	0.000219	0.00272	8.41228	8.58554	8.22565	8.63471	8.73542	8.71033	10.763	11.2559	10.9844	Mdm2	transformed mouse 3T3 cell double minute 2
1423649_at	91.99	7.92	70.2765	2.40776	229.492	19.6844	1.30897	2.49475	3.26556	0.0143	0.000203	0.000512	6.65919	6.46518	6.43526	6.16526	6.16115	6.07679	7.69504	7.93409	7.88683	Tmem68	transmembrane protein 68
1424042_at	280.35	15.31	486.395	10.0891	1049.75	90.8698	-1.73496	3.74441	2.15822	0.103	0.000101	0.00301	8.13471	8.04827	8.20603	8.9025	8.95935	8.91549	9.88743	10.1293	10.0796	Tmem5	transmembrane protein 5
1424129_at	275.96	31.88	260.579	24.691	795.876	80.2415	1.05903	2.88403	3.05426	0.0127	0.000313	0.000167	8.2687	8.10217	7.93479	8.14642	8.04471	7.87242	9.468	9.75763	9.66851	Mfsd1	major facilitator superfamily domain containing 1
1424332_at	41.45	10.04	55.8277	13.4565	159.747	32.485	-1.34687	3.85396	2.86142	0.000696	0.00193	0.00404	5.70455	5.01063	5.32117	6.15632	5.55746	5.61663	7.04991	7.61249	7.23874	Rab40c	Rab40c, member RAS oncogene family
1424354_at	10.15	1.21	13.0967	1.00013	62.2934	5.4499	-1.29032	6.13728	4.75641	0.164	4.46e-05	2.7e-05	3.21175	3.27359	3.52712	3.62645	3.83117	3.66755	5.80831	6.04462	6.01865	1110007F12Rik	RIKEN cDNA 1110007F12 gene
1424369_at	30.33	4.17	25.9879	1.78662	67.9684	3.933	1.16708	2.24096	2.61539	0.00023	0.00479	6.52e-05	5.03299	5.03305	4.67321	4.58971	4.78765	4.71503	6.04563	6.17975	6.03026	Psmf1	proteasome (prosome, macropain) inhibitor subunit 1
1424370_s_at	48.69	5.62	41.2793	3.11404	113.768	7.31364	1.17953	2.33657	2.75605	0.145	0.00141	6.61e-05	5.40743	5.73702	5.65226	5.28182	5.32661	5.48557	6.90385	6.85727	6.72265	Psmf1	proteasome (prosome, macropain) inhibitor subunit 1
1424399_at	104.24	5.95	162.679	13.2133	345.012	41.2092	-1.56062	3.30979	2.12082	0.000183	0.000709	0.00149	6.70222	6.61977	6.78465	7.46971	7.31545	7.24312	8.25921	8.60137	8.41047	Uck1	uridine-cytidine kinase 1
1424418_at	128.12	4.59	109.559	9.87339	318.443	34.1972	1.16942	2.48551	2.90659	0.02	0.0024	0.000245	7.05978	6.97067	6.97173	6.83289	6.86334	6.61831	8.13796	8.44842	8.34126	BC010801	cDNA sequence BC010801
1424463_at	34.89	3.41	28.0248	5.33556	98.4745	10.9274	1.24497	2.82243	3.51383	0.0458	0.000275	0.00144	5.24215	5.15601	4.96165	5.08635	4.56456	4.72452	6.57752	6.78894	6.4812	2210010L05Rik	RIKEN cDNA 2210010L05 gene
1424573_at	66.65	7.18	104.596	7.76234	275.891	26.4954	-1.56933	4.1394	2.63768	0.00115	7.77e-05	0.000208	6.205	5.89262	6.06109	6.58749	6.80029	6.73019	7.99426	8.0607	8.25592	Tmed5	transmembrane emp24 protein transport domain containing 5
1424574_at	198.51	16.4	318.752	4.47674	781.729	40.7461	-1.60572	3.93798	2.45247	0.0195	6.11e-05	0.000533	7.58885	7.53875	7.76198	8.33824	8.31183	8.29851	9.57158	9.69467	9.56147	Tmed5	transmembrane emp24 protein transport domain containing 5
1424594_at	8.14	0.86	119.29	6.43556	252.825	28.7832	-14.6548	31.0596	2.11941	0.00443	2.66e-06	0.00213	2.87613	3.00433	3.17923	6.97654	6.8213	6.89298	7.89688	7.87136	8.15974	Lgals7	lectin, galactose binding, soluble 7
1424612_at	30.21	0.71	30.335	6.10164	87.0976	11.0349	-1.00414	2.88307	2.87119	0.0341	0.00397	0.00281	4.91588	4.88365	4.9511	5.20078	4.88666	4.6232	6.60326	6.47135	6.23529	Npal2	NIPA-like domain containing 2
1424854_at	22.46	3.85	18.1581	3.94237	80.4559	17.2334	1.23691	3.58219	4.43086	0.277	0.00192	0.00111	4.72761	4.46292	4.23508	4.0267	3.95319	4.50375	5.95134	6.58375	6.38493	Hist1h4i	histone 1, H4i
1424942_a_at	110.34	13.39	83.4992	11.4193	222.757	23.4935	1.32145	2.01882	2.66777	0.0772	0.0019	0.000889	6.82423	6.93066	6.58065	6.41733	6.5516	6.15428	7.63634	7.94214	7.80331	Myc	myelocytomatosis oncogene
1424982_a_at	57.63	7.15	71.0693	6.66746	163.82	10.08	-1.2332	2.84262	2.30508	0.474	0.00114	0.000538	5.86154	6.01167	5.65074	6.25558	6.19394	5.99083	7.25847	7.43571	7.36821	2700078E11Rik	RIKEN cDNA 2700078E11 gene
1425030_at	313.67	32.99	259.851	13.774	640.102	112.259	1.20712	2.04069	2.46334	0.000156	0.00697	0.00788	8.45321	8.24657	8.16394	8.10616	7.98992	7.96455	9.07783	9.57305	9.27203	Zfp622	zinc finger protein 622
1425047_a_at	30.62	1.78	26.9076	2.63046	64.6552	9.10341	1.13797	2.11154	2.40286	0.00015	0.00643	0.00186	4.94218	4.84754	5.01519	4.59441	4.76371	4.87772	5.75935	6.13981	6.11448	4921517L17Rik	RIKEN cDNA 4921517L17 gene
1425220_x_at	115.48	13.92	56.4728	1.31301	802.387	199.804	2.04488	6.94828	14.2084	0.06	0.00209	0.00322	6.68243	6.82531	7.02584	5.78768	5.81565	5.85435	9.1828	9.92141	9.74195	LOC236220	similar to cDNA sequence AF067061
1425305_at	102.84	8.12	103.17	11.0332	653.868	173.584	-1.00321	6.35811	6.33774	0.0607	0.00502	0.00369	6.57794	6.80195	6.66411	6.85398	6.56713	6.62953	8.86857	9.66321	9.41655	Zfp295	zinc finger protein 295
1425351_at	39.93	4.01	27.647	8.92223	129.875	25.9244	1.44428	3.25256	4.69761	0.0291	0.00328	0.00633	5.23777	5.2288	5.47752	5.10351	4.13153	4.95575	6.70802	7.00807	7.28871	Srxn1	sulfiredoxin 1 homolog (S. cerevisiae)
1425427_at	14.44	1.66	6.83569	1.04849	147.028	27.1777	2.11244	10.182	21.5088	0.00149	0.000216	3.71e-05	3.77494	3.7328	4.0312	2.57582	2.99971	2.71074	6.89747	7.43902	7.21273	AF067061	CDNA sequence AF067061 (AF067061), mRNA
1425530_a_at	25.61	0.53	19.8958	0.856391	166.918	38.1816	1.2872	6.51767	8.38958	0.0176	0.00562	0.00367	4.66162	4.66174	4.71276	4.36482	4.332	4.24366	6.94484	7.52234	7.59776	Stx3	syntaxin 3
1425536_at	279.79	31.93	457.172	17.0509	1337.18	195.228	-1.63398	4.77924	2.9249	0.0207	0.000209	0.00452	8.27086	8.15416	7.94031	8.89489	8.8223	8.7906	10.1345	10.5578	10.4307	Stx3	syntaxin 3
1425837_a_at	353.33	17.46	348.035	25.9115	928.519	39.2963	1.01521	2.62791	2.66789	0.624	1.8e-05	0.000232	8.38052	8.51191	8.49856	8.3137	8.49692	8.5104	9.83546	9.81193	9.92642	Ccrn4l	CCR4 carbon catabolite repression 4-like (S. cerevisiae)
1425932_a_at	25.7	4.23	26.8465	1.53923	64.1334	2.14329	-1.04461	2.49546	2.38889	0.00284	0.00949	0.000125	4.84575	4.77987	4.38332	4.8107	4.77388	4.65057	6.00813	6.04774	5.95152	Cugbp1	CUG triplet repeat, RNA binding protein 1
1425966_x_at	1330.35	82.16	1702.48	98.4795	3431.2	423.384	-1.27972	2.57917	2.01541	0.0279	0.00153	0.00399	10.3235	10.4769	10.3269	10.8261	10.6751	10.6943	11.5509	11.9094	11.751	Ubc	ubiquitin C
1425993_a_at	870.24	118.89	373.334	28.2326	2417.44	398.632	2.331	2.7779	6.47528	0.000663	0.00167	0.00076	9.85923	9.88948	9.51852	8.65121	8.54053	8.43298	10.9358	11.3512	11.3886	Hsp110	heat shock protein 110
1426117_a_at	23.49	1.96	20.8748	1.12898	90.2174	15.8747	1.12528	3.84067	4.32183	0.00378	0.00154	0.00262	4.64975	4.58786	4.4132	4.47109	4.33803	4.33783	6.23198	6.73881	6.47061	Slc19a2	solute carrier family 19 (thiamine transporter), member 2
1426151_a_at	29.72	4.16	48.6731	4.53838	136.994	15.8343	-1.63772	4.60947	2.81456	0.414	0.000148	0.000338	5.1014	4.83808	4.71352	5.72519	5.62184	5.45539	6.93304	7.2639	7.07782	Stx3	syntaxin 3
1426255_at	40.99	3.6	45.8576	3.57271	146.404	24.2976	-1.11875	3.57169	3.19257	0.0205	0.0014	0.00249	5.20801	5.39679	5.45574	5.64334	5.45003	5.45539	6.9128	7.39813	7.2292	Nefl	neurofilament, light polypeptide
1426327_s_at	43.72	3.15	69.5373	6.20943	142.561	11.3678	-1.59051	3.26077	2.05014	0.00212	4.71e-05	0.000483	5.48649	5.52849	5.32778	6.07269	6.01683	6.2584	7.13038	7.27571	7.05116	Cntf; Zfp91	ciliary neurotrophic factor; zinc finger protein 91
1426485_at	326.76	20.34	397.012	39.082	858.305	63.6689	-1.21499	2.62671	2.16191	0.00364	8.98e-05	0.000523	8.34289	8.26457	8.44319	8.78817	8.54116	8.55626	9.6181	9.82225	9.78752	Ubxd2	UBX domain containing 2
1426486_at	321.25	49.92	375.592	3.40142	877.999	100.747	-1.16916	2.73307	2.33764	0.0164	0.00145	0.00632	8.42078	8.47923	8.04543	8.54851	8.54277	8.56767	9.57315	9.86509	9.87602	Ubxd2	UBX domain containing 2
1426487_a_at	175.89	18.58	184.295	7.93948	514.002	57.8461	-1.04779	2.92229	2.78901	0.00979	0.000274	0.00134	7.52145	7.56432	7.27311	7.47207	7.59279	7.51012	8.89461	8.92334	9.18132	Rbbp6	retinoblastoma binding protein 6
1426584_a_at	113.52	21.55	60.6403	8.79251	237.849	36.981	1.87202	2.09522	3.92229	0.264	0.00663	0.000436	7.10519	6.73537	6.58969	6.12931	5.89152	5.71577	7.6157	8.0586	7.97039	Sdh1	sorbitol dehydrogenase 1
1426597_s_at	23.59	3.14	33.8267	1.18256	71.249	7.29746	-1.43394	3.02031	2.1063	0.000414	0.000454	0.00348	4.53957	4.74879	4.36634	5.02352	5.09243	5.12254	5.97348	6.23016	6.24494	C79267	expressed sequence C79267
1426628_at	257.22	19.31	292.952	24.3347	754.205	69.8731	-1.13891	2.93214	2.5745	0.00167	0.000142	0.00022	8.11669	7.99403	7.9018	8.0641	8.30452	8.20488	9.40542	9.67157	9.58678	Tmem34	transmembrane protein 34
1426725_s_at	18.88	4.11	163.717	2.10978	500.733	48.593	-8.67147	26.5219	3.05852	0.548	0.000249	0.00216	4.16552	4.5472	3.93719	7.36237	7.33377	7.36881	8.82691	8.95711	9.10613	Ets1	E26 avian leukemia oncogene 1, 5' domain
1426780_at	157.96	23.46	72.3933	10.494	363.687	76.4598	2.18197	2.3024	5.02376	0.00409	0.00827	0.00101	7.03205	7.42031	7.42391	6.39177	5.98871	6.12331	8.12788	8.74589	8.5775	D14Ertd436e	DNA segment, Chr 14, ERATO Doi 436, expressed
1426819_at	107.23	9.22	236.312	5.18235	593.594	16.919	-2.20378	5.53571	2.51191	0.209	0.000283	2.86e-06	6.73745	6.86679	6.6189	7.8861	7.91506	7.85179	9.18952	9.18927	9.26005	Hipk3	Fas-interacting serine/threonine kinase 3 (Fist3)
1426827_at	334.55	17.68	333.395	33.5114	681.849	45.8219	1.00347	2.03811	2.04517	0.0147	0.000196	0.000899	8.47147	8.33894	8.34385	8.2594	8.53493	8.3347	9.31148	9.5058	9.4161	A730098D12Rik	RIKEN cDNA A730098D12 gene
1426875_s_at	154.42	13.14	46.4687	4.06512	393.726	38.5574	3.3231	2.54971	8.47292	0.0524	0.000298	1.21e-05	7.30343	7.37005	7.12799	5.66576	5.41559	5.52225	8.44843	8.69025	8.71005	Srxn1	sulfiredoxin 1 homolog (S. cerevisiae)
1426928_at	11.95	1.64	18.9179	2.93219	78.2832	15.178	-1.58308	6.55089	4.13805	0.018	0.000239	0.000622	3.60271	3.75359	3.35315	4.26171	3.98754	4.44021	6.15	6.08976	6.58088	4633402D15Rik	RIKEN cDNA 4633402D15 gene
1426951_at	49.67	10.88	167.392	10.7112	496.813	88.8955	-3.37009	10.0023	2.96796	0.00313	0.000154	0.00392	5.4017	5.47824	5.95791	7.40997	7.28167	7.46362	8.83778	8.76258	9.2254	Crim1	cysteine rich transmembrane BMP regulator 1 (chordin like)
1426963_at	85.06	12.36	82.1969	3.96231	174.076	18.3343	1.03483	2.04651	2.1178	0.00476	0.00273	0.00242	6.30912	6.63301	6.25992	6.29087	6.42992	6.3589	7.25714	7.51693	7.53992	Pacs2	phosphofurin acidic cluster sorting protein 2
1427005_at	132.07	6.07	529.331	13.7889	2544.67	197.684	-4.00796	19.2676	4.80733	0.00617	6.18e-06	0.000285	6.96697	7.08986	7.07548	9.00431	9.07396	9.06482	11.1808	11.3975	11.3525	Plk2	polo-like kinase 2 (Drosophila)
1427042_at	4.72	0.46	5.84653	0.46526	24.4838	4.58351	-1.23867	5.18724	4.18774	0.0312	0.00122	0.00253	2.19504	2.38859	2.12032	2.42856	2.54645	2.65857	4.7121	4.2696	4.80492	Mal2	mal, T-cell differentiation protein 2
1427126_at	33.08	9.41	63.0807	9.47324	4123.54	426.068	-1.90691	124.654	65.3693	0.575	0.000528	8.81e-06	5.27463	5.26011	4.47366	5.72573	6.16328	6.01466	11.8347	12.13	12.0484	Hspa1a	heat shock protein 1A
1427127_x_at	37.11	7.29	85.7983	6.10942	3542.89	471.975	-2.312	95.4699	41.2932	0.00148	1.88e-05	3.17e-05	5.25817	5.45114	4.87334	6.53538	6.38064	6.34545	11.5643	11.9498	11.8315	Hspa1a	heat shock protein 1A
1427151_at	10.24	1.92	11.5496	2.2776	26.413	5.52465	-1.1279	2.5794	2.28691	0.0664	0.00528	0.00918	3.50456	3.50456	3.00495	3.15705	3.68934	3.68128	4.97835	4.36113	4.76367	4732486I23Rik	RIKEN cDNA 4732486I23 gene
1427152_at	48.36	6.54	69.4464	14.8473	300.321	42.1339	-1.43603	6.21012	4.32451	0.544	0.000102	0.000845	5.69835	5.71011	5.35078	5.92997	6.43613	5.92556	7.97712	8.36275	8.32107	4732486I23Rik	RIKEN cDNA 4732486I23 gene
1427188_at	95.08	10.8	98.0293	5.84969	247.391	29.9869	-1.03102	2.60193	2.52365	0.0115	0.000638	0.00181	6.74154	6.52736	6.42592	6.70956	6.58244	6.54838	7.73632	8.07365	8.01974	Arih1	ariadne ubiquitin-conjugating enzyme E2 binding protein homolog 1 (Drosophila)
1427189_at	136.82	11.4	269.05	26.6695	787.69	100.618	-1.96645	5.75713	2.92767	0.758	0.00015	0.000558	7.22138	7.0705	6.98661	8.22316	8.02772	7.95045	9.3943	9.74945	9.69591	Arih1	ariadne ubiquitin-conjugating enzyme E2 binding protein homolog 1 (Drosophila)
1427190_at	97.7	15.64	116.612	2.72112	235.911	27.904	-1.19357	2.41465	2.02304	0.00119	0.00264	0.00764	6.72116	6.75364	6.31658	6.85196	6.9034	6.84058	7.70149	8.04416	7.88034	2900057D21Rik	RIKEN cDNA 2900057D21 gene
1427242_at	34.96	3.55	9.72812	2.49735	207.725	38.1277	3.5937	5.94179	21.353	0.0265	0.000662	0.000207	4.94779	5.20987	5.20987	2.79011	3.40295	3.54719	7.37228	7.76441	7.90726	Ddx4	DEAD (Asp-Glu-Ala-Asp) box polypeptide 4
1427448_at	63.84	4.28	77.754	6.37577	181.1	23.8758	-1.21795	2.83678	2.32914	0.00288	0.00144	0.00191	5.88155	6.06417	6.0371	6.39415	6.15696	6.28168	7.2696	7.64461	7.56144	Rabep1	rabaptin, RAB GTPase binding effector protein 1
1427464_s_at	1091.79	115.09	1717	105.029	4642.74	293.981	-1.57264	4.25242	2.70399	0.0148	0.000182	3.98e-05	10.1766	10.1788	9.90524	10.6591	10.8348	10.7377	12.095	12.1662	12.2753	Hspa5	heat shock 70kD protein 5 (glucose-regulated protein)
1427479_at	109.5	10.51	65.38	11.785	769.819	81.2634	1.67482	7.03031	11.7745	0.0176	2.27e-05	0.000126	6.77855	6.62701	6.90524	5.79151	6.29235	5.9629	9.40567	9.70279	9.63998	Eif1a; MGC107533; LOC277049; LOC544881; LOC544882; LOC544885	eukaryotic translation initiation factor 1A; similar to Eukaryotic translation initiation factor 1A (eIF-1A) (eIF-4C); similar to Eukaryotic translation initiation factor 1A (eIF-1A) (eIF-4C); similar to Eukaryotic translation initiation factor 1A (eIF...
1427559_a_at	34.79	2.25	45.9125	3.83885	114.867	8.77158	-1.3197	3.30174	2.50188	0.019	4.38e-05	0.000173	5.11229	5.21438	5.02878	5.57575	5.37527	5.601	6.71439	6.92853	6.87993	Atf2	activating transcription factor 2
1427663_a_at	94.61	19.57	103.875	10.7985	351.352	87.8389	-1.09793	3.71369	3.38244	0.159	0.00351	0.00936	6.85913	6.49062	6.28183	6.68051	6.84882	6.55132	7.9735	8.70037	8.5952	Clk4	CDC like kinase 4
1427718_a_at	267.36	8.79	330.498	38.2632	2178.93	388.758	-1.23615	8.1498	6.59288	0.000471	0.00196	0.000347	8.11606	8.02986	8.04047	8.54851	8.28857	8.24977	10.7926	11.3156	11.1126	Mdm2	transformed mouse 3T3 cell double minute 2
1427735_a_at	33.23	7.38	459.909	40.2096	2761.88	225.204	-13.8402	83.114	6.00527	0.00148	0.000269	1.42e-05	5.32806	4.67156	5.08891	8.95417	8.70239	8.86781	11.4056	11.3249	11.5544	Acta1	actin, alpha 1, skeletal muscle
1427763_a_at	22.36	2.95	35.7214	4.01016	72.9775	11.1527	-1.59756	3.26375	2.04296	0.0753	0.000711	0.00473	4.686	4.39232	4.34595	5.3345	5.057	5.06715	6.34942	5.91566	6.26731	Camk2d	calcium/calmodulin-dependent protein kinase II, delta
1427879_at	147.97	12.28	295.242	15.2681	735.379	93.2892	-1.99528	4.96979	2.49077	0.109	0.000193	0.00284	7.12962	7.34089	7.14746	8.13117	8.28019	8.20205	9.30172	9.66339	9.57769	1810031K17Rik	RIKEN cDNA 1810031K17 gene
1427971_at	238.46	11.82	279.412	6.30937	689.927	52.9571	-1.17173	2.89326	2.46921	0.00347	0.000106	0.00116	7.97042	7.89059	7.82819	8.16302	8.10288	8.11212	9.40255	9.33267	9.54732	Cdc73	Vcell division cycle 73, Paf1/RNA polymerase II complex component, homolog (S. cerevisiae)
1428066_at	26.84	0.91	33.4798	1.37414	129.491	7.64695	-1.24738	4.82455	3.86774	0.0204	2.24e-05	1.68e-05	4.72019	4.80186	4.71525	5.04508	5.01782	5.13035	7.03248	6.92163	7.09092	DXImx50e	DNA segment, Chr X, Immunex 50, expressed
1428162_at	119.29	19.19	112.976	16.4383	251.681	14.3205	1.05589	2.10982	2.22774	0.988	0.00973	0.00447	7.08511	6.9527	6.61801	6.67537	7.04327	6.7118	7.96335	7.89801	8.06035	4933421E11Rik	RIKEN cDNA 4933421E11 gene
1428232_at	261.3	32.08	385.856	13.9106	841.258	44.2132	-1.47668	3.21951	2.18024	0.289	0.00098	8.04e-05	8.20756	8.00134	7.85831	8.60589	8.53315	8.63482	9.75661	9.62615	9.76238	Cpsf6	cleavage and polyadenylation specific factor 6
1428273_at	63.44	5.93	92.566	4.6581	197.353	19.0611	-1.45911	3.11086	2.13202	0.00488	0.00014	0.00145	5.83742	6.00421	6.10776	6.47814	6.61282	6.50268	7.68698	7.45526	7.71766	1110065L07Rik	RIKEN cDNA 1110065L07 gene
1428275_at	59.18	17.15	86.556	10.3995	206.579	26.6807	-1.46259	3.49068	2.38665	0.0886	0.00703	0.00116	6.28793	5.48313	5.77269	6.57476	6.48023	6.23009	7.47548	7.85038	7.72102	1110065L07Rik	RIKEN cDNA 1110065L07 gene
1428308_at	125.27	9.14	178.707	12.8212	416.322	21.6885	-1.42658	3.3234	2.32963	0.103	5.01e-05	0.000134	7.0358	6.84232	7.02074	7.38606	7.46173	7.58923	8.74982	8.73853	8.61233	Pdrg1	p53 and DNA damage regulated 1
1428309_s_at	116.76	2.93	182.151	18.6267	421.323	5.34569	-1.56005	3.60845	2.31304	0.0372	4.92e-06	0.00431	6.90778	6.83937	6.85434	7.3678	7.48552	7.65873	8.71392	8.73888	8.70331	Pdrg1	p53 and DNA damage regulated 1
1428319_at	141.35	20.3	268.417	24.6819	878.207	51.389	-1.89895	6.213	3.2718	0.334	0.000679	0.000133	7.26555	7.25033	6.88186	8.20898	7.95507	8.029	9.68805	9.78516	9.85707	Pdlim7	PDZ and LIM domain 7
1428383_a_at	52.87	11.14	90.4386	12.8632	184.777	12.2202	-1.71058	3.49493	2.04312	0.245	0.00671	0.00539	5.33153	5.94001	5.83196	6.49606	6.27918	6.69194	7.47239	7.47456	7.6358	2310021P13Rik	RIKEN cDNA 2310021P13 gene
1428385_at	22.03	2.39	34.2346	2.69054	81.8027	7.54447	-1.554	3.71324	2.38947	0.0113	0.000111	0.00027	4.60801	4.46574	4.29288	4.96329	5.13723	5.18247	6.22712	6.33329	6.48967	2007-03-08	membrane-associated ring finger (C3HC4) 8
1428395_at	49.8	4.16	73.892	5.46927	150.076	7.00139	-1.48377	3.01358	2.03102	0.0704	0.000191	0.000435	5.54094	5.59534	5.76783	6.30776	6.21272	6.0936	7.17702	7.20479	7.30375	Smurf1	SMAD specific E3 ubiquitin protein ligase 1
1428487_s_at	86.93	11.01	76.3717	2.50054	214.862	19.3913	1.13825	2.47166	2.81337	0.0954	0.000754	0.00104	6.63613	6.36575	6.30118	6.2195	6.23616	6.30771	7.59024	7.80187	7.83751	1500041J02Rik	RIKEN cDNA 1500041J02 gene
1428529_at	831.97	53.07	814.082	51.8672	1817.88	283.009	1.02197	2.18503	2.23304	0.0109	0.00757	0.00698	9.79847	9.6767	9.62019	9.57306	9.67091	9.75724	10.5483	10.9898	10.9089	2810026P18Rik	RIKEN cDNA 2810026P18 gene
1428663_at	10.04	0.51	14.482	1.63922	84.1146	19.3176	-1.44243	8.37794	5.80823	0.00436	0.00299	0.00182	3.38219	3.24271	3.35448	4.03273	3.74327	3.77474	6.0053	6.68394	6.41432	5133401H06Rik	RIKEN cDNA 5133401H06 gene
1428742_at	35.84	4.26	39.7623	3.13182	85.229	13.1937	-1.10944	2.37804	2.14346	0.0545	0.00213	0.00506	5.07748	5.34872	5.04525	5.40238	5.34812	5.18031	6.17087	6.62109	6.41287	Fbxo45	F-box protein 45
1428951_at	206.52	32.85	82.4381	0.402543	469.551	100.723	2.50515	2.27363	5.6958	0.000507	0.00953	0.00579	7.78775	7.84335	7.40025	6.37229	6.3652	6.3582	8.47784	9.10275	8.97251	Nol8	nucleolar protein 8
1428953_at	101.68	1.53	112.041	6.21736	224.144	14.6013	-1.1019	2.20441	2.00055	0.0463	0.00138	0.000165	6.66614	6.69024	6.64691	6.89633	6.748	6.77497	7.76739	7.73957	7.91188	Za20d1	zinc finger, A20 domain containing 1
1428999_at	106.39	7.15	75.3156	7.39013	236.121	17.2819	1.41259	2.21939	3.13509	0.667	0.000167	0.000157	6.82015	6.7464	6.62639	6.3535	6.07155	6.26534	7.76975	7.98145	7.89117	Phf3	PHD finger protein 3
1429029_at	9.25	0.21	12.7227	1.73649	35.8114	2.58214	-1.37542	3.8715	2.81477	0.0213	0.00032	0.00151	3.21465	3.17305	3.23897	3.83516	3.70593	3.43909	5.11631	5.08671	5.27669	4933405A16Rik	RIKEN cDNA 4933405A16 gene
1429040_at	227.89	24.55	284.818	8.32413	924.981	181.442	-1.24981	4.05889	3.24762	0.00204	0.00213	0.00961	7.99633	7.70072	7.78324	8.1875	8.16702	8.10593	9.48281	10.0037	10.0123	2610005L07Rik	RIKEN cDNA 2610005L07 gene
1429055_at	15.41	3.76	23.3212	1.57107	72.7872	2.72176	-1.51338	4.72338	3.12107	0.103	0.00604	8.92e-05	3.712	4.30386	3.74295	4.6455	4.52348	4.45526	6.22637	6.12326	6.20517	4930506M07Rik	RIKEN cDNA 4930506M07 gene
1429106_at	8.12	2.35	14.1688	2.07045	48.4574	2.54604	-1.74492	5.96765	3.42001	0.207	0.00722	0.00177	2.54825	2.99469	3.39831	3.74885	4.04477	3.65058	5.51912	5.60188	5.67093	4921509J17Rik	RIKEN cDNA 4921509J17 gene
1429121_at	22.23	0.7	42.7257	3.16688	169.721	20.7387	-1.92198	7.63479	3.97235	0.723	0.000713	0.000319	4.44019	4.45621	4.52457	5.52623	5.31452	5.40249	7.19895	7.55055	7.44926	4921517N04Rik	RIKEN cDNA 4921517N04 gene
1429128_x_at	64.25	3.38	63.0197	7.8674	140.469	5.53224	1.01952	2.18629	2.22898	0.00345	5.28e-05	0.00438	5.96995	5.95277	6.09017	5.79746	6.15546	5.95792	7.15259	7.06887	7.17861	Nfkb2	nuclear factor of kappa light polypeptide gene enhancer in B-cells 2, p49/p100
1429139_at	27.49	1.58	37.1267	2.91561	113.349	8.03989	-1.35055	4.12329	3.05304	0.0249	1.66e-05	5.65e-05	4.87376	4.72842	4.7358	5.20691	5.10064	5.32674	6.72307	6.92703	6.81656	Za20d1	zinc finger, A20 domain containing 1
1429217_at	111.14	7.59	110.861	7.02686	279.393	37.3756	1.00252	2.51388	2.52021	0.00637	0.00195	0.0022	6.73792	6.73853	6.90572	6.76295	6.71753	6.89165	7.92449	8.31121	8.11687	Zfp655	zinc finger protein 655
1429320_at	22.48	6.03	46.6055	3.83264	140.287	15.0771	-2.0732	6.24051	3.01009	0.00754	0.00401	0.000253	4.687	4.70969	3.95601	5.40392	5.63684	5.57653	6.94425	7.24323	7.19185	4921511I16Rik	RIKEN cDNA 4921511I16 gene
1429617_at	37.96	4.57	26.8627	2.9875	125.659	25.1797	1.41311	3.3103	4.67783	0.00175	0.00315	0.00152	5.10485	5.18396	5.43045	4.81903	4.8542	4.55069	6.59371	7.13224	7.13037	Cyld	cylindromatosis (turban tumor syndrome)
1429633_at	57.14	7.21	67.7957	4.28772	136.727	11.0208	-1.18648	2.39284	2.01675	0.00576	0.00117	0.000363	5.80656	6.01936	5.66055	6.02333	6.0358	6.1846	7.0252	7.02761	7.22354	A630025C20Rik	RIKEN cDNA A630025C20 gene
1429692_s_at	42.91	7.57	16.9906	1.50183	264.657	52.3553	2.52551	6.16773	15.5767	0.0108	0.00033	0.000408	5.15801	5.66655	5.40064	4.22635	3.99945	4.02326	7.72645	8.30596	8.05371	Gch1	GTP cyclohydrolase 1
1429775_a_at	39.1	5.01	95.2291	6.3681	279.7	8.95552	-2.43553	7.15345	2.93713	0.00194	0.000911	0.000212	5.05882	5.37657	5.40656	6.64298	6.61124	6.45917	8.09838	8.18004	8.10332	Tm7sf1	transmembrane 7 superfamily member 1
1429778_at	41.25	5.39	33.482	3.28055	131.627	20.8727	1.232	3.19095	3.93126	0.971	0.000834	0.000787	5.14462	5.52292	5.4059	5.21985	4.98688	4.97583	6.76703	7.08748	7.22848	Optn	optineurin
1429863_at	26.41	3.77	28.8873	2.55995	564.37	122.978	-1.0938	21.3696	19.537	0.0177	0.000162	0.000701	4.49831	4.914	4.72761	4.99276	4.78313	4.77021	8.72583	9.27652	9.34331	Lonrf3	LON peptidase N-terminal domain and ring finger 3
1430221_at	15.58	1.64	29.4493	4.21541	93.4271	4.608	-1.8902	5.9966	3.17247	0.00661	0.000149	0.00233	3.85605	3.88655	4.12677	5.08138	4.66998	4.85968	6.53516	6.47897	6.61969	9130008F23Rik	RIKEN cDNA 9130008F23 gene
1430520_at	15.76	1.89	17.4331	2.35115	52.6385	1.16789	-1.10616	3.34001	3.01945	0.0231	0.00236	0.00373	3.83261	3.92123	4.15993	4.33183	4.02544	3.98887	5.68459	5.72029	5.74855	Cpne8	copine VIII
1430535_at	228.28	15.75	258.732	18.6586	628.786	67.8979	-1.1334	2.75445	2.43026	0.00104	0.000494	0.000734	7.90184	7.87936	7.71576	7.91291	8.00559	8.11997	9.10685	9.40551	9.35936	Tsc22d2	TSC22 domain family 2
1430564_at	9.36	1.17	12.1681	1.05926	29.0518	4.69512	-1.30001	3.10383	2.38754	2.14e-05	0.000798	0.00311	3.40172	3.04213	3.21419	3.61212	3.72204	3.4699	4.65984	5.10055	4.78487	Mobkl1a	MOB1, Mps One Binder kinase activator-like 1A (yeast)
1431026_at	90.06	10.87	81.4591	3.62588	269.156	35.7697	1.10559	2.98863	3.30419	0.406	0.000562	0.00222	6.62003	6.28088	6.55571	6.37178	6.27335	6.39598	7.83236	8.18866	8.16885	4930487N19Rik	RIKEN cDNA 4930487N19 gene
1431320_a_at	42.6	2.4	112.141	0.484557	304.061	50.0575	-2.63243	7.13757	2.71141	0.00797	0.0011	0.00977	5.35607	5.50326	5.37504	6.81562	6.80319	6.80869	7.96217	8.3001	8.44134	Myo5a	myosin Va
1431352_s_at	19.35	0.93	10.5834	0.79066	43.4682	4.57712	1.82834	2.24642	4.10721	0.0528	0.00162	8.43e-05	4.35171	4.2293	4.23874	3.42695	3.49493	3.2811	5.39666	5.60188	5.31149	Pvt1	plasmacytoma variant translocation 1
1431993_a_at	11.04	0.75	23.6192	2.13659	61.0959	6.75207	-2.13942	5.53405	2.5867	0.101	8.6e-05	0.000404	3.49514	3.3502	3.54258	4.67639	4.58205	4.41521	5.76607	5.92945	6.0858	Rnf38	ring finger protein 38
1432827_x_at	3108.27	215.81	3840.51	161.48	8197.11	856.378	-1.23558	2.63719	2.13438	0.0254	0.000411	0.00235	11.534	11.7127	11.5522	11.9373	11.8355	11.9459	12.8553	13.1531	12.9787	Ubc	ubiquitin C
1433428_x_at	144.97	26.47	226.896	18.6685	536.184	92.1184	-1.56512	3.69859	2.36313	0.973	0.000971	0.00558	6.85227	7.25286	7.38233	7.73398	7.77942	7.95472	9.29567	8.79514	9.06575	Tgm2	transglutaminase 2, C polypeptide
1433453_a_at	61.33	3.28	75.7317	12.6132	242.109	26.9003	-1.23482	3.94765	3.19693	0.225	0.000375	0.000986	5.96631	5.99633	5.84854	6.01298	6.19371	6.48252	8.07716	7.7576	7.90602	Abtb2	ankyrin repeat and BTB (POZ) domain containing 2
1433454_at	35.07	4.07	37.3879	4.17037	77.6108	6.59637	-1.06609	2.21302	2.07582	0.476	0.00114	0.00123	5.27045	5.17005	4.93656	5.3664	5.24581	5.04297	6.41321	6.20864	6.20259	Abtb2	ankyrin repeat and BTB (POZ) domain containing 2
1433488_x_at	156.93	26	262.92	25.275	545.764	23.3582	-1.6754	3.47775	2.07578	0.0653	0.0043	0.002	7.46656	7.3785	6.99472	7.87154	8.0919	8.13818	9.11046	9.02157	9.1417	Gns	glucosamine (N-acetyl)-6-sulfatase
1433546_at	156.71	19.38	215.864	16.2632	437.908	48.4857	-1.37747	2.79439	2.02863	0.112	0.00042	0.00141	7.21444	7.48256	7.15771	7.82835	7.62383	7.80131	8.60443	8.77586	8.92536	Gns	glucosamine (N-acetyl)-6-sulfatase
1433588_at	240.89	24.9	162.296	9.74294	642.775	91.3431	1.48427	2.66834	3.96052	0.262	0.00119	0.00129	8.04618	7.92829	7.7465	7.43265	7.26201	7.32762	9.07581	9.4786	9.39936	D6Wsu116e	DNA segment, Chr 6, Wayne State University 116, expressed
1433589_at	72.77	13.09	52.5987	2.00949	200.391	29.9795	1.3835	2.75376	3.80981	0.0322	0.00225	0.0029	6.2571	6.38566	5.86357	5.65695	5.76663	5.72516	7.38911	7.69416	7.82305	D6Wsu116e	DNA segment, Chr 6, Wayne State University 116, expressed
1433595_at	52.73	8.36	54.1227	3.83566	154.981	28.0013	-1.02641	2.93914	2.8635	0.353	0.00189	0.00539	5.55211	5.96149	5.61385	5.81508	5.635	5.81695	6.94969	7.35642	7.47133	---	---
1433631_at	877.38	62.34	913.889	81.6248	2353.29	126.164	-1.04161	2.68218	2.57503	0.0355	7.71e-05	0.000293	9.86526	9.79704	9.66149	9.9741	9.79134	9.73095	11.1121	11.2636	11.2215	Eif5	eukaryotic translation initiation factor 5
1433633_at	67.83	14.93	107.506	2.80022	291.381	37.6774	-1.58493	4.29575	2.71038	0.0589	0.00122	0.00455	6.40614	5.82628	5.95277	6.70547	6.77789	6.76046	7.97099	8.34621	8.21823	Irf2bp2	interferon regulatory factor 2 binding protein 2
1433648_at	417.25	23.06	414.115	15.1906	952.924	50.8719	1.00757	2.28382	2.30111	0.144	5.19e-05	6.23e-05	8.61046	8.73962	8.75972	8.63283	8.7127	8.73417	9.8124	9.96618	9.90593	Spag9	sperm associated antigen 9
1433674_a_at	1806.45	71.57	1936.11	137.634	5715.18	928.17	-1.07178	3.16376	2.95188	0.536	0.00506	0.0031	10.8402	10.7527	10.8616	10.803	10.9397	11.0067	12.1993	12.672	12.5306	Rnu22	RNA, U22 small nucleolar
1433675_at	1432.4	105.72	1635.05	71.5576	5534.81	1049.57	-1.14148	3.86401	3.3851	0.189	0.0033	0.00672	10.586	10.4863	10.3725	10.6027	10.7252	10.6947	12.0968	12.6508	12.5002	Rnu22	RNA, U22 small nucleolar
1433703_s_at	60.69	16.8	149.106	3.31044	338.67	21.2696	-2.45684	5.58032	2.27134	0.739	0.00731	0.00076	5.4093	6.24073	5.99862	7.25575	7.19461	7.20951	8.29569	8.44614	8.46355	Bahd1	bromo adjacent homology domain containing 1
1434009_at	112.72	3.66	149.471	7.78696	388.217	64.9069	-1.32604	3.44408	2.59728	0.378	0.00548	0.00723	6.81441	6.86375	6.77016	7.28397	7.13742	7.24579	8.29685	8.7706	8.69151	6430596G11Rik	RIKEN cDNA 6430596G11 gene
1434035_at	247.36	19.56	218.573	15.1269	594.684	45.2926	1.13171	2.40412	2.72076	0.00767	0.00017	8.21e-05	7.98434	8.0406	7.81717	7.86324	7.66333	7.78237	9.08992	9.30724	9.24224	Dnajb6	DnaJ (Hsp40) homolog, subfamily B, member 6
1434109_at	70.47	5.05	95.4962	3.14124	273.253	17.2911	-1.35513	3.87758	2.8614	0.053	1.84e-05	0.000136	6.03658	6.24271	6.13013	6.62453	6.5764	6.52963	7.99441	8.17693	8.10512	Sh3bgrl2	SH3 domain binding glutamic acid-rich protein like 2
1434159_at	356.83	34.78	285.574	14.3653	729.034	85.5845	1.24952	2.04308	2.55287	0.0362	0.00167	0.00209	8.50985	8.59663	8.31668	8.23918	8.11559	8.11481	9.30008	9.61362	9.5949	Stk4	serine/threonine kinase 4
1434207_at	102.47	8.52	107.026	8.33118	334.492	49.938	-1.04446	3.26429	3.12532	0.68	0.0013	0.00173	6.7908	6.68615	6.54995	6.64602	6.70926	6.86159	8.11485	8.4813	8.52703	2900057K09Rik	RIKEN cDNA 2900057K09 gene
1434272_at	40.93	8.35	93.1362	7.94337	438.956	80.6609	-2.2755	10.7246	4.71306	0.829	0.000129	0.00133	5.34409	5.62708	5.03274	6.40588	6.55469	6.65261	9.02185	8.4858	8.77664	Cpeb2	cytoplasmic polyadenylation element binding protein 2
1434332_at	309.22	34.97	294.946	19.0849	824.456	134.172	1.0484	2.66624	2.79528	0.0109	0.00194	0.00412	8.35325	8.37374	8.07105	8.27206	8.09406	8.24062	9.40246	9.87463	9.74459	Zzz3	zinc finger, ZZ domain containing 3
1434353_at	88.79	10.78	320.308	28.9883	966.655	120.245	-3.60748	10.887	3.01789	0.00659	1.99e-05	0.000443	6.45582	6.64436	6.29565	8.4046	8.16443	8.38864	10.0646	9.70583	9.95702	Sfmbt2	Scm-like with four mbt domains 2
1434369_a_at	33.88	4.45	1193.77	117.071	3081.55	378.777	-35.2351	90.9548	2.58137	0.094	1.73e-06	0.000716	4.90987	5.03667	5.27671	10.1124	10.1642	10.3739	11.6444	11.3758	11.7254	Cryab	crystallin, alpha B
1434405_at	147.4	13.48	73.8264	6.17964	498.807	106.606	1.99658	3.38404	6.75648	0.297	0.00546	0.00199	7.31867	7.22492	7.05481	6.20739	6.32142	6.07923	8.5656	9.06266	9.18689	A730024A03Rik	RIKEN cDNA A730024A03 gene
1434424_at	53.18	5.83	52.393	1.94946	172.443	22.8696	1.01502	3.24264	3.29134	0.156	0.000426	0.00271	5.89669	5.69431	5.59033	5.76753	5.66139	5.703	7.1948	7.50082	7.5676	9630055N22Rik	RIKEN cDNA 9630055N22 gene
1434436_at	25.3	6.35	131.573	7.11749	264.909	32.6636	-5.2005	10.4707	2.01341	0.0174	0.00122	0.00421	4.17668	4.79595	4.90833	7.04566	6.95651	7.11273	8.21792	7.86058	8.04749	Morc4	microrchidia 4
1434442_at	7.82	1.75	41.3987	2.7362	231.67	31.739	-5.29395	29.6253	5.59607	0.923	7.86e-05	0.000439	3.2842	2.66116	2.88345	5.30734	5.32378	5.47727	7.62889	8.02758	7.88345	D5Ertd593e	DNA segment, Chr 5, ERATO Doi 593, expressed
1434469_at	110.63	10.69	98.0112	12.2375	226.812	22.7269	1.12875	2.05019	2.31415	0.0596	0.000924	0.00106	6.74053	6.93871	6.67647	6.77394	6.63663	6.41104	7.64943	7.92284	7.88871	Otud4	OTU domain containing 4
1434477_at	66.21	6.19	82.9321	3.65289	228.754	31.6364	-1.25256	3.45497	2.75832	0.792	0.000554	0.00384	5.89351	6.16175	6.07898	6.41078	6.40939	6.29856	7.58715	7.93698	7.95949	Heca	headcase homolog (Drosophila)
1434559_at	67.33	3.81	128.518	7.78087	343.9	45.5629	-1.90878	5.10768	2.67588	0.0719	0.000642	0.00217	6.08297	5.98431	6.14732	7.08455	6.91012	7.01748	8.1926	8.56809	8.49025	Stx3	syntaxin 3
1434566_a_at	60.77	2.39	61.8925	7.66369	143.783	14.95	-1.01847	2.36602	2.32311	0.0401	0.00218	0.000902	5.96968	5.86007	5.94379	5.79225	6.13655	5.90466	7.27026	7.23167	6.98506	4732496O08Rik	RIKEN cDNA 4732496O08 gene
1434620_s_at	181.82	13.64	131.325	3.92945	482.787	16.6099	1.3845	2.6553	3.67626	0.806	0.000427	1.19e-06	7.53566	7.59398	7.38105	7.04793	7.07317	6.98861	8.87505	8.89912	8.96987	2610024E20Rik	RIKEN cDNA 2610024E20 gene
1434653_at	31.55	4.04	16.6338	5.2554	77.6306	14.5254	1.89674	2.46056	4.66703	0.967	0.00411	0.00494	4.75126	5.05948	5.10356	4.10194	4.43295	3.47642	5.95991	6.50952	6.31355	Ptk2b	PTK2 protein tyrosine kinase 2 beta
1434657_at	93.51	14.74	76.5713	9.13687	447.097	123.129	1.22122	4.78128	5.83897	0.0603	0.00331	0.00371	6.58715	6.73815	6.27848	6.40895	6.06274	6.28346	8.31651	9.14034	8.83978	Gls	MKIAA0838 protein
1434659_at	134.36	3.8	103.478	6.38756	272.174	11.4092	1.29844	2.02571	2.63026	0.956	4.88e-05	6.58e-05	7.09581	7.02216	7.09068	6.77352	6.70485	6.59562	8.08795	8.02684	8.14784	5830411G16Rik	RIKEN cDNA 5830411G16 gene
1434835_at	376.61	25.24	378.755	12.2184	1062.04	168.094	-1.0057	2.81999	2.80402	0.151	0.00354	0.00693	8.57733	8.6393	8.44756	8.53359	8.61765	8.54264	9.77017	10.1262	10.2232	BC037674	cDNA sequence BC037674
1434882_at	142.51	10.09	136.488	9.24094	487.002	61.6288	1.04412	3.41732	3.56809	0.0528	0.000595	0.000556	7.26426	7.12556	7.06789	6.97731	7.12948	7.16434	8.72643	9.09446	8.93898	Mtdh	Metadherin
1435023_at	102.78	1.35	76.9718	2.40802	206.589	12.6921	1.33529	2.01001	2.68395	0.48	0.00171	0.000137	6.68533	6.70134	6.66352	6.29413	6.21324	6.28998	7.61998	7.65923	7.78729	Itsn2	intersectin 2
1435050_at	15.98	2.29	13.6378	0.808786	67.1657	7.32679	1.17175	4.20311	4.92498	0.0915	0.000259	0.000144	4.1899	4.00032	3.77386	3.68831	3.85768	3.75757	5.94725	6.00682	6.23824	D10Bwg1379e	DNA segment, Chr 10, Brigham & Women's Genetics 1379 expressed
1435175_at	28.13	2.55	35.4687	1.64849	76.7095	3.22523	-1.26089	2.72696	2.16274	0.0941	0.000682	3.17e-05	4.9082	4.65731	4.86429	5.07458	5.20784	5.15987	6.22386	6.22794	6.32969	BC034090	cDNA sequence BC034090
1435218_at	8.92	1.91	9.23128	2.00232	22.8288	4.12813	-1.0349	2.55928	2.47298	0.00325	0.00476	0.00477	3.44459	2.82063	3.13882	3.52617	3.06444	2.96488	4.31068	4.78345	4.39929	Rasgef1a	RasGEF domain family, member 1A
1435265_at	10.86	1.12	12.7825	0.77266	33.4228	2.81414	-1.17703	3.07761	2.61472	0.0276	0.000147	0.000144	3.60259	3.33681	3.36977	3.73018	3.72085	3.57189	5.00309	5.19606	4.9792	---	Adult male cecum cDNA, RIKEN full-length enriched library, clone:9130204C03 product:unclassifiable, full insert sequence
1435272_at	19.81	4.18	44.4575	3.43436	103.539	12.3631	-2.24419	5.22661	2.32895	0.178	0.000888	0.0013	4.25546	4.60264	4.00198	5.59739	5.40136	5.41592	6.48858	6.74234	6.8298	Itpkb	inositol 1,4,5-trisphosphate 3-kinase B
1435291_at	157.06	10.14	84.0479	2.15012	332.263	30.2835	1.8687	2.11552	3.95326	0.0705	0.000604	0.000772	7.33694	7.18418	7.35818	6.41928	6.35034	6.40885	8.22067	8.4777	8.41783	Lemd3	LEM domain containing 3
1435437_at	51.16	9.52	410.702	5.64567	1197.41	194.217	-8.02779	23.4052	2.91552	0.0447	2.54e-05	0.00776	5.44688	5.95072	5.58508	8.70197	8.66234	8.68126	9.95437	10.4286	10.2549	---	---
1435526_at	222.6	13.7	245.998	5.82058	587.713	70.4946	-1.10511	2.64022	2.3891	0.0139	0.00133	0.00533	7.79935	7.88403	7.70612	7.95447	7.90346	7.96876	8.99117	9.33245	9.25166	Tor1aip2	torsin A interacting protein 2
1435585_at	7.91	1.03	12.3007	1.68357	39.2829	10.8659	-1.55508	4.96624	3.19355	0.0605	0.0034	0.00837	2.78015	3.16002	2.98614	3.83232	3.49774	3.50611	5.67188	4.88287	5.22355	Tceal7	transcription elongation factor A (SII)-like 7
1435679_at	72.48	7.16	49.3149	6.74715	184.186	23.101	1.46974	2.5412	3.73489	0.265	0.000654	0.000262	6.07733	6.33435	6.11306	5.81117	5.6188	5.41473	7.37083	7.71439	7.46777	Optn	optineurin
1435735_x_at	182.6	39.02	355.851	38.5917	783.735	47.5822	-1.9488	4.29208	2.20242	0.193	0.00549	0.0015	7.6801	7.68068	7.10375	8.2911	8.60153	8.51524	9.57703	9.54954	9.71088	H47	histocompatibility 47
1435745_at	82.85	5.99	68.1742	0.974526	504.583	76.9166	1.21527	6.09032	7.40137	0.831	0.000577	0.00197	6.37484	6.47208	6.26303	6.09568	6.06846	6.10902	8.70715	9.05255	9.14163	5031439G07Rik	RIKEN cDNA 5031439G07 gene
1435868_at	40.99	4.25	44.6321	4.67169	144.541	33.7913	-1.08885	3.52624	3.23849	0.0583	0.0042	0.00533	5.46828	5.17756	5.40994	5.44052	5.63773	5.34628	6.8517	7.50484	7.09274	Ankrd13c	ankyrin repeat domain 13c
1435902_at	54.58	11.29	102.823	3.08503	326.882	24.8577	-1.8839	5.98903	3.17907	0.519	0.00235	0.000389	5.93811	5.92769	5.37647	6.73068	6.64614	6.67396	8.23461	8.36021	8.45464	Nudt18	nudix (nucleoside diphosphate linked moiety X)-type motif 18
1435934_at	14.28	2.22	19.8309	3.69793	61.5893	14.6424	-1.38872	4.31298	3.10572	0.739	0.00278	0.00489	3.72342	4.07292	3.67664	3.9675	4.50137	4.40601	5.48205	6.14208	6.11788	Ndufab1	NADH dehydrogenase (ubiquinone) 1, alpha/beta subcomplex, 1
1436015_s_at	388.58	31.18	296.765	44.5521	858.401	4.24948	1.30938	2.20907	2.89252	0.312	0.00326	0.0071	8.59073	8.71824	8.48798	7.94057	8.35525	8.30902	9.75184	9.73775	9.7469	Stk4	serine/threonine kinase 4
1436033_at	35.72	2.58	53.1534	3.78357	124.583	21.8471	-1.48806	3.48776	2.34383	0.00879	0.00247	0.00691	5.13312	5.26878	5.06645	5.84603	5.67329	5.66982	6.70897	7.20866	6.9214	BC031353	cDNA sequence BC031353
1436068_at	41.73	9.14	122.355	14.3168	265.622	16.1934	-2.93207	6.36525	2.17091	0.0697	0.00228	0.00167	5.2294	5.14767	5.70632	7.11776	6.83515	6.83289	7.95551	8.06814	8.13061	Zbtb10	zinc finger and BTB domain containing 10
1436094_at	17.73	2.59	33.2946	1.81232	72.9264	5.44501	-1.87787	4.11316	2.19034	0.00779	0.000583	0.000238	4.09503	3.95501	4.36309	5.09814	4.96368	5.10547	6.26727	6.06066	6.22892	---	---
1436192_at	62.44	5.19	63.662	9.92181	188.274	29.3609	-1.01957	3.01527	2.95739	0.879	0.00191	0.00107	5.9387	6.0895	5.85527	6.22843	5.81923	5.89587	7.28783	7.74114	7.60442	Arfgef2	ADP-ribosylation factor guanine nucleotide-exchange factor 2 (brefeldin A-inhibited)
1436197_at	306.07	7.34	187.52	11.6487	758.43	105.003	1.6322	2.47796	4.04453	0.345	0.00605	0.000744	8.24456	8.23131	8.29639	7.5006	7.49584	7.65081	9.41203	9.77808	9.48391	Cdc42bpg	CDC42 binding protein kinase gamma (DMPK-like)
1436200_at	28	1.93	12.8756	1.68352	433.841	157.581	2.17465	15.4943	33.6947	0.942	0.00627	0.00211	4.90927	4.79388	4.71218	3.77905	3.80348	3.45106	8.03323	9.15863	8.87052	Lonrf3	LON peptidase N-terminal domain and ring finger 3
1436309_at	8.07	2.76	8.72041	1.45815	27.2106	4.65992	-1.0806	3.37182	3.12034	0.146	0.0086	0.0014	2.73661	2.65272	3.49124	3.33848	3.14396	2.84928	4.45	4.87889	4.92371	Neto2	neuropilin (NRP) and tolloid (TLL)-like 2
1436336_at	109.51	1.88	110.525	5.00152	336.164	40.076	-1.00927	3.06971	3.04153	0.134	0.00313	0.00136	6.74609	6.78829	6.78995	6.85562	6.78	6.72611	8.23438	8.56939	8.35516	2210013M04Rik	RIKEN cDNA 2210013M04 gene
1436348_at	161.7	21.34	139.974	2.74105	332.671	18.3242	1.15522	2.05734	2.37667	0.14	0.00444	0.00041	7.17589	7.27493	7.53619	7.1038	7.12334	7.15934	8.34305	8.46609	8.32042	---	Transcribed locus
1436368_at	20.25	3.12	23.9762	2.85161	55.0345	8.06273	-1.18401	2.71775	2.29538	0.192	0.00113	0.00182	4.20244	4.20831	4.57596	4.58663	4.74425	4.39912	5.57691	5.99294	5.7464	Slc16a10	solute carrier family 16 (monocarboxylic acid transporters), member 10
1436399_s_at	8.68	0.41	25.3791	4.13598	63.5542	14.1302	-2.92386	7.32191	2.50419	0.376	0.0029	0.00559	3.06231	3.19202	3.09723	4.89798	4.62603	4.4349	6.30433	5.68202	5.91389	Nrk	Nik related kinase
1436456_at	30.1	4.34	24.3267	1.96593	69.8124	5.5543	1.23732	2.31935	2.86978	0.348	0.00313	9.17e-05	4.99454	5.05549	4.65267	4.46651	4.69224	4.64497	6.12274	6.00728	6.23707	9130023D20Rik	RIKEN cDNA 9130023D20 gene
1436684_a_at	189.61	13.1	151.265	4.75399	402.848	50.2531	1.25349	2.12461	2.66319	0.00542	0.0028	0.00386	7.67764	7.50683	7.50944	7.18976	7.27823	7.25338	8.79931	8.44067	8.69899	Riok2	RIO kinase 2 (yeast)
1436714_at	242.21	23.01	634.275	44.6065	1310.27	173.563	-2.6187	5.40963	2.06577	0.93	0.000124	0.00363	7.86105	8.06869	7.81792	9.24561	9.25277	9.42154	10.354	10.1516	10.5358	Lpp	LIM domain containing preferred translocation partner in lipoma
1436735_at	62.5	3.69	42.5098	1.73331	143.237	11.6023	1.47025	2.2918	3.36951	0.0698	0.000267	0.000231	5.86816	5.98911	6.03515	5.36236	5.47436	5.39008	7.02226	7.21068	7.24408	Nsun3	NOL1/NOP2/Sun domain family 3
1436775_a_at	284.73	45.17	320.038	19.2612	847.272	132.623	-1.12401	2.9757	2.64741	0.482	0.00122	0.00471	8.17622	8.35519	7.89156	8.22286	8.34458	8.39356	9.44201	9.87825	9.82199	Ankrd17	ankyrin repeat domain 17
1436895_at	13.39	2.02	30.586	2.81523	123.17	16.6159	-2.28424	9.19863	4.02699	0.0527	4.67e-05	0.000323	3.9702	3.66707	3.56179	5.04442	4.96642	4.78103	6.7044	7.01873	7.08269	Centd1	centaurin, delta 1
1436978_at	16.82	5.79	85.0201	3.01936	203.067	18.0323	-5.0547	12.073	2.38846	0.0021	0.00605	0.00109	4.31432	4.35296	3.34275	6.36514	6.3973	6.46495	7.63499	7.55128	7.79999	Wnt9a	wingless-type MMTV integration site 9A
1436985_at	272.33	20.61	307.466	30.5646	615.229	78.8757	-1.12902	2.25913	2.00097	0.114	0.002	0.00245	8.19111	7.97214	8.0961	8.10205	8.28689	8.38936	9.05138	9.4234	9.29574	Zfp644	zinc finger protein 644
1437055_x_at	35.34	3.37	25.9369	0.945093	88.6805	8.88777	1.36254	2.50935	3.41909	0.158	0.00032	0.000694	5.17862	5.25512	4.98306	4.64903	4.75255	4.68732	6.38736	6.6285	6.38177	1200003O06Rik	Major facilitator superfamily domain containing 1 (Mfsd1), mRNA
1437074_at	57.38	7.19	51.9065	6.58084	150.828	13.4052	1.10545	2.62858	2.90576	0.256	0.000827	0.000517	5.9174	5.96664	5.61979	5.87418	5.68812	5.50802	7.10809	7.36379	7.22704	Snx5	sorting nexin 5
1437120_at	149.76	14.26	123.804	10.536	338.729	18.8804	1.20965	2.26181	2.73601	0.177	0.000634	0.000192	7.37496	7.17031	7.12161	6.95439	7.06859	6.82227	8.33031	8.38886	8.48835	Snx30	sorting nexin family member 30
1437277_x_at	169.17	37.56	290.42	19.666	666.306	117.769	-1.71673	3.93868	2.29428	0.0555	0.00175	0.00755	6.99693	7.48248	7.65078	8.11873	8.13036	8.29044	9.63921	9.15362	9.3037	Tgm2	transglutaminase 2, C polypeptide
1437302_at	8.45	2.15	15.1362	0.491751	31.445	3.61931	-1.79126	3.72131	2.07748	0.812	0.00421	0.00562	2.73216	2.97883	3.43621	3.9575	3.93414	3.8666	5.01297	4.78022	5.11136	Adrb2	adrenergic receptor, beta 2
1437521_s_at	835.65	77.1	824.768	28.1546	1810.03	167.896	1.01319	2.16602	2.1946	0.107	0.000556	0.00202	9.75882	9.80197	9.54673	9.73427	9.63584	9.69174	10.6709	10.9386	10.8433	E230022H04Rik	RIKEN cDNA E230022H04 gene
1437540_at	12.84	2.17	57.1008	3.13899	129.134	15.7898	-4.4471	10.0572	2.26152	0.0552	0.000122	0.00267	3.36899	3.83029	3.80298	5.80421	5.92284	5.77497	6.82741	7.00783	7.18129	---	---
1437666_x_at	1607.77	163.51	2161.34	105.871	4492.65	418.11	-1.34431	2.79434	2.07864	0.106	0.000231	0.0012	10.4822	10.7751	10.68	11.1473	11.0059	11.0765	11.9938	12.2628	12.1309	Ubc	ubiquitin C
1437753_at	12.84	1.89	31.7138	3.5841	65.0626	12.0955	-2.46993	5.06718	2.05155	0.563	0.000447	0.00908	3.90908	3.54015	3.5688	5.14252	4.98477	4.81532	6.26309	6.03878	5.71811	---	Transcribed locus
1437868_at	11.67	2.77	30.5379	3.46969	83.9428	15.5724	-2.61678	7.19304	2.74881	0.48	0.000472	0.00279	3.5085	3.86572	3.17809	4.77846	4.90106	5.09971	6.64995	6.35635	6.11839	BC023892	cDNA sequence BC023892
1438255_at	129.05	13.6	215.241	14.518	431.15	37.329	-1.66789	3.34095	2.00311	0.0705	0.00012	0.000502	7.17724	6.92922	6.91331	7.63627	7.78107	7.82537	8.7212	8.64106	8.88324	Ches1	checkpoint supressor 1
1438268_at	129.09	3.41	134.208	12.3019	312.575	38.9528	-1.03965	2.42137	2.32903	0.248	0.0047	0.000957	7.05517	6.99484	6.98556	7.21339	6.98502	6.99484	8.14302	8.22121	8.47827	Mnab	membrane associated DNA binding protein
1438293_at	57.82	4.93	63.8481	0.555777	128.596	12.3279	-1.10426	2.22408	2.01409	0.134	0.000487	0.00621	5.742	5.82674	5.98176	6.01044	5.98609	5.99308	6.84335	7.04814	7.11495	A930031F18Rik	RIKEN cDNA A930031F18 gene
1438401_at	268.02	21.31	213.948	10.0222	727.432	109.335	1.25274	2.7141	3.40004	0.544	0.00252	0.00319	8.19142	8.01825	7.98009	7.817	7.70545	7.69779	9.23448	9.59818	9.6526	Ubn1	ubinuclein 1
1438487_s_at	59.52	6.23	79.0797	13.2581	210.604	30.6009	-1.32862	3.53837	2.66319	0.0689	0.000499	0.00196	5.86804	6.04924	5.75279	6.00748	6.37319	6.49206	7.73958	7.4803	7.90405	Zzz3	zinc finger, ZZ domain containing 3
1438644_x_at	215.26	6.63	293.37	33.4126	597.115	48.1918	-1.36286	2.77392	2.03536	0.536	0.000691	0.00139	7.78511	7.69929	7.76395	8.35848	8.0312	8.18141	9.08789	9.31833	9.24977	Commd9	COMM domain containing 9
1438725_at	20.19	0.95	47.6074	3.73583	152.945	30.0142	-2.35797	7.57529	3.21263	0.0524	0.00199	0.00428	4.25715	4.38697	4.36034	5.51677	5.49612	5.6978	6.96527	7.22149	7.52857	Thrap1	thyroid hormone receptor associated protein 1
1438727_at	19.11	3.21	51.1118	1.28198	107.493	2.10534	-2.67461	5.62495	2.10309	0.0912	0.00301	4.06e-06	4.45824	4.29977	3.96715	5.67741	5.63803	5.7104	6.74278	6.77831	6.72265	Wdr32	WD repeat domain 32
1438740_at	43.11	6.61	110.952	10.4541	246.653	42.5518	-2.57369	5.72147	2.22306	0.108	0.000269	0.00691	5.52088	5.58089	5.15225	6.91781	6.64479	6.8058	7.62592	8.07863	8.08794	Nmt2	N-myristoyltransferase 2, mRNA (cDNA clone MGC:46936 IMAGE:5253732)
1438941_x_at	312.61	29.36	485.742	10.3386	1004.59	101.553	-1.55383	3.21355	2.06815	0.00886	0.000135	0.00506	8.43611	8.22184	8.19443	8.9205	8.89497	8.95601	9.80859	9.99234	10.1012	Ampd2	adenosine monophosphate deaminase 2 (isoform L)
1439077_at	6.57	1.24	10.727	0.816116	21.8517	1.26401	-1.63273	3.32598	2.03707	0.556	0.00519	0.000284	2.94344	2.38859	2.75885	3.38731	3.33273	3.54131	4.50279	4.49107	4.35021	Zxda	zinc finger, X-linked, duplicated A
1439255_s_at	45.51	4.89	103.1	7.69552	418.566	10.2764	-2.26544	9.19723	4.05979	0.377	0.000494	0.000331	5.56274	5.62292	5.32136	6.78974	6.57378	6.69212	8.71343	8.74212	8.67152	Tm7sf1	transmembrane 7 superfamily member 1
1439256_x_at	44.51	3.86	82.7059	1.93819	282.523	22.3004	-1.85814	6.34741	3.416	0.0402	1.28e-05	0.000621	5.3263	5.56711	5.52331	6.38588	6.33054	6.39254	8.14779	8.24915	8.02068	Tm7sf1	transmembrane 7 superfamily member 1
1439399_a_at	1313.43	65.8	1479.03	116.039	3735.38	318.665	-1.12608	2.84399	2.52556	0.0489	0.000238	0.000177	10.394	10.2735	10.4062	10.3935	10.59	10.5986	11.7262	11.8934	11.9708	Rnu22	RNA, U22 small nucleolar
1439944_at	8.17	1.12	16.8165	0.304892	127.164	5.40276	-2.05832	15.5647	7.56184	0.316	0.000302	1.41e-05	3.22603	3.00488	2.83522	4.10169	4.05689	4.05635	7.05314	6.93112	6.98477	---	---
1439958_at	10.04	0.8	9.67318	0.9018	24.5963	2.02984	1.03792	2.44983	2.54273	0.304	0.000181	0.000209	3.23304	3.45195	3.29004	3.22012	3.17033	3.41932	4.48075	4.71371	4.65657	LOC546257	similar to transcription elongation factor B polypeptide 3 binding protein 1
1440085_at	101.04	3.22	103.119	1.11646	318.726	37.2659	-1.02058	3.15445	3.09085	0.536	0.00222	0.00361	6.70276	6.661	6.61091	6.6713	6.6908	6.70223	8.11125	8.43919	8.37747	Eda2r	ectodysplasin A2 isoform receptor
1440917_at	46.45	6.84	44.6413	8.13907	173.084	52.0246	1.04052	3.72623	3.87721	0.0138	0.00788	0.00598	5.6926	5.61176	5.27509	5.42454	5.22811	5.7413	6.93459	7.82202	7.41477	2900093K20Rik	RIKEN cDNA 2900093K20 gene
1441026_at	35.35	3.96	43.0585	3.94518	98.5989	14.0249	-1.21806	2.78922	2.28988	0.078	0.000823	0.00216	5.23316	5.23503	4.94368	5.52383	5.26968	5.47864	6.39565	6.63507	6.81006	Parp4	poly (ADP-ribose) polymerase family, member 4
1441315_s_at	176.4	4.16	161.48	8.702	561.796	97.649	1.0924	3.18478	3.47905	0.179	0.00758	0.0043	7.42706	7.49509	7.46517	7.25074	7.40603	7.34463	8.81823	9.31477	9.22198	Slc19a2	solute carrier family 19 (thiamine transporter), member 2
1441604_at	13.13	1.03	11.9476	1.85057	29.8858	3.18577	1.09897	2.27615	2.50142	0.887	0.000643	0.00222	3.70481	3.82889	3.60251	3.72949	3.67203	3.29745	4.74944	4.88367	5.05477	Esd	Esterase D/formylglutathione hydrolase (Esd), mRNA
1441706_at	9.29	1.01	7.51587	0.589144	116.162	39.022	1.23605	12.504	15.4555	0.02	0.00422	0.00465	3.2501	3.03246	3.34681	2.87717	3.03051	2.81343	6.20695	7.23625	6.95232	Dscaml1	Down syndrome cell adhesion molecule-like 1
1441737_s_at	224.15	20.68	459.721	30.7912	981.043	124.266	-2.05095	4.37672	2.134	0.0679	0.000192	0.00311	7.79786	7.67471	7.94014	8.91983	8.73197	8.87544	9.71104	10.0549	10.0242	Rassf1	Ras association (RalGDS/AF-6) domain family 1
1441971_at	287.46	40.83	310.438	20.3479	1756.62	236.314	-1.07994	6.11082	5.6585	0.94	9.07e-05	0.000411	8.38539	8.02327	8.06509	8.16464	8.33334	8.33014	10.535	10.8844	10.8885	---	Transcribed locus
1442145_at	64.7	14.99	106.818	13.924	269.825	22.8849	-1.65097	4.1704	2.52603	0.594	0.00334	0.00105	6.35763	5.81284	5.8044	6.91745	6.73517	6.53975	7.94312	8.08534	8.18869	Atp13a3	ATPase type 13A3
1443437_at	7.61	1.32	27.1623	3.9095	142.642	16.7846	-3.56929	18.744	5.25147	0.587	4.65e-05	0.000122	2.65934	3.16192	2.91792	4.56833	4.71956	4.97339	7.30211	6.96132	7.18482	---	PREDICTED: similar to hypothetical protein MGC27016 [Mus musculus], mRNA sequence
1443779_s_at	95.34	13.48	144.15	3.05141	294.649	25.2463	-1.51196	3.09051	2.04404	0.0313	0.000836	0.0034	6.59085	6.75841	6.34646	7.19043	7.13577	7.18743	8.05255	8.27252	8.27251	A630025C20Rik	RIKEN cDNA A630025C20 gene
1443867_at	37.25	3.96	22.1559	1.28908	80.0786	13.7744	1.68127	2.14976	3.61432	0.48	0.00446	0.00265	5.33934	5.2647	5.03695	4.44451	4.39925	4.56028	6.12766	6.22028	6.58131	Ankrd12	ankyrin repeat domain 12
1443961_at	200.37	39.3	52.391	1.69064	1711.13	345.061	3.82451	8.53984	32.6608	0.346	0.00022	0.000981	7.33212	7.64549	7.90534	5.75439	5.71634	5.6615	10.3822	10.9747	10.8028	LOC544730; LOC544731; LOC544732	similar to ALY; similar to ALY; similar to ALY
1444529_at	10.6	0.63	7.86562	1.52658	80.5746	15.0224	1.34764	7.60138	10.2439	0.519	0.0017	0.000126	3.50201	3.35625	3.35625	3.26296	2.8627	2.74923	6.48016	6.47933	5.9825	MGC107533; LOC435337; LOC544881	similar to Eukaryotic translation initiation factor 1A (eIF-1A) (eIF-4C); similar to Eukaryotic translation initiation factor 1A (eIF-1A) (eIF-4C); similar to Eukaryotic translation initiation factor 1A (eIF-1A) (eIF-4C)
1445626_at	7.18	0.95	7.74524	1.03949	19.9914	2.47451	-1.07872	2.78432	2.58112	0.039	0.000642	0.00098	2.86613	3.01097	2.62765	2.71253	3.03707	3.08284	4.14309	4.49784	4.30103	Lgals3	Lectin, galactose binding, soluble 3 (Lgals3), mRNA
1447864_s_at	17.63	0.19	50.6539	7.19553	172.122	6.24609	-2.87317	9.76299	3.39799	0.626	2.2e-05	0.00289	4.15362	4.1443	4.12254	5.66829	5.43831	5.85168	7.43091	7.47687	7.37217	Pogk	pogo transposable element with KRAB domain
1448118_a_at	810.9	19.95	643.365	9.55442	1708.17	97.8522	1.2604	2.10651	2.65505	0.791	0.000479	0.000617	9.63165	9.70139	9.65624	9.31051	9.32505	9.3526	10.6481	10.8132	10.7486	Ctsd	cathepsin D
1448239_at	209.42	13.15	236.975	7.70716	1182.94	165.879	-1.13158	5.64864	4.99182	0.316	0.000634	0.0019	7.81105	7.65204	7.66202	7.85554	7.94138	7.86735	9.95344	10.3258	10.315	Hmox1	heme oxygenase (decycling) 1
1448289_at	25.67	4.53	33.8082	5.10917	151.067	12.8861	-1.31703	5.88497	4.46836	0.334	0.000583	0.000375	4.61795	4.93812	4.44619	5.30912	4.98292	4.91431	7.09035	7.32048	7.29545	Crmp1	collapsin response mediator protein 1
1448303_at	15.2	1.45	20.3969	2.30721	78.9774	17.4308	-1.3419	5.19588	3.87202	0.531	0.00183	0.00233	3.91918	3.78543	4.06114	4.50754	4.18062	4.34418	6.00813	6.21531	6.61867	Gpnmb	glycoprotein (transmembrane) nmb
1448612_at	57.31	2.63	145.077	4.70653	442.032	72.207	-2.53144	7.713	3.04688	0.414	0.00125	0.00618	5.84231	5.77239	5.90475	7.15756	7.14942	7.23354	8.98354	8.50716	8.83309	Sfn	stratifin
1448704_s_at	406.81	14.17	682.288	13.8708	1570.41	209.476	-1.67717	3.86029	2.30168	0.54	0.00184	0.00721	8.70095	8.60919	8.6927	9.4062	9.38954	9.44638	10.4385	10.813	10.5741	H47	histocompatibility 47
1448747_at	8.87	0.76	32.5295	5.61133	97.2153	13.8163	-3.66736	10.96	2.98853	0.0676	9.63e-05	0.00118	3.27469	3.13153	3.0303	5.26942	4.78029	4.97904	6.35446	6.7622	6.6621	Fbxo32	F-box only protein 32
1448855_at	296.88	37.4	646.705	16.4894	1511.54	206.569	-2.17834	5.09142	2.3373	0.316	0.000122	0.00726	8.26995	7.99442	8.35296	9.37557	9.30268	9.33171	10.3465	10.744	10.5676	Rassf1	Ras association (RalGDS/AF-6) domain family 1
1448968_at	167.36	5.87	269.435	14.4657	559.816	53.968	-1.60991	3.34498	2.07774	0.547	0.000721	0.00109	7.37307	7.34384	7.44184	8.12381	7.98178	8.11154	8.99384	9.26919	9.11009	D7Wsu128e	DNA segment, Chr 7, Wayne State University 128, expressed
1449002_at	158.09	12.79	478.039	16.2126	988.959	130.268	-3.02384	6.25567	2.06878	0.791	0.00016	0.00853	7.29789	7.18665	7.41984	8.95607	8.86711	8.87814	9.72115	10.0984	10.0036	Phlda3	pleckstrin homology-like domain, family A, member 3
1449010_at	15.3	3.05	27.6471	4.66329	112.028	22.2728	-1.807	7.32208	4.05206	0.257	0.000303	0.000895	4.12364	3.56169	4.05802	5.03562	4.7238	4.56785	6.49093	6.80294	7.07128	Hspa4l	heat shock 70kDa protein 4 like
1449037_at	25.08	1.85	27.21	1.71662	109.5	14.0427	-1.08493	4.36604	4.02426	0.697	0.000249	0.000504	4.67466	4.52585	4.73615	4.69969	4.86653	4.72635	6.72119	6.96702	6.61304	Crem	cAMP responsive element modulator
1449119_at	107.21	7.71	86.2043	11.1488	269.308	9.53707	1.24367	2.51197	3.12407	0.972	0.00035	0.00226	6.83894	6.75498	6.63124	6.63046	6.32113	6.31436	8.03186	8.12935	8.05634	Arih2	ariadne homolog 2 (Drosophila)
1449133_at	17.85	5.26	40.042	5.40442	180.976	58.5838	-2.24325	10.1387	4.51967	0.751	0.000919	0.00705	4.42715	4.33732	3.56433	5.15768	5.26067	5.52648	7.05192	7.94339	7.35834	Sprr1a	small proline-rich protein 1A
1449195_s_at	12.1	1.03	55.5358	5.30085	384.545	33.6119	-4.58974	31.7806	6.92427	0.546	1.1e-06	1.51e-05	3.49588	3.72903	3.55417	5.91228	5.63761	5.8227	8.43738	8.63002	8.68226	Cxcl16	chemokine (C-X-C motif) ligand 16
1449292_at	18.75	3.61	20.2809	0.675066	67.9948	15.5458	-1.08165	3.62639	3.35265	0.101	0.0017	0.00982	4.18041	4.50027	3.95361	4.32155	4.30714	4.39588	6.42026	5.8158	5.95449	Rb1cc1	RB1-inducible coiled-coil 1
1449336_a_at	53.04	2.88	73.7822	14.9517	204.192	34.3161	-1.39107	3.84978	2.7675	0.324	0.00317	0.00259	5.69673	5.81549	5.6704	6.50676	6.06407	5.98881	7.37334	7.85731	7.74739	Slk	STE20-like kinase (yeast)
1449372_at	153.52	9.04	167.624	14.5045	631.939	52.8388	-1.09187	4.11633	3.76998	0.545	4.55e-05	4.39e-05	7.16611	7.33381	7.28176	7.52255	7.34892	7.28521	9.16757	9.40832	9.32477	Dnajc3	DnaJ (Hsp40) homolog, subfamily C, member 3
1449439_at	27.33	2.18	76.1055	8.02726	197.928	26.0531	-2.78469	7.24215	2.60071	0.142	0.000126	0.000874	4.6388	4.86511	4.80322	6.06559	6.30885	6.35863	7.39734	7.69243	7.77049	Klf7	Kruppel-like factor 7 (ubiquitous)
1449485_at	54.54	4.85	60.1724	3.89191	122.906	14.3729	-1.10327	2.25351	2.04257	0.965	0.000862	0.00214	5.64415	5.89843	5.75408	5.82357	5.89588	6.00765	6.79396	7.11747	6.89355	Ripk1	receptor (TNFRSF)-interacting serine-threonine kinase 1
1449579_at	55.91	6.58	129.691	11.521	276.943	13.9379	-2.31963	4.95337	2.13541	0.457	0.000369	0.000919	5.98618	5.6737	5.73555	7.09778	7.08415	6.86305	8.07198	8.19493	8.06983	Sh3yl1	Sh3 domain YSC-like 1
1449594_at	6.13	0.36	5.58925	0.836842	16.3087	0.995532	1.09675	2.66047	2.91786	0.664	3.83e-05	0.00247	2.69553	2.52774	2.62066	2.25129	2.47824	2.68583	4.04982	4.10038	3.92703	Abcb1b	ATP-binding cassette, sub-family B (MDR/TAP), member 1B (Abcb1b), mRNA
1449668_s_at	324.14	41.38	122.337	28.8702	942.525	194.974	2.64958	2.90777	7.70436	0.507	0.00432	0.000517	8.50828	8.3523	8.13691	6.48364	7.1668	7.06428	9.4981	9.97798	10.098	A730024A03Rik	RIKEN cDNA A730024A03 gene
1449670_x_at	8.56	1.01	12.7115	1.20153	50.332	3.93754	-1.48498	5.87991	3.95958	0.389	9.92e-05	5.81e-05	3.14689	3.2324	2.89424	3.51345	3.69142	3.78615	5.77054	5.63187	5.54908	Tm7sf1	transmembrane 7 superfamily member 1
1449702_at	73.12	8.03	76.4485	10.892	476.615	121.461	-1.04552	6.51826	6.23446	0.413	0.00214	0.00138	6.08877	6.10681	6.36407	6.4726	6.17575	6.0927	8.52622	9.24826	8.82346	Zfand2a	zinc finger, AN1-type domain 2A
1449949_a_at	60.82	6.31	113.317	15.8443	278.134	67.6436	-1.86316	4.57307	2.45447	0.416	0.00288	0.00888	6.05403	5.95449	5.75481	6.59234	6.85184	6.99947	7.80143	8.46616	8.00941	Cxadr	coxsackievirus and adenovirus receptor
1450016_at	454.98	12.65	1473.61	18.1044	3116.73	296.882	-3.23883	6.85025	2.11504	0.572	0.000365	0.00496	8.79804	8.81567	8.87419	10.5051	10.531	10.5391	11.452	11.7275	11.6247	Ccng1	cyclin G1
1450017_at	297.5	24.69	569.807	28.8767	1609.69	24.8691	-1.91532	5.41071	2.82497	0.028	0.000599	0.000324	8.27246	8.29533	8.07216	9.18347	9.20715	9.06859	10.6519	10.6304	10.675	Ccng1	cyclin G1
1450072_at	59.62	3.01	59.1564	1.90648	149.04	22.3478	1.00784	2.49982	2.51941	0.762	0.00569	0.00768	5.94595	5.81154	5.93217	5.90599	5.83237	5.91952	6.94581	7.351	7.32715	Ash1l	ash1 (absent, small, or homeotic)-like (Drosophila)
1450481_at	6.39	0.27	5.92463	0.512501	23.4626	2.95661	1.07855	3.67177	3.96018	0.839	0.00151	0.00026	2.65005	2.62813	2.74348	2.6922	2.55294	2.4443	4.33626	4.59838	4.69843	---	---
1450743_s_at	155.48	11.95	170.39	22.3441	457.534	22.0301	-1.0959	2.94272	2.68522	0.247	0.000107	0.00266	7.39543	7.17738	7.26063	7.58009	7.43408	7.19852	8.87375	8.88073	8.75532	Syncrip	synaptotagmin binding, cytoplasmic RNA interacting protein
1450791_at	27.13	1.81	49.2398	6.96605	160.604	23.3578	-1.81496	5.91979	3.26167	0.25	0.000369	0.000481	4.79533	4.83421	4.64855	5.83822	5.46995	5.52939	7.17026	7.54935	7.23323	Nppb	natriuretic peptide precursor type B
1450846_at	261.91	41.65	881.878	73.6006	1793.84	117.434	-3.3671	6.84906	2.03411	0.951	0.00055	0.000459	8.26551	7.82225	7.9755	9.88388	9.81358	9.64556	10.71	10.8993	10.811	Bzw1	basic leucine zipper and W2 domains 1
1450881_s_at	111.42	5.44	132.446	21.2547	381.444	21.2135	-1.18871	3.42348	2.88	0.074	1.07e-05	0.00359	6.83412	6.71647	6.84539	7.27733	6.82004	7.01366	8.63076	8.61022	8.48044	Tm7sf1	transmembrane 7 superfamily member 1
1450882_s_at	28.36	1.58	66.6861	10.175	187.932	10.5043	-2.35141	6.62666	2.81816	0.296	1.94e-06	0.00304	4.80922	4.91062	4.75296	6.28645	5.99009	5.86887	7.64307	7.52128	7.49343	Tm7sf1	transmembrane 7 superfamily member 1
1450957_a_at	2001.75	187.99	1375.63	105.806	5316.25	521.936	1.45515	2.6558	3.86459	0.177	0.000271	8.74e-05	11.0656	11.0179	10.8045	10.5481	10.3717	10.3495	12.2039	12.4707	12.4396	Sqstm1	sequestosome 1
1451208_at	707.49	66.32	659.875	48.0483	1598.48	187.44	1.07216	2.25937	2.4224	0.0985	0.00101	0.00114	9.59518	9.46803	9.32376	9.48102	9.3227	9.28695	10.4412	10.7763	10.6893	Etf1	eukaryotic translation termination factor 1
1451247_at	380.71	40.35	250.76	13.7945	868.04	135.755	1.51822	2.28005	3.46163	0.428	0.00332	0.00298	8.67728	8.63726	8.38614	8.05735	7.94042	7.90843	9.47693	9.91178	9.85839	Mfsd1	major facilitator superfamily domain containing 1
1451296_x_at	913.24	48.75	853.909	38.9363	2247.08	367.194	1.06948	2.46056	2.63152	0.571	0.00767	0.00739	9.75937	9.91278	9.82827	9.69903	9.69987	9.81197	10.8351	11.2911	11.2339	Pabpc4; LOC432881	poly A binding protein, cytoplasmic 4; similar to Poly(A) binding protein, cytoplasmic 4, isoform 1
1451308_at	15.63	1.63	29.3151	5.07541	122.02	36.4275	-1.87556	7.80678	4.16236	0.264	0.00338	0.00463	3.81291	3.95627	4.11386	5.13166	4.77912	4.66848	6.48793	7.3356	6.84274	Elovl4	elongation of very long chain fatty acids (FEN1/Elo2, SUR4/Elo3, yeast)-like 4
1451436_at	68.22	1.94	53.4365	4.21148	170.261	18.7318	1.27666	2.49577	3.18623	0.412	0.00323	0.000262	6.10668	6.04503	6.12369	5.86533	5.67692	5.66829	7.22947	7.44001	7.54743	Sbno1	sno, strawberry notch homolog 1 (Drosophila)
1451494_at	376.17	32.59	373.944	34.4649	818.367	49.1267	1.00595	2.17552	2.18848	0.332	0.000457	0.000634	8.59826	8.64939	8.4069	8.38658	8.64071	8.60005	9.57298	9.72461	9.7269	Wac	WW domain containing adaptor with coiled-coil
1451508_at	85.97	6.46	33.6293	3.92088	221.389	28.5932	2.5564	2.57519	6.58323	0.823	0.00151	6.05e-05	6.54008	6.39956	6.3296	4.88964	5.22811	5.07736	7.55824	7.88008	7.90755	1700108L22Rik	RIKEN cDNA 1700108L22 gene
1451545_at	68.25	5.01	91.0382	1.37259	221.301	24.5189	-1.33389	3.24251	2.43086	0.79	0.000283	0.00466	6.20723	6.05683	6.00675	6.48996	6.53224	6.50268	7.61738	7.79547	7.93886	Tdrd3	tudor domain containing 3
1451556_a_at	140.09	19.01	150.566	11.1425	315.717	4.49791	-1.07478	2.25368	2.09687	0.815	0.00922	0.00256	7.26944	7.20466	6.88863	7.32588	7.11358	7.25526	8.30406	8.32208	8.28104	2700078E11Rik	RIKEN cDNA 2700078E11 gene
1451622_at	170.87	8.85	421.512	66.0947	1227.04	185.832	-2.46686	7.18113	2.91105	0.92	0.000911	0.00111	7.48412	7.42713	7.3351	8.95397	8.64025	8.52987	9.98468	10.3979	10.3649	Lmbrd1	LMBR1 domain containing 1
1451680_at	78.27	4.62	35.9267	5.87956	214.391	20.5504	2.17861	2.73912	5.96746	0.896	0.000382	0.000246	6.2038	6.37406	6.28843	4.98214	5.0683	5.41354	7.57752	7.79805	7.84299	Srxn1	sulfiredoxin 1 homolog (S. cerevisiae)
1451751_at	33.24	2.52	61.2585	4.05124	182.737	25.3364	-1.84291	5.49749	2.98304	0.245	0.000361	0.00176	5.01996	5.17246	4.96402	5.84603	6.03483	5.92338	7.26905	7.6634	7.57925	Ddit4l	DNA-damage-inducible transcript 4-like
1451794_at	11.99	2.4	24.1968	4.34172	50.3173	7.82892	-2.01808	4.1966	2.0795	0.211	0.00104	0.00687	3.7298	3.75182	3.20468	4.82669	4.61484	4.30089	5.77289	5.36734	5.78122	Tmcc3	transmembrane and coiled coil domains 3
1452095_a_at	36.99	5.61	57.1785	10.1491	146.816	15.6985	-1.54578	3.96908	2.56768	0.44	0.000463	0.00349	5.39824	5.23931	4.95562	5.53995	5.86482	6.06036	7.08647	7.36464	7.12654	H47	histocompatibility 47
1452163_at	4.87	0.72	109.674	9.96148	379.78	51.102	-22.5203	77.9836	3.46281	0.0346	3.09e-06	0.000507	2.24513	2.49779	2.08256	6.77957	6.63835	6.90134	8.32768	8.69943	8.65231	Ets1	E26 avian leukemia oncogene 1, 5' domain
1452208_at	176.47	19	140.366	9.01338	380.244	67.9457	1.25721	2.15472	2.70894	0.701	0.00736	0.00654	7.31924	7.62282	7.43137	7.21586	7.03092	7.14635	8.25495	8.77556	8.63304	Prdm4	PR domain containing 4
1452251_at	26.84	4.36	37.0136	6.55918	91.2024	12.5621	-1.37905	3.398	2.46402	0.517	0.000712	0.00252	4.4749	4.95004	4.77412	5.46791	5.14162	4.97641	6.27728	6.67661	6.55073	Nbea	neurobeachin
1452273_at	38.17	8.07	40.3502	7.08902	107.4	15.5463	-1.05712	2.81372	2.6617	0.44	0.00406	0.00177	5.32844	5.49337	4.87198	5.14421	5.21805	5.59888	6.80301	6.49452	6.91133	AA409316	expressed sequence AA409316
1452291_at	35.12	2.44	118.068	13.2835	505.554	110.01	-3.36184	14.3951	4.2819	0.612	0.00132	0.0028	5.04529	5.11004	5.24046	7.02758	6.70114	6.90307	8.56664	9.12367	9.17912	Centd1	centaurin, delta 1
1452304_a_at	47.44	11.81	98.5511	7.08701	235.091	8.22272	-2.07738	4.95554	2.38547	0.118	0.00609	0.000369	5.34839	5.93255	5.33996	6.73748	6.57102	6.55261	7.83464	7.93206	7.86276	Arhgef5	Rho guanine nucleotide exchange factor (GEF) 5
1452318_a_at	78.71	6.38	207.73	8.4317	6133.26	534.862	-2.63918	77.9223	29.5252	0.656	3.71e-07	1.51e-05	6.33351	6.39045	6.16168	7.76464	7.66513	7.66358	12.5066	12.7209	12.5092	Hspa1a	heat shock protein 1A
1452331_s_at	19.22	3.15	23.4903	1.33926	56.2347	2.65075	-1.22218	2.92584	2.39395	0.806	0.00538	4.7e-05	4.43301	4.35063	3.96765	4.6129	4.58722	4.45707	5.73372	5.84095	5.86223	4732486I23Rik	RIKEN cDNA 4732486I23 gene
1452351_at	36.93	7.16	37.6888	1.56827	98.3167	6.7172	-1.02055	2.66225	2.60865	0.228	0.00608	0.000139	5.0845	5.49489	4.98886	5.3032	5.19325	5.20928	6.71137	6.51381	6.62613	C030027K23Rik	RIKEN cDNA C030027K23 gene
1452378_at	53.9	8.15	42.7817	10.638	111.803	16.7462	1.25988	2.07427	2.61334	0.438	0.00387	0.00788	5.95894	5.74413	5.52075	5.75935	5.36044	5.04857	6.63453	7.03168	6.71716	Malat1	metastasis associated lung adenocarcinoma transcript 1 (non-coding RNA)
1452388_at	20.52	6.28	68.7703	2.59741	2156.36	403.257	-3.35138	105.086	31.356	0.239	6.46e-05	0.000726	4.19882	4.78583	3.96347	6.14285	6.126	6.04021	10.7494	11.298	11.1227	Hspa1a	heat shock protein 1A
1452414_s_at	157.45	24.27	125.42	6.69488	343.026	19.7467	1.25538	2.17863	2.73502	0.721	0.00589	2.44e-05	7.53418	7.18656	7.14277	6.92515	6.92577	7.05691	8.3525	8.51188	8.39743	D19Ertd678e	DNA segment, Chr 19, ERATO Doi 678, expressed
1452521_a_at	254.01	17.46	206.365	7.59978	590.54	81.9431	1.23087	2.32487	2.86162	0.968	0.00293	0.00384	8.07199	7.8758	8.01154	7.73677	7.6973	7.63113	9.38913	8.98517	9.21515	Plaur	urokinase plasminogen activator receptor
1452594_at	65.16	5.09	167.878	9.89076	349.303	27.4686	-2.5764	5.36069	2.08069	0.484	1.29e-05	0.000321	6.11997	5.89682	6.05181	7.41467	7.29375	7.46031	8.33151	8.55865	8.44591	Dusp11	dual specificity phosphatase 11 (RNA/RNP complex 1-interacting)
1452627_at	253.47	30	269.694	7.06503	549.039	49.6925	-1.06401	2.16609	2.03579	0.949	0.00107	0.00335	7.94954	8.16042	7.82717	8.11289	8.07433	8.03732	8.94839	9.2061	9.13567	Senp6	SUMO/sentrin specific peptidase 6
1452688_at	13.43	1.94	17.2833	3.65485	40.6832	5.37233	-1.28692	3.02928	2.3539	0.367	0.000584	0.00814	3.68721	3.56467	3.96242	3.73312	4.356	4.17585	5.16035	5.5365	5.31736	Prpf39	PRP39 pre-mRNA processing factor 39 homolog (yeast)
1452731_x_at	340.52	47.5	917.682	132.237	2017.38	152.429	-2.69494	5.9244	2.19834	0.176	0.000211	0.00395	8.35737	8.61852	8.23151	9.58605	9.99542	9.91246	10.8515	11.0095	11.0653	LOC544986; LOC544991; LOC544997; B930046C15Rik; LOC545001; LOC545005; LOC545007; LOC545008; 2610042L04Rik; LOC545017	similar to hypothetical protein LOC67055; similar to hypothetical protein LOC67055; similar to hypothetical protein LOC67055; RIKEN cDNA B930046C15 gene; hypothetical protein LOC545001; hypothetical protein LOC545005; hypothetical protein LOC545007; si...
1452760_at	229.31	14.65	183.434	19.4291	553.169	92.7487	1.2501	2.41232	3.01563	0.366	0.00728	0.00192	7.85068	7.92568	7.7412	7.68302	7.40008	7.45854	8.80893	9.28796	9.19453	2510012J08Rik	RIKEN cDNA 2510012J08 gene
1452868_at	89.16	8.66	87.9578	2.2954	236.333	20.3594	1.01367	2.65066	2.68689	0.361	0.000222	0.00116	6.48049	6.61102	6.32953	6.44194	6.43208	6.50122	7.78304	8.01807	7.84245	Usp24	ubiquitin specific peptidase 24
1452897_at	169.14	19.06	134.818	9.30487	384.031	68.1858	1.25458	2.27049	2.8485	0.283	0.0059	0.00556	7.39997	7.55703	7.23082	7.16282	7.09065	6.96418	8.25495	8.70944	8.74149	Cdc2l5	cell division cycle 2-like 5 (cholinesterase-related cell division controller)
1452974_at	147.65	12.92	61.4779	19.352	356.857	56.7748	2.40168	2.41691	5.80464	0.324	0.0039	0.00384	7.31113	7.23503	7.06057	5.37709	6.32568	5.96962	8.18639	8.603	8.60894	Nol8	nucleolar protein 8
1453008_at	26.65	3.97	29.9298	4.96516	80.6995	14.1805	-1.12307	3.02812	2.69629	0.409	0.00147	0.00244	4.47983	4.91177	4.78347	4.6064	4.97914	5.08277	6.02927	6.38449	6.54289	2300002D11Rik	RIKEN cDNA 2300002D11 gene
1453092_at	14.17	2.46	14.1478	1.97224	32.0054	4.05522	1.00157	2.25868	2.26222	0.486	0.00425	0.00182	3.87847	3.52262	4.02858	3.60103	4.00685	3.83115	5.1645	4.79594	5.01668	2300002G24Rik	RIKEN cDNA 2300002G24 gene
1453133_at	11.61	1.02	6.76902	1.53009	41.1467	10.4059	1.71517	3.54408	6.07868	0.518	0.00836	0.000949	3.39832	3.65266	3.54952	2.89178	2.97534	2.32792	5.36257	5.68803	4.94217	Slc25a31	solute carrier family 25 (mitochondrial carrier; adenine nucleotide translocator), member 31
1453169_a_at	320.56	34.95	200.459	17.6315	756.401	95.7973	1.59913	2.35962	3.77336	0.916	0.00114	0.000299	8.48355	8.17333	8.2995	7.75661	7.67015	7.50334	9.33546	9.65317	9.67594	Gtf2h1	general transcription factor II H, polypeptide 1
1453224_at	36.89	3.96	46.4816	5.70078	106.444	7.0302	-1.26001	2.88544	2.29002	0.357	0.000466	0.00152	5.31507	5.01711	5.2664	5.47141	5.72622	5.39713	6.63032	6.82101	6.74418	Za20d2	zinc finger, A20 domain containing 2
1453246_at	13.85	2.3	22.7547	2.49375	94.6647	24.7076	-1.64294	6.835	4.16023	0.57	0.00157	0.00739	3.80197	4.00961	3.52402	4.67964	4.40274	4.42518	6.05107	6.80153	6.72981	Rab39b	RAB39B, member RAS oncogene family
1453264_at	20.82	4.15	43.351	6.99817	137.514	2.19019	-2.08218	6.60488	3.1721	0.167	0.00398	0.00612	4.57876	4.00836	4.48973	5.65274	5.18242	5.44065	7.09455	7.0861	7.12929	Marveld3	MARVEL (membrane-associating) domain containing 3
1453328_at	10.68	3.1	14.6116	1.55113	74.6821	20.388	-1.36813	6.99271	5.11114	0.845	0.00119	0.00628	3.83115	3.08888	3.21581	3.77854	4.03586	3.77705	5.69334	6.50371	6.34977	2700008G24Rik	RIKEN cDNA 2700008G24 gene
1453589_a_at	87.06	16.06	183.736	20.559	710.933	130.192	-2.11045	8.16601	3.86932	0.786	0.000192	0.00134	6.56594	6.10003	6.61221	7.32249	7.62278	7.60026	9.13512	9.65214	9.58105	2610005L07Rik	RIKEN cDNA 2610005L07 gene
1453775_at	16.18	3.09	26.5313	2.08749	65.0236	10.9619	-1.63976	4.01877	2.45082	0.0595	0.000707	0.00452	4.28936	3.75344	3.95319	4.59842	4.82227	4.75906	5.76534	6.00875	6.2534	4921505C17Rik	RIKEN cDNA 4921505C17 gene
1454197_a_at	125.08	6.59	107.096	8.59611	282.556	31.6705	1.16792	2.259	2.63834	0.361	0.00214	0.000521	7.02803	6.98852	6.87949	6.82394	6.60412	6.79064	7.94478	8.25415	8.20929	D19Ertd678e	DNA segment, Chr 19, ERATO Doi 678, expressed
1454606_at	125.28	8.23	210.541	11.7667	516.26	59.8385	-1.68056	4.12085	2.45207	0.704	0.000283	0.00172	7.03443	6.85638	7.01	7.6415	7.70675	7.80114	8.81324	9.05801	9.1445	4933426M11Rik	RIKEN cDNA 4933426M11 gene
1454654_at	91.45	6.41	88.016	7.78369	222.431	25.9639	1.03902	2.43227	2.52717	0.337	0.00124	0.000693	6.62371	6.43064	6.48344	6.33533	6.44416	6.58839	7.58852	7.89747	7.88497	Dirc2; LOC547255	disrupted in renal carcinoma 2 (human); similar to Disrupted in renal carcinoma 2
1454663_at	349.32	9.36	451.737	11.2702	1818.63	181.469	-1.29319	5.2062	4.02586	0.103	0.000696	0.00109	8.4923	8.42791	8.42398	8.77765	8.8344	8.84506	10.6523	10.9166	10.902	Eif5	eukaryotic translation initiation factor 5
1454664_a_at	1426.81	112.93	1636.91	33.2051	4410.41	468.567	-1.14725	3.0911	2.69435	0.337	0.000249	0.0032	10.5976	10.3742	10.4551	10.6436	10.6861	10.7	11.9179	12.1957	12.1894	Eif5	eukaryotic translation initiation factor 5
1454763_at	94.52	5.22	155.176	5.59005	449.775	74.6729	-1.64173	4.75851	2.89848	0.213	0.00211	0.00719	6.47057	6.62528	6.58744	7.25265	7.2425	7.3363	8.50782	8.96675	8.92178	Ankrd17	ankyrin repeat domain 17
1454938_at	59.4	5	96.561	4.2948	211.697	4.97735	-1.62561	3.56392	2.19236	0.208	0.000657	9.49e-05	5.84036	6.0248	5.80239	6.66211	6.57808	6.53709	7.74244	7.74803	7.68629	Snx13	sorting nexin 13
1454965_at	8.96	1.78	18.5606	0.956562	149.31	45.3139	-2.07149	16.6641	8.04449	0.337	0.000478	0.00639	3.41647	3.18237	2.83417	4.27091	4.23993	4.12777	6.71349	7.61115	7.20427	D430039N05Rik	RIKEN cDNA D430039N05 gene
1455102_at	272.38	19.07	199.926	7.86312	695.445	57.2945	1.36241	2.55322	3.47852	0.605	0.000137	0.000224	8.20132	8.03835	8.02183	7.64477	7.69826	7.58469	9.32084	9.4363	9.55845	D330037H05Rik	RIKEN cDNA D330037H05 gene
1455121_at	21.96	1.25	36.7134	2.22511	75.6791	4.14636	-1.67183	3.44623	2.06135	0.897	1.14e-05	0.000113	4.4858	4.361	4.5187	5.10674	5.20071	5.28193	6.17689	6.32774	6.21657	A630025C20Rik	RIKEN cDNA A630025C20 gene
1455130_at	24.96	3.32	54.669	5.02522	154.016	17.3377	-2.19026	6.1705	2.81724	0.894	6.53e-05	0.000366	4.62753	4.82715	4.44404	5.65502	5.91174	5.73922	7.06887	7.38106	7.33176	5830435K17Rik	RIKEN cDNA 5830435K17 gene
1455156_at	53.2	5.68	53.1608	6.94731	153.005	10.489	1.00074	2.87604	2.87816	0.88	0.000313	0.00118	5.90111	5.63934	5.64403	5.74272	5.52446	5.90466	7.18741	7.36661	7.21167	Strn	striatin, calmodulin binding protein
1455187_at	39.96	4.24	28.0584	1.90804	90.083	9.50129	1.42417	2.25433	3.21056	0.363	0.000673	0.000218	5.47395	5.17073	5.3005	4.91549	4.72693	4.78209	6.37614	6.43114	6.65671	Zbtb40	zinc finger and BTB domain containing 40
1455271_at	28.68	0.97	29.4131	2.63766	71.8104	12.6088	-1.02556	2.50385	2.44144	0.913	0.00941	0.00388	4.87972	4.7862	4.85794	4.92289	4.97574	4.72456	6.0816	6.42552	5.9484	1810020C19Rik	RIKEN cDNA 1810020C19 gene, mRNA (cDNA clone MGC:25757 IMAGE:3993214)
1455314_at	136.91	9.94	358.215	27.543	741.484	86.3966	-2.61642	5.41585	2.06994	0.401	0.000115	0.00172	7.19065	6.98122	7.11158	8.59544	8.37438	8.47572	9.55171	9.34637	9.68478	Lpp	LIM domain containing preferred translocation partner in lipoma
1455324_at	41.93	4.45	37.9139	2.07673	136.072	35.2179	1.10593	3.24523	3.58899	0.996	0.00688	0.00964	5.55546	5.31841	5.27987	5.3297	5.2228	5.17719	6.8438	7.46537	6.86575	LOC433022	hypothetical LOC433022
1455399_at	13.18	3.98	29.0963	4.04161	89.8931	8.4474	-2.20761	6.82042	3.0895	0.852	0.00371	0.000536	3.47397	3.41321	4.15129	4.70113	4.78685	5.07346	6.48059	6.35328	6.62383	Cnksr1	connector enhancer of kinase suppressor of Ras 1
1455657_at	20.44	2.79	25.0618	2.70038	197.694	29.246	-1.22611	9.67193	7.88828	0.426	5.06e-05	0.000108	4.2433	4.56427	4.22679	4.51945	4.59401	4.81249	7.36237	7.78049	7.70505	2610207I05Rik	RIKEN cDNA 2610207I05 gene
1455738_at	96.61	10.97	92.5534	4.09685	224.025	35.2925	1.04383	2.31886	2.42049	0.991	0.00268	0.0075	6.71017	6.65814	6.39442	6.55463	6.45826	6.58088	7.54488	8.00512	7.83558	AI851076	expressed sequence AI851076
1455885_at	22.16	3.42	10.3802	1.39411	53.6797	8.99232	2.13484	2.42237	5.17137	0.969	0.00306	0.000287	4.59073	4.59536	4.18699	3.1404	3.43644	3.52316	5.45429	5.80004	5.94201	6530401C20Rik	RIKEN cDNA 6530401C20 gene
1456033_at	8.09	1.3	7.66041	1.56487	51.7671	18.8446	1.05608	6.3989	6.75774	0.047	0.00851	0.00568	2.78461	2.98003	3.24415	3.20335	2.60445	2.94274	4.97264	5.78974	6.09976	Tbx4	T-box 4
1456036_x_at	97.88	3.24	210.324	29.9308	648.022	63.812	-2.14879	6.62058	3.08107	0.317	0.00033	0.000789	6.66559	6.59746	6.57426	7.46002	7.85451	7.80386	9.37348	9.17483	9.45701	Gsto1	glutathione S-transferase omega 1
1456056_a_at	1096.88	37.79	794.847	45.2624	2614.87	309.838	1.37999	2.38392	3.28978	0.312	0.00417	0.000898	10.1544	10.0608	10.0807	9.72641	9.58604	9.58657	11.1413	11.4322	11.4628	D6Wsu116e	DNA segment, Chr 6, Wayne State University 116, expressed
1456080_a_at	415.91	17.09	418.729	36.3824	961.106	14.0784	-1.00678	2.31085	2.2953	0.0928	0.000224	0.00303	8.75988	8.64156	8.69652	8.81551	8.73669	8.56628	9.90539	9.88904	9.93091	Tde1	tumor differentially expressed 1
1456391_at	13.2	3.17	18.6802	1.42849	54.9309	12.9453	-1.41517	4.16143	2.9406	0.848	0.00156	0.00906	3.4956	3.51897	4.0756	4.09903	4.24396	4.31874	5.47579	6.11727	5.66878	Tdrd5	tudor domain containing 5
1456473_x_at	10.37	1.92	15.8464	2.77032	31.8038	4.87945	-1.5281	3.0669	2.007	0.567	0.00165	0.00605	3.60132	3.05773	3.41148	3.80375	4.25003	3.86261	5.21518	4.78579	4.93921	Arf2	ADP-ribosylation factor 2
1456503_at	43.06	4.02	40.695	4.23876	94.4865	16.5283	1.05811	2.1943	2.32182	0.637	0.0051	0.00353	5.47819	5.26682	5.52648	5.16191	5.43081	5.43126	6.36656	6.45289	6.82457	Nup214	nucleoporin 214
1456930_at	45.61	6.14	55.3447	8.27994	124.859	26.0353	-1.21343	2.73754	2.25603	0.202	0.0032	0.00631	5.57205	5.65875	5.27518	5.95104	5.52446	5.86148	6.71735	7.27046	6.84498	Camsap1	Calmodulin regulated spectrin-associated protein 1, mRNA (cDNA clone IMAGE:6409796)
1457033_at	37.79	8.33	11.7011	0.437932	484.394	64.1333	3.22961	12.818	41.3973	0.477	0.000193	0.000188	4.95786	5.13677	5.5583	3.51497	3.60957	3.51918	8.69771	8.95449	9.08179	Gm397; XM_486399; LOC545913	gene model 397, (NCBI); Mus musculus sequence XM_486399; similar to Gm397 protein
1457069_at	87.6	5.02	91.6255	8.39663	285.542	37.9452	-1.04595	3.25961	3.1164	0.507	0.00154	0.000621	6.38171	6.4306	6.54148	6.38422	6.50863	6.64809	7.92293	8.22443	8.29855	Ascc3	activating signal cointegrator 1 complex subunit 3
1457124_at	9.32	0.37	10.1055	0.651198	32.647	3.82829	-1.08428	3.5029	3.23062	0.56	0.00108	0.000429	3.15528	3.24003	3.26546	3.42306	3.34524	3.23688	4.91496	5.21164	4.94094	---	Transcribed locus
1457635_s_at	16.26	2.42	10.2921	0.708969	48.7598	0.979652	1.57985	2.99876	4.73759	0.905	0.00541	0.000265	4.22149	3.78896	4.02685	3.25908	3.36616	3.45829	5.6136	5.57576	5.63292	Nr3c1	nuclear receptor subfamily 3, group C, member 1
1457666_s_at	9.36	1.13	9.69054	0.871596	146.14	19.3002	-1.03531	15.6132	15.0806	0.113	1.15e-05	1.84e-05	3.06581	3.40519	3.18593	3.36512	3.11983	3.33269	7.03804	7.39224	7.11903	Ifi202b	interferon activated gene 202B
1457716_at	38.16	4.1	45.9865	5.80445	146.824	4.02981	-1.2051	3.8476	3.19277	0.46	0.00114	0.00301	5.11626	5.41542	5.21437	5.58312	5.66001	5.30223	7.15471	7.2332	7.20484	Za20d1	zinc finger, A20 domain containing 1
1458385_at	11.03	1.6	12.8565	3.30363	34.6033	4.94432	-1.16559	3.1372	2.69151	0.495	0.000602	0.00759	3.29915	3.68384	3.37745	4.04652	3.57658	3.33838	5.1124	4.89065	5.30571	Hspa4l	heat shock 70kDa protein 4 like
1458518_at	12.41	1.06	17.0077	3.15902	59.8377	10.1356	-1.37048	4.82173	3.51827	0.552	0.00101	0.000997	3.67453	3.72633	3.487	3.87609	3.97594	4.36489	6.00356	6.06818	5.59269	Cpeb2	cytoplasmic polyadenylation element binding protein 2
1458599_at	22.32	0.38	24.8052	5.03322	160.49	22.2879	-1.11134	7.19039	6.47	0.903	0.00146	0.000383	4.4535	4.48578	4.50146	4.91205	4.32864	4.59782	7.11546	7.31822	7.51738	---	---
1459048_s_at	42.33	8.24	34.592	5.23136	132.291	24.3427	1.22369	3.12523	3.82432	0.973	0.00224	0.000926	5.49075	5.61292	5.04865	4.8531	5.15706	5.29255	6.71094	7.23806	7.14109	Zfp142	zinc finger protein 142
1460204_at	37.87	3.62	57.3452	4.31287	192.986	47.9684	-1.51426	5.096	3.36533	0.992	0.00363	0.00964	5.106	5.2293	5.38033	5.96152	5.78482	5.77052	7.20092	7.92373	7.56234	Tec	cytoplasmic tyrosine kinase, Dscr28C related (Drosophila)
1460251_at	7.84	0.36	10.9216	0.768039	22.2521	3.52157	-1.39306	2.83828	2.03744	0.704	0.00562	0.00933	2.90342	3.03507	2.96991	3.34132	3.45412	3.54473	4.18496	4.60976	4.59405	Fas	Fas (TNF receptor superfamily member)
1460464_at	16.35	1.99	21.8514	3.16374	61.0728	6.16072	-1.33648	3.73534	2.79491	0.981	0.000191	0.00116	4.15699	4.0973	3.81684	4.18829	4.58986	4.53867	5.93722	6.06889	5.77646	2700089E24Rik	RIKEN cDNA 2700089E24 gene
1460510_a_at	271.5	16.25	293.933	6.48629	745.139	62.8835	-1.08263	2.74453	2.53507	0.451	0.000158	0.00171	7.98529	8.10971	8.1541	8.23532	8.17671	8.1853	9.39976	9.63971	9.5741	1500041J02Rik	RIKEN cDNA 1500041J02 gene
1460556_at	74.54	9.92	100.84	9.45233	346.382	41.1409	-1.35283	4.64693	3.43498	0.718	0.000121	0.000255	6.15091	6.42187	6.06239	6.55568	6.59706	6.8027	8.22341	8.5306	8.53321	---	---
1460608_at	6.22	1.07	7.09696	0.992481	19.3757	2.85009	-1.14099	3.11506	2.73014	0.907	0.000953	0.000947	2.54505	2.89231	2.42897	3.03693	2.65452	2.76279	4.49481	4.08967	4.21373	Cacna1b	calcium channel, voltage-dependent, N type, alpha 1B subunit
1460617_s_at	15.4	2.35	16.3864	2.48943	40.3048	6.39991	-1.06405	2.61719	2.45964	0.729	0.00169	0.00185	4.05554	4.07733	3.66565	3.857	4.26345	3.95081	5.18449	5.20398	5.57559	Rab6b	RAB6B, member RAS oncogene family
1460732_a_at	28.61	2.85	50.2764	1.46493	101.185	8.70489	-1.7573	3.53671	2.01258	0.635	0.000103	0.00226	4.93076	4.66275	4.90748	5.66979	5.68147	5.60294	6.79106	6.55013	6.63086	Ppl	periplakin
